# Supplementary material for: Proteome Profiling of Cerebral Vessels in Rhesus Macaques: Dysregulation of Antioxidant Activity and Extracellular Matrix Proteins Contributes to Cerebrovascular Aging in Rhesus Macaques
Source: Front Aging Neurosci. 2019 Oct 23;11:293. doi: 10.3389/fnagi.2019.00293 (PMC6819311; doi:10.3389/fnagi.2019.00293)
Supplement: FIGURE S1 — Immunostaining of beta-amyloid in the frontal cortex of three individual rhesus macaques. No obvious senile plaques were detected in three groups of monkeys. [file Table_1.XLSX]

## Sheet: 可信蛋白
Accession	Description	Gene Name	Exp. q-value: Combined	# Unique Peptides	Score Sequest HT: Sequest HT	129/127	130/129	log2:129/127	log2:130/129	Adj. P-Value_129/127	Adj. P-Value_130/129	Abundances_Normalized_127	Abundances_Normalized_129	Abundances_Normalized_130
H9EXK4	Alpha-2-macroglobulin OS=Macaca mulatta GN=A2M PE=2 SV=1	A2M	0	45	541.16	1.309	0.765	0.39	-0.39	0.548866	0.922332	43734.3	57237	43779.3
A0A1D5RGR7	ATP binding cassette subfamily A member 2 OS=Macaca mulatta GN=ABCA2 PE=4 SV=1	ABCA2	0	2	6.54	0.518	0.996	-0.95	-0.01	0.0907842	0.998082	240.8	124.9	124.4
G7NS55	ATP binding cassette subfamily B member 7 OS=Macaca mulatta GN=ABCB7 PE=2 SV=1	ABCB7	0	6	33.4	0.732	1.224	-0.45	0.29	0.76117	0.94431	2151.4	1573.8	1927.1
H9FRK3	ATP-binding cassette sub-family F member 1 isoform a OS=Macaca mulatta GN=ABCF1 PE=2 SV=1	ABCF1	0	4	14.56	0.66	0.818	-0.6	-0.29	0.549992	0.983671	1456.7	962	786.6
F7H9H5	Acetyl-CoA carboxylase 1 OS=Macaca mulatta GN=ACACA PE=2 SV=1	ACACA	0	4	15.53	0.734	0.968	-0.45	-0.05	0.919751	0.999194	654.5	480.4	464.9
F7EKG6	Acyl-CoA dehydrogenase, C-4 to C-12 straight chain OS=Macaca mulatta GN=ACADM PE=3 SV=1	ACADM	0	13	129.36	1.136	1.209	0.18	0.27	0.907441	0.974908	14918.4	16950.1	20496.5
F7BL23	Acyl-CoA dehydrogenase, C-2 to C-3 short chain OS=Macaca mulatta GN=ACADS PE=2 SV=1	ACADS	0	8	63.95	0.898	0.841	-0.15	-0.25	0.995194	0.998082	8638.6	7759.2	6524.7
G7N1B7	Acyl-CoA dehydrogenase, short/branched chain OS=Macaca mulatta GN=ACADSB PE=2 SV=1	ACADSB	0	10	113.85	0.345	1.545	-1.54	0.63	1.22811e-05	0.492027	11796.2	4067.5	6283.3
F6XC62	Acetyl-CoA acetyltransferase 1 OS=Macaca mulatta GN=ACAT1 PE=2 SV=1	ACAT1	0	17	175.73	0.929	1.217	-0.11	0.28	0.995194	0.973112	24947.4	23187.4	28214.8
A0A1D5QVG7	ATP-citrate synthase OS=Macaca mulatta GN=ACLY PE=3 SV=1	ACLY	0	19	126.24	0.931	0.792	-0.1	-0.34	0.995194	0.966426	13251.9	12341.4	9773.6
A0A1D5QB91	Aconitase 2 OS=Macaca mulatta GN=ACO2 PE=4 SV=1	ACO2	0	35	714.77	0.94	1.002	-0.09	0	0.9971	0.998082	67959.4	63886	64032.2
F7HM15	Actin, alpha 1, skeletal muscle OS=Macaca mulatta GN=ACTA1 PE=3 SV=1	ACTA1	0	3	20182.8	1.147	1.085	0.2	0.12	0.893386	0.998082	30862.5	35386.9	38407.8
Q6RHR8	Beta-actin (Fragment) OS=Macaca mulatta PE=2 SV=1	ACTB	0	4	11269.8	1.022	1.03	0.03	0.04	0.993642	0.998082	48471.4	49524.6	51027.6
F7HU82	Actinin alpha 4 OS=Macaca mulatta GN=ACTN4 PE=2 SV=1	ACTN4	0	5	6410.78	1.016	1.225	0.02	0.29	0.995194	0.966426	550225	559028	684830
H9ENZ8	Actin-like protein 6A isoform 1 OS=Macaca mulatta GN=ACTL6A PE=2 SV=1	ACTL6A	0	5	33.19	0.852	1.042	-0.23	0.06	0.961042	0.998082	3112.7	2653.3	2765.8
F7GBD5	Actinin alpha 2 OS=Macaca mulatta GN=ACTN2 PE=4 SV=1	ACTN2	0	33	2142.11	1.254	1.091	0.33	0.13	0.682731	0.998082	41519.7	52066.4	56785.5
F7G976	Adenosine deaminase, RNA specific B1 OS=Macaca mulatta GN=ADARB1 PE=4 SV=2	ADARB1	0	4	17.33	0.955	1.06	-0.07	0.08	0.967465	0.998082	814	777.3	823.9
A0A1D5RFY5	Adenylate cyclase 5 OS=Macaca mulatta GN=ADCY5 PE=3 SV=1	ADCY5	0	9	70.94	0.861	1.236	-0.22	0.31	0.964699	0.949511	4989.1	4294.9	5310.1
F7H582	Adenylate cyclase 6 OS=Macaca mulatta GN=ADCY6 PE=3 SV=1	ADCY6	0	2	17.66	0.61	2.307	-0.71	1.21	0.480982	0.0031328	91.2	55.6	128.2
F7HMM7	Adducin 1 OS=Macaca mulatta GN=ADD1 PE=2 SV=1	ADD1	0	12	105.15	0.686	0.754	-0.54	-0.41	0.531122	0.899797	15005.8	10301.3	7767.3
F7CGX1	Adducin 2 OS=Macaca mulatta GN=ADD2 PE=2 SV=1	ADD2	0	3	15.92	0.487	1.066	-1.04	0.09	0.0240241	0.998082	1449.9	705.5	752
G7N141	Adducin 3 OS=Macaca mulatta GN=ADD3 PE=2 SV=1	ADD3	0	15	143.64	0.636	0.635	-0.65	-0.65	0.316346	0.507262	17377.9	11045.2	7016
F6Z1Q1	Adenosine kinase isoform b OS=Macaca mulatta GN=ADK PE=2 SV=1	ADK	0	4	17.75	0.95	0.468	-0.07	-1.09	0.995194	0.0472999	1671.7	1588.8	743.8
F7EMW7	Poly [ADP-ribose] polymerase OS=Macaca mulatta GN=PARP1 PE=4 SV=1	PARP1	0	11	70.33	0.643	0.827	-0.64	-0.27	0.345203	0.983671	10249.7	6591.8	5449.7
F7HTL0	Adenylosuccinate synthetase isozyme 2 OS=Macaca mulatta GN=ADSS PE=2 SV=1	ADSS	0	4	30.88	0.994	0.669	-0.01	-0.58	0.946048	0.637385	781.6	777	519.5
H9FQK7	AP-2 complex subunit alpha-1 isoform 1 OS=Macaca mulatta GN=AP2A1 PE=2 SV=1	AP2A1	0	20	152.44	0.989	1.025	-0.02	0.04	0.995194	0.998082	16348.3	16173.3	16583.9
H9Z5S3	AP-2 complex subunit alpha-2 isoform 1 OS=Macaca mulatta GN=AP2A2 PE=2 SV=1	AP2A2	0	16	166.56	0.908	0.986	-0.14	-0.02	0.995194	0.999701	11894	10797.7	10644.6
G7MRI7	Allograft inflammatory factor 1 isoform 3 OS=Macaca mulatta GN=AIF1 PE=2 SV=1	AIF1	0.001	2	7.02	1.466	1.189	0.55	0.25	0.105584	0.973112	856.7	1255.7	1492.6
F6RRJ7	Adenylate kinase isoenzyme 1 OS=Macaca mulatta GN=AK1 PE=3 SV=1	AK1	0	2	24.84	1.29	0.461	0.37	-1.12	0.601092	0.0561422	2321	2994.9	1382
H9FR37	Adenylate kinase 2, mitochondrial OS=Macaca mulatta GN=AK2 PE=2 SV=1	AK2	0	7	74.58	0.799	1.263	-0.32	0.34	0.915818	0.925345	8362.7	6679.4	8433.4
F7GWL3	Adenylate kinase 4 OS=Macaca mulatta GN=AK4 PE=3 SV=2	AK4	0	3	12.76	1.765	0.858	0.82	-0.22	0.0269488	0.998082	2015.4	3557.8	3053.4
F6RCU6	AKT serine/threonine kinase 1 OS=Macaca mulatta GN=AKT1 PE=2 SV=1	AKT1	0.001	2	5.75	1.042	0.585	0.06	-0.77	0.946048	0.298492	1450.5	1511.2	884.6
A0A1D5RKL1	Activated leukocyte cell adhesion molecule OS=Macaca mulatta GN=ALCAM PE=4 SV=1	ALCAM	0	14	102.59	0.579	0.523	-0.79	-0.93	0.129264	0.153955	25788.7	14925.2	7812.1
F7ENC7	ATP binding cassette subfamily D member 1 OS=Macaca mulatta GN=ABCD1 PE=4 SV=1	ABCD1	0.002	2	1.96	0.847	1.472	-0.24	0.56	0.995194	0.427191	130	110.2	162.2
F6YY71	Aldehyde dehydrogenase 1 family member A1 OS=Macaca mulatta GN=ALDH1A1 PE=2 SV=1	ALDH1A1	0	10	81.56	0.908	0.586	-0.14	-0.77	0.995194	0.329222	5842.4	5306.5	3108.7
F6USB4	Aldehyde dehydrogenase 2 family (mitochondrial) OS=Macaca mulatta GN=ALDH2 PE=2 SV=2	ALDH2	0	22	521.5	0.936	1.074	-0.1	0.1	0.995194	0.998082	48515.9	45389	48734.3
F7H5N9	Aldehyde dehydrogenase 1 family member B1 OS=Macaca mulatta GN=ALDH1B1 PE=3 SV=1	ALDH1B1	0	17	331.36	0.43	1.324	-1.22	0.4	0.00180436	0.855876	45210.7	19461.9	25761
A0A1D5QTX0	Aldehyde dehydrogenase OS=Macaca mulatta GN=ALDH3B1 PE=3 SV=1	ALDH3B1	0	4	20.47	0.544	1.578	-0.88	0.66	0.0631785	0.444265	3246.7	1765.5	2785.9
G7MF77	4-trimethylaminobutyraldehyde dehydrogenase OS=Macaca mulatta GN=ALDH9A1 PE=2 SV=1	ALDH9A1	0	15	123.86	0.821	0.807	-0.28	-0.31	0.945265	0.976223	21290.9	17489.4	14118.7
F7C1D1	Aldehyde dehydrogenase OS=Macaca mulatta GN=ALDH3A2 PE=3 SV=2	ALDH3A2	0	9	98.55	0.777	0.984	-0.36	-0.02	0.867029	0.999701	11457.5	8904.3	8766.2
F6SYJ3	Fructose-bisphosphate aldolase OS=Macaca mulatta GN=ALDOA PE=3 SV=1	ALDOA	0	16	403.91	1.132	0.513	0.18	-0.96	0.913462	0.13234	41820.9	47328.4	24260.4
F6WHL1	Fructose-bisphosphate aldolase OS=Macaca mulatta GN=ALDOC PE=3 SV=2	ALDOC	0	10	216.85	0.773	0.7	-0.37	-0.51	0.854898	0.745083	7269.6	5618.1	3935.1
G7MME8	Aldo-keto reductase family 1 member B OS=Macaca mulatta GN=AKR1B1 PE=2 SV=1	AKR1B1	0	8	93.14	1.09	0.537	0.12	-0.9	0.946048	0.190209	8488.3	9249.5	4969.8
F7EPQ4	Arachidonate 15-lipoxygenase OS=Macaca mulatta GN=ALOX15 PE=3 SV=1	ALOX15	0	13	67.82	0.449	1.801	-1.15	0.85	0.00400313	0.194044	7024.3	3156.1	5683.3
A0A1D5R5B1	Alkaline phosphatase OS=Macaca mulatta GN=ALPL PE=2 SV=1	ALPL	0	3	11.66	0.68	0.843	-0.56	-0.25	0.690222	0.998082	1151.1	782.5	659.6
F6UQI4	Alpha-1-microglobulin/bikunin precursor OS=Macaca mulatta GN=AMBP PE=4 SV=2	AMBP	0	5	25.9	0.57	1.173	-0.81	0.23	0.108379	0.983877	3473.9	1980.2	2323.7
F7AVX9	AMP deaminase OS=Macaca mulatta GN=AMPD3 PE=3 SV=2	AMPD3	0	3	13.96	1.052	1.027	0.07	0.04	0.850281	0.998082	634.2	667	684.9
F7GZS4	Amphiphysin OS=Macaca mulatta GN=AMPH PE=2 SV=2	AMPH	0	3	19.83	0.867	0.747	-0.21	-0.42	0.999502	0.899231	815	706.8	527.9
A0A1D5QX71	Aminomethyltransferase OS=Macaca mulatta GN=AMT PE=2 SV=1	AMT	0	2	9.26	0.671	1.111	-0.58	0.15	0.641205	0.998082	1194.1	801	889.8
F7H4E0	Ankyrin 2 OS=Macaca mulatta GN=ANK2 PE=4 SV=2	ANK2	0	2	59.34	0.575	1.093	-0.8	0.13	0.119702	0.998082	4421.4	2541.2	2778.6
F6VKN1	Aminopeptidase OS=Macaca mulatta GN=ANPEP PE=3 SV=2	ANPEP	0	15	109.34	0.709	0.509	-0.5	-0.97	0.638432	0.125786	13119.9	9307.3	4738.3
F6QA37	ADP/ATP translocase 1 OS=Macaca mulatta GN=SLC25A4 PE=2 SV=1	SLC25A4	0	4	266.83	0.946	1.357	-0.08	0.44	0.99926	0.791127	13919.8	13166.9	17870
H9EM10	ADP/ATP translocase 3 OS=Macaca mulatta GN=SLC25A6 PE=2 SV=1	SLC25A6	0	2	270.83	1.035	1.126	0.05	0.17	0.980518	0.998082	47770	49431.7	55679.9
F7E707	Annexin OS=Macaca mulatta GN=ANXA1 PE=3 SV=2	ANXA1	0	20	291.56	1.05	0.992	0.07	-0.01	0.964699	0.998426	29037.5	30496.7	30246.1
F7H0C7	Annexin OS=Macaca mulatta GN=ANXA2 PE=3 SV=2	ANXA2	0	27	708.33	1.263	0.464	0.34	-1.11	0.661038	0.0589556	83685.9	105725	49033.7
G7MSZ8	Annexin OS=Macaca mulatta GN=ANXA3 PE=3 SV=1	ANXA3	0	11	77.04	0.776	0.739	-0.37	-0.44	0.863743	0.866571	11226.8	8708.6	6439
A0A1D5R5Q6	Annexin OS=Macaca mulatta GN=ANXA4 PE=2 SV=1	ANXA4	0	20	218.17	1.273	0.971	0.35	-0.04	0.638432	0.998082	28312.8	36037.9	34985.3
A0A1D5Q264	Annexin OS=Macaca mulatta GN=ANXA5 PE=3 SV=1	ANXA5	0	17	276.26	1.207	0.822	0.27	-0.28	0.781935	0.979739	20446.3	24682.2	20276.5
H9ESF6	Annexin OS=Macaca mulatta GN=ANXA6 PE=2 SV=1	ANXA6	0	3	829.79	1.278	0.705	0.35	-0.51	0.629742	0.759864	92409.4	118107	83206.8
H9Z8A6	Annexin OS=Macaca mulatta GN=ANXA6 PE=2 SV=1	ANXA6	0	2	758.95	0.915	0.744	-0.13	-0.43	0.995194	0.868347	715.7	654.9	487.2
F6T457	Aldehyde oxidase 1 OS=Macaca mulatta GN=AOX1 PE=4 SV=2	AOX1	0	2	6.92	0.87	0.718	-0.2	-0.48	0.995194	0.738502	199.1	173.2	124.4
F7F3M6	Amyloid beta precursor protein binding family B member 2 OS=Macaca mulatta GN=APBB2 PE=4 SV=2	APBB2	0	3	13.03	1.131	0.737	0.18	-0.44	0.827643	0.855193	1315.9	1488.9	1097.2
F7H1V9	Pentaxin OS=Macaca mulatta GN=APCS PE=3 SV=1	APCS	0.001	2	5.59	1.16	3.78	0.21	1.92	0.669336	7.67971e-06	818	948.8	3586.7
F7GIK6	DNA-(apurinic or apyrimidinic site) lyase OS=Macaca mulatta GN=APEX1 PE=2 SV=1	APEX1	0	3	15.92	0.781	1.001	-0.36	0	0.95921	0.998082	803	627.2	627.8
H9FTU8	Amyloid-like protein 2 isoform 1 OS=Macaca mulatta GN=APLP2 PE=2 SV=1	APLP2	0	4	38.68	0.892	1.12	-0.17	0.16	0.995194	0.998082	2162.8	1928.6	2160.6
A0A1D5QJF6	Apolipoprotein A-I OS=Macaca mulatta GN=APOA1 PE=3 SV=1	APOA1	0	2	238.66	1.163	0.548	0.22	-0.87	0.86466	0.216327	6186.3	7194.7	3940.4
A0A1D5QU47	Apolipoprotein A-I OS=Macaca mulatta GN=APOA1 PE=3 SV=1	APOA1	0	2	217.37	1.17	0.614	0.23	-0.7	0.85214	0.441566	22717	26585	16324.8
F6SD23	Apolipoprotein A-II OS=Macaca mulatta GN=APOA2 PE=4 SV=2	APOA2	0	3	25.66	1.933	0.565	0.95	-0.82	0.00711879	0.272221	3367.9	6508.7	3678.5
A0A1D5QKX6	Apolipoprotein B OS=Macaca mulatta GN=APOB PE=4 SV=1	APOB	0	11	45.34	1	0.46	0	-1.12	0.995194	0.0539469	4446.3	4448.4	2044.2
F7FQN1	Apolipoprotein C3 OS=Macaca mulatta GN=APOC3 PE=4 SV=2	APOC3	0	4	22.76	0.797	0.594	-0.33	-0.75	0.91233	0.355256	4271.4	3404.1	2022
F7FST1	Apolipoprotein D OS=Macaca mulatta GN=APOD PE=2 SV=1	APOD	0	4	31.78	1.038	1.24	0.05	0.31	0.975764	0.94431	3369.3	3498.5	4339.7
I2CYL7	Apolipoprotein E OS=Macaca mulatta GN=APOE PE=2 SV=1	APOE	0	16	242.65	1.323	1.691	0.4	0.76	0.514574	0.295115	12875.1	17038.3	28803.9
G7MNB1	Alzheimer disease amyloid protein OS=Macaca mulatta GN=APP PE=2 SV=1	APP	0	14	74.91	0.93	0.942	-0.11	-0.09	0.995194	0.998082	6034	5609.1	5285
F7GX08	Archain 1 OS=Macaca mulatta GN=ARCN1 PE=3 SV=2	ARCN1	0	12	66.09	1.073	0.809	0.1	-0.31	0.950835	0.976223	7931.9	8512.9	6885.3
F7H235	ADP-ribosylation factor 1 OS=Macaca mulatta GN=ARF1 PE=2 SV=1	ARF1	0	3	76.55	1.075	0.773	0.1	-0.37	0.950025	0.938242	6855.8	7367.3	5698.5
G7N9H0	Rho-related GTP-binding protein RhoB OS=Macaca mulatta GN=RHOB PE=2 SV=1	RHOB	0	4	66.35	0.922	1.268	-0.12	0.34	0.995194	0.922332	6437.7	5936.7	7527.6
F6ZFI9	Rho-related GTP-binding protein RhoG OS=Macaca mulatta GN=RHOG PE=2 SV=1	RHOG	0	6	80.22	0.839	1.209	-0.25	0.27	0.950025	0.975633	4992.2	4190.2	5064.1
F6T0E0	Rho GTPase activating protein 1 OS=Macaca mulatta GN=ARHGAP1 PE=4 SV=1	ARHGAP1	0	14	109.34	1.273	0.841	0.35	-0.25	0.638432	0.998082	12692.3	16155.2	13588.1
H9FB02	Rho GDP-dissociation inhibitor 1 isoform a (Fragment) OS=Macaca mulatta GN=ARHGDIA PE=2 SV=1	ARHGDIA	0	7	80.13	1.305	0.427	0.38	-1.23	0.559221	0.0232258	10791.7	14085.1	6008.6
A0A1D5RJP5	Arylsulfatase B OS=Macaca mulatta GN=ARSB PE=4 SV=1	ARSB	0.001	2	5.75	0.872	0.898	-0.2	-0.16	0.999502	0.998082	891.2	777.4	698.1
A0A1D5R0S1	Armadillo repeat gene deleted in velocardiofacial syndrome OS=Macaca mulatta GN=ARVCF PE=4 SV=1	ARVCF	0	9	37.33	0.853	1.084	-0.23	0.12	0.985881	0.998082	1802.4	1538.1	1667.3
F6S5C7	N-acylsphingosine amidohydrolase 1 OS=Macaca mulatta GN=ASAH1 PE=4 SV=2	ASAH1	0	13	78.91	0.902	1.204	-0.15	0.27	0.995194	0.976223	11190.5	10090.3	12153.3
H9FUN1	Aspartyl/asparaginyl beta-hydroxylase isoform a OS=Macaca mulatta GN=ASPH PE=2 SV=1	ASPH	0	16	126.42	0.83	1.075	-0.27	0.1	0.946048	0.998082	14093.3	11699.6	12581.6
A0N066	Antithrombin III OS=Macaca mulatta PE=2 SV=1		0	21	351.32	0.612	1.143	-0.71	0.19	0.233694	0.998082	41320.8	25274.5	28891
G7N8U6	Bifunctional purine biosynthesis protein PURH OS=Macaca mulatta GN=ATIC PE=2 SV=1	ATIC	0	19	149.59	1.103	0.703	0.14	-0.51	0.945265	0.753359	11496.3	12674.8	8909.1
F6Y7M3	Antioxidant 1 copper chaperone OS=Macaca mulatta GN=ATOX1 PE=4 SV=2	ATOX1	0	3	18.31	1.082	0.587	0.11	-0.77	0.948183	0.333549	2553.4	2761.6	1621.8
A0A1D5Q1B7	Sodium/potassium-transporting ATPase subunit alpha OS=Macaca mulatta GN=ATP1A1 PE=3 SV=1	ATP1A1	0	22	493.13	0.788	1.072	-0.34	0.1	0.89392	0.998082	35634.8	28082	30091.7
A0A1D5R1L9	Sodium/potassium-transporting ATPase subunit alpha OS=Macaca mulatta GN=ATP1A4 PE=2 SV=1	ATP1A4	0	32	800.6	0.595	0.886	-0.75	-0.18	0.176779	0.998082	131940	78549.2	69566
F6Z1R0	ATPase Na+/K+ transporting subunit alpha 3 OS=Macaca mulatta GN=ATP1A3 PE=3 SV=2	ATP1A3	0	8	307.33	0.579	0.899	-0.79	-0.15	0.129494	0.998082	6578.8	3809.2	3422.9
F7GY84	Sodium/potassium-transporting ATPase subunit beta OS=Macaca mulatta GN=ATP1B1 PE=2 SV=2	ATP1B1	0	12	98.43	0.804	1.605	-0.32	0.68	0.919751	0.399552	14357.6	11540.4	18525.3
G7NIG8	Sodium/potassium-transporting ATPase subunit beta OS=Macaca mulatta GN=ATP1B2 PE=2 SV=1	ATP1B2	0	7	32.37	0.47	0.626	-1.09	-0.68	0.00770997	0.487226	7282.9	3420.9	2139.8
F6WUB1	Sodium/potassium-transporting ATPase subunit beta OS=Macaca mulatta GN=ATP1B3 PE=2 SV=1	ATP1B3	0	11	137.72	0.608	0.612	-0.72	-0.71	0.218735	0.432719	27543.7	16740.2	10250.4
I0FS22	Calcium-transporting ATPase OS=Macaca mulatta GN=ATP2A3 PE=2 SV=1	ATP2A3	0	5	122.5	0.547	1.768	-0.87	0.82	0.145054	0.158693	1007.4	550.9	974.1
F7HU61	Calcium-transporting ATPase OS=Macaca mulatta GN=ATP2B4 PE=2 SV=2	ATP2B4	0	19	329.29	0.814	1.395	-0.3	0.48	0.943185	0.732382	37837	30796.6	42949.9
F7E3S4	Calcium-transporting ATPase OS=Macaca mulatta GN=ATP2B1 PE=3 SV=1	ATP2B1	0	5	168.92	0.722	0.936	-0.47	-0.09	0.812683	0.998082	1433.7	1034.5	968.6
A0A1D5QP41	ATP synthase subunit alpha OS=Macaca mulatta GN=ATP5A1 PE=3 SV=1	ATP5A1	0	32	1331.69	0.938	1.204	-0.09	0.27	0.995573	0.976223	137437	128892	155138
H9FV16	Alpha-aminoadipic semialdehyde dehydrogenase isoform 1 OS=Macaca mulatta GN=ALDH7A1 PE=2 SV=1	ALDH7A1	0	11	152.73	0.76	0.924	-0.4	-0.11	0.822198	0.998082	16822.5	12780.3	11808.6
F7ERL9	ATP synthase subunit delta, mitochondrial OS=Macaca mulatta GN=ATP5D PE=2 SV=1	ATP5D	0	2	49.99	1.041	1.217	0.06	0.28	0.972941	0.973112	5873.6	6111.6	7437.7
Q6VEU4	ATP synthase subunit epsilon, mitochondrial OS=Macaca mulatta GN=ATP5E PE=2 SV=1	ATP5E	0.001	2	10.8	0.967	1.084	-0.05	0.12	0.995194	0.998082	3235.3	3127.2	3391
A0A1D5QZG5	ATP synthase-coupling factor 6, mitochondrial OS=Macaca mulatta GN=ATP5J PE=2 SV=1	ATP5J	0	5	82.81	1.028	1.17	0.04	0.23	0.984635	0.986628	12032.2	12374.6	14480.9
F7HT50	V-type proton ATPase catalytic subunit A OS=Macaca mulatta GN=ATP6V1A PE=2 SV=1	ATP6V1A	0	14	110.17	0.903	0.752	-0.15	-0.41	0.995194	0.899231	9435.3	8519.3	6402.3
F7GLJ4	ATPase H+ transporting V1 subunit B2 OS=Macaca mulatta GN=ATP6V1B2 PE=2 SV=1	ATP6V1B2	0	14	94.71	0.991	0.804	-0.01	-0.31	0.995194	0.975633	8542.8	8465.4	6805.2
F6QMH5	V-type proton ATPase subunit C OS=Macaca mulatta GN=ATP6V1C1 PE=2 SV=1	ATP6V1C1	0	8	27.77	0.918	0.75	-0.12	-0.42	0.995194	0.897059	4364.9	4008.8	3005.1
F7FMM0	V-type proton ATPase subunit a OS=Macaca mulatta GN=ATP6V0A1 PE=2 SV=2	ATP6V0A1	0	10	70.83	0.895	1.044	-0.16	0.06	0.995194	0.998082	3803.9	3404.7	3553.2
F6S4N7	ATP synthase subunit O, mitochondrial OS=Macaca mulatta GN=ATP5O PE=2 SV=2	ATP5O	0	9	235.55	0.921	1.117	-0.12	0.16	0.995194	0.998082	29631.1	27287.1	30485.8
F6ZEY8	ATRX, chromatin remodeler OS=Macaca mulatta GN=ATRX PE=4 SV=2	ATRX	0	3	15.28	0.707	1.065	-0.5	0.09	0.789582	0.998082	1165.4	823.7	877.5
F7APJ9	AU RNA binding methylglutaconyl-CoA hydratase OS=Macaca mulatta GN=AUH PE=2 SV=1	AUH	0	7	37.01	0.791	0.964	-0.34	-0.05	0.903646	0.998082	5327.7	4216.5	4065.3
G7MX75	Beta-2-microglobulin OS=Macaca mulatta GN=EGK_17447 PE=3 SV=1	EGK_17447	0	2	24.58	0.827	0.996	-0.27	-0.01	0.946048	0.998264	3261.4	2698.6	2688.6
F6ZV71	BCL2 associated X, apoptosis regulator OS=Macaca mulatta GN=BAX PE=4 SV=2	BAX	0.001	2	1.68	0.665	1.2	-0.59	0.26	0.686686	0.961098	725.1	482.1	578.4
F6ZG30	Branched-chain-amino-acid aminotransferase OS=Macaca mulatta GN=BCAT2 PE=2 SV=2	BCAT2	0	13	107.92	0.949	1.075	-0.08	0.1	0.999502	0.998082	10185.5	9661.4	10382.9
F7HF82	BCS1 homolog, ubiquinol-cytochrome c reductase complex chaperone OS=Macaca mulatta GN=BCS1L PE=2 SV=1	BCS1L	0	7	32.25	0.737	1.109	-0.44	0.15	0.743747	0.998082	3240.6	2388.7	2648.2
G7MKG3	3-hydroxybutyrate dehydrogenase 1 OS=Macaca mulatta GN=BDH1 PE=3 SV=1	BDH1	0	7	46.12	1.008	1.207	0.01	0.27	0.995194	0.975633	5741.8	5788.2	6985.7
F7ESZ3	Biglycan OS=Macaca mulatta GN=BGN PE=3 SV=2	BGN	0	21	3278.72	1.034	1.662	0.05	0.73	0.980518	0.32354	159453	164946	274135
H9ER37	Bleomycin hydrolase OS=Macaca mulatta GN=BLMH PE=2 SV=1	BLMH	0	5	38.01	1.011	0.653	0.02	-0.61	0.995194	0.579895	3735.9	3776.5	2466.2
F7H4J1	Biliverdin reductase A OS=Macaca mulatta GN=BLVRA PE=2 SV=1	BLVRA	0	6	30.1	1.138	0.56	0.19	-0.84	0.906237	0.255744	4588.9	5221.5	2922.1
G7NLH4	Biliverdin reductase B OS=Macaca mulatta GN=BLVRB PE=2 SV=1	BLVRB	0	6	85.8	0.954	0.813	-0.07	-0.3	0.999502	0.976223	6175.8	5889.1	4788.1
A0A1D5R143	BCL2 interacting protein 1 OS=Macaca mulatta GN=BNIP1 PE=4 SV=1	BNIP1	0	3	11.29	0.748	1.068	-0.42	0.09	0.878652	0.998082	1512.6	1131.3	1208
F6THE6	Biphenyl hydrolase like OS=Macaca mulatta GN=BPHL PE=2 SV=1	BPHL	0	6	23.77	0.798	0.767	-0.32	-0.38	0.943372	0.922332	2018.9	1612	1237
A0A1D5R6A7	Tyrosine-protein kinase OS=Macaca mulatta GN=BTK PE=3 SV=1	BTK	0	3	19.63	0.826	1.102	-0.28	0.14	0.946048	0.998082	2574	2126.2	2342.2
F7HPK9	Complement C1q binding protein OS=Macaca mulatta GN=C1QBP PE=4 SV=1	C1QBP	0	7	162.02	0.865	1.192	-0.21	0.25	0.969081	0.976223	9642.4	8339	9938.9
F6YW79	Complement C3 OS=Macaca mulatta GN=C3 PE=4 SV=2	C3	0	52	505	1.019	0.81	0.03	-0.3	0.995194	0.976223	36967.7	37658.7	30490.6
F7EDU0	Calpain 5 OS=Macaca mulatta GN=CAPN5 PE=3 SV=2	CAPN5	0	4	17.02	0.737	1.67	-0.44	0.74	0.85227	0.244599	1454.6	1072.8	1791.9
F7GHV1	Complement C5 OS=Macaca mulatta GN=C5 PE=4 SV=2	C5	0	4	10.8	1.003	0.899	0	-0.15	0.946048	0.998082	834.3	836.9	752
F7HG52	Complement C6 OS=Macaca mulatta GN=C6 PE=4 SV=1	C6	0	2	8.11	0.787	1.054	-0.35	0.08	0.965611	0.998082	688.2	541.3	570.5
A0A1D5Q0A8	Complement C7 OS=Macaca mulatta GN=C7 PE=4 SV=1	C7	0	2	6.41	0.875	0.805	-0.19	-0.31	0.995194	0.976223	1162.4	1017.2	818.6
F7GRY2	Complement C9 OS=Macaca mulatta GN=C9 PE=4 SV=1	C9	0	4	29.72	0.95	0.991	-0.07	-0.01	0.99994	0.999194	3230	3069	3040
F6ZWE1	39S ribosomal protein L49, mitochondrial OS=Macaca mulatta GN=MRPL49 PE=2 SV=1	MRPL49	0	2	11.28	0.753	1.313	-0.41	0.39	0.917869	0.785136	1139.4	858.4	1127.1
F7CLQ5	Carbonic anhydrase 1 OS=Macaca mulatta GN=CA1 PE=4 SV=1	CA1	0	7	71.51	0.24	5.102	-2.06	2.35	2.22278e-10	5.5688e-09	7222.2	1736.8	8861.9
F6TQ14	Carbonic anhydrase 2 OS=Macaca mulatta GN=CA2 PE=4 SV=1	CA2	0	5	16.19	0.651	1.252	-0.62	0.32	0.40187	0.909078	2281.4	1484.1	1858.8
H9F8U9	Voltage-dependent calcium channel subunit alpha-2/delta-1 (Fragment) OS=Macaca mulatta GN=CACNA2D1 PE=2 SV=1	CACNA2D1	0	17	237.88	0.976	1.179	-0.03	0.24	0.995194	0.981695	25061	24471.9	28855.7
F6Q4M5	Mitochondrial carnitine/acylcarnitine carrier protein OS=Macaca mulatta GN=SLC25A20 PE=2 SV=1	SLC25A20	0	7	23.81	0.659	1.217	-0.6	0.28	0.406287	0.973112	6077.4	4002.3	4871.1
A0A1D5QNQ2	Carbamoyl-phosphate synthetase 2, aspartate transcarbamylase, and dihydroorotase OS=Macaca mulatta GN=CAD PE=3 SV=1	CAD	0	12	53.59	0.934	1.118	-0.1	0.16	0.995194	0.998082	5978	5582.6	6238.6
G7NLC3	CRP55 OS=Macaca mulatta GN=CALR PE=2 SV=1	CALR	0	15	371.2	1.014	0.965	0.02	-0.05	0.995194	0.998082	34879.8	35352.9	34098
F6UGY3	Calcium/calmodulin dependent protein kinase II delta OS=Macaca mulatta GN=CAMK2D PE=4 SV=2	CAMK2D	0	6	130.78	0.842	0.973	-0.25	-0.04	0.950835	0.998082	5124	4315.5	4198.3
H9G0A2	Calcium/calmodulin-dependent protein kinase type II subunit gamma isoform 1 OS=Macaca mulatta GN=CAMK2G PE=2 SV=1	CAMK2G	0	13	200.6	1.069	0.994	0.1	-0.01	0.950835	0.998264	19782.9	21151.4	21033.4
H9G0B7	Calcium signal-modulating cyclophilin ligand OS=Macaca mulatta GN=CAMLG PE=2 SV=1	CAMLG	0	3	9.49	0.863	0.821	-0.21	-0.28	0.995194	0.980114	490.6	423.2	347.6
F7B5V0	18 kDa cationic antimicrobial protein OS=Macaca mulatta GN=CAMP PE=3 SV=1	CAMP	0	3	7.42	0.711	1.426	-0.49	0.51	0.833448	0.604396	949.4	675.1	962.4
G7NAI4	Macrophage-capping protein OS=Macaca mulatta GN=CAPG PE=2 SV=1	CAPG	0	6	27.58	1.027	1.173	0.04	0.23	0.985881	0.983877	4213.2	4328.5	5078.3
F6ZLR4	Calpain 1 OS=Macaca mulatta GN=CAPN1 PE=3 SV=2	CAPN1	0	31	302.27	0.967	0.83	-0.05	-0.27	0.995194	0.986628	29984.8	29004.4	24065.9
H9EQA5	Calpain 2 OS=Macaca mulatta GN=CAPN2 PE=2 SV=1	CAPN2	0	23	165.11	1.142	0.674	0.19	-0.57	0.900955	0.651044	10277.3	11733.3	7912.8
H9G0D0	Capping actin protein of muscle Z-line alpha subunit 1 OS=Macaca mulatta GN=CAPZA1 PE=2 SV=1	CAPZA1	0	7	149.57	1.008	1.314	0.01	0.39	0.995194	0.865073	7499.5	7561.6	9938.9
A0A1D5QIL8	Capping actin protein of muscle Z-line alpha subunit 2 OS=Macaca mulatta GN=CAPZA2 PE=3 SV=1	CAPZA2	0	9	254.72	1.242	1.061	0.31	0.08	0.709184	0.998082	15263	18960.6	20109.1
F7C6I9	Calpastatin OS=Macaca mulatta GN=CAST PE=4 SV=2	CAST	0	16	139.53	1.046	0.718	0.06	-0.48	0.965639	0.800624	11492.9	12016.7	8625.3
G7NDL6	Catalase OS=Macaca mulatta GN=CAT PE=2 SV=1	CAT	0	13	129.87	0.886	1	-0.17	0	0.995194	0.998082	10658.5	9443	9439.1
F7C1V2	Caveolin OS=Macaca mulatta GN=CAV1 PE=2 SV=2	CAV1	0	6	280.2	0.916	1.304	-0.13	0.38	0.995194	0.879975	47608	43598.1	56842.9
F6Y316	Caveolin OS=Macaca mulatta GN=CAV3 PE=3 SV=2	CAV3	0	2	66.1	0.703	2.601	-0.51	1.38	0.807622	0.00201399	1040.7	731.6	1903.1
A0A1D5RFE7	Cbl proto-oncogene OS=Macaca mulatta GN=CBL PE=2 SV=1	CBL	0.001	2	5.93	0.962	0.801	-0.06	-0.32	0.961838	0.976223	779.1	749.1	599.9
F7D5P2	Serpin H1 OS=Macaca mulatta GN=SERPINH1 PE=2 SV=1	SERPINH1	0	19	338.55	1.108	0.821	0.15	-0.28	0.943372	0.979739	25671	28446.2	23357.6
F7D1C5	Carbonyl reductase 1 OS=Macaca mulatta GN=CBR1 PE=3 SV=2	CBR1	0	9	90.1	1.046	0.597	0.06	-0.75	0.965852	0.36475	5032.7	5261.7	3138.7
A0A1D5Q097	CD34 molecule OS=Macaca mulatta GN=CD34 PE=4 SV=1	CD34	0	3	11.89	0.702	0.629	-0.51	-0.67	0.760998	0.491268	1191.5	836.2	526.3
A0A1D5RDD4	Scavenger receptor class B member 2 OS=Macaca mulatta GN=SCARB2 PE=3 SV=1	SCARB2	0	8	67.29	0.865	1.254	-0.21	0.33	0.969138	0.938242	9740.6	8425.1	10562.8
F7C527	Ectonucleoside triphosphate diphosphohydrolase 2 OS=Macaca mulatta GN=ENTPD2 PE=2 SV=2	ENTPD2	0.001	2	10.28	0.788	0.662	-0.34	-0.59	0.917869	0.590231	2255	1776.9	1176.7
F6XK13	Ectonucleoside triphosphate diphosphohydrolase 3 OS=Macaca mulatta GN=ENTPD3 PE=2 SV=2	ENTPD3	0	12	66.23	0.872	1.905	-0.2	0.93	0.980351	0.126388	5990.8	5225.4	9953.9
F6ZDZ8	CD44 molecule (Indian blood group) OS=Macaca mulatta GN=CD44 PE=4 SV=2	CD44	0	6	39.82	1.294	1.357	0.37	0.44	0.591506	0.791127	2090.1	2705.1	3671.8
F7A802	CD47 molecule OS=Macaca mulatta GN=CD47 PE=2 SV=2	CD47	0	2	18.6	1.256	1.426	0.33	0.51	0.676136	0.671746	4337	5448.9	7771.4
A0A1D5RK97	CD59 molecule (CD59 blood group) OS=Macaca mulatta GN=CD59 PE=4 SV=1	CD59	0	3	110.11	1.058	1.314	0.08	0.39	0.961708	0.865073	10252	10849.3	14251.6
I0FWR3	HLA class II histocompatibility antigen gamma chain isoform b OS=Macaca mulatta GN=CD74 PE=2 SV=1	CD74	0	2	11.12	0.847	0.746	-0.24	-0.42	0.995194	0.898963	1166.9	988.8	737.5
A0A1D5QLQ5	Tetraspanin OS=Macaca mulatta GN=CD81 PE=3 SV=1	CD81	0	4	152.88	0.741	1.305	-0.43	0.38	0.756776	0.878916	9978.3	7394.9	9653.7
F7BM98	Tetraspanin OS=Macaca mulatta GN=CD151 PE=2 SV=1	CD151	0	6	58.59	1.221	1.78	0.29	0.83	0.752633	0.2091	6557	8006.1	14252.8
F7BX98	Cell division cycle 5 like OS=Macaca mulatta GN=CDC5L PE=2 SV=1	CDC5L	0	4	18.66	0.588	1.133	-0.77	0.18	0.217663	0.995973	1759.2	1034.8	1172
H9YUE5	Septin-7 isoform 1 OS=Macaca mulatta GN=SEPT7 PE=2 SV=1	SEPT7	0	17	357.25	1.039	1.019	0.06	0.03	0.97451	0.998082	39931.1	41492.8	42296.9
A0A1D5Q3Z5	Cadherin 1 OS=Macaca mulatta GN=CDH1 PE=4 SV=1	CDH1	0	2	11.96	0.787	0.745	-0.35	-0.42	0.965611	0.869401	742.1	584.2	435.3
F7DX07	Cadherin 5 OS=Macaca mulatta GN=CDH5 PE=4 SV=1	CDH5	0	2	6.23	0.665	0.776	-0.59	-0.37	0.583158	0.943464	1395.1	928	720.4
F6YS32	Cadherin 6 OS=Macaca mulatta GN=CDH6 PE=4 SV=2	CDH6	0	8	43.84	0.818	1.133	-0.29	0.18	0.945265	0.998082	3738.5	3059.8	3467.3
F7GFF0	Cadherin 11 OS=Macaca mulatta GN=CDH11 PE=2 SV=1	CDH11	0	7	30.05	0.809	0.964	-0.31	-0.05	0.935002	0.998082	3230	2614.2	2520
A0A1D5QWS5	Cadherin 13 OS=Macaca mulatta GN=CDH13 PE=4 SV=1	CDH13	0	5	38.19	1.053	0.698	0.07	-0.52	0.961838	0.736781	2604.1	2741.3	1913.6
F7E5V8	Cyclin-dependent kinase 6 OS=Macaca mulatta GN=CDK6 PE=2 SV=1	CDK6	0	2	18.95	0.885	0.666	-0.18	-0.59	0.995194	0.589202	694.4	614.7	409.4
F7HT47	Centrin-2 OS=Macaca mulatta GN=CETN2 PE=2 SV=1	CETN2	0	3	17.22	1.041	0.814	0.06	-0.3	0.950025	0.976223	1608.7	1674.7	1362.8
A0A1D5QNJ4	Cofilin 1 OS=Macaca mulatta GN=CFL1 PE=3 SV=1	CFL1	0	11	213.42	1.448	0.52	0.53	-0.94	0.267891	0.147079	24227.8	35093.2	18231.9
G7MXF7	Cofilin-2 OS=Macaca mulatta GN=CFL2 PE=2 SV=1	CFL2	0	7	117.94	2.152	0.467	1.11	-1.1	0.00108944	0.0619629	5729.1	12328.5	5755.9
F6ZS61	Chromodomain helicase DNA binding protein 4 OS=Macaca mulatta GN=CHD4 PE=4 SV=2	CHD4	0	9	56.51	0.629	1.203	-0.67	0.27	0.288398	0.976223	7322.8	4608.5	5543.5
A0A1D5QXQ4	Adaptor related protein complex 2 sigma 1 subunit OS=Macaca mulatta GN=AP2S1 PE=4 SV=1	AP2S1	0	4	6.99	0.987	0.88	-0.02	-0.19	0.994241	0.998082	1635.3	1613.4	1419.2
H9FPQ3	Chloride channel protein OS=Macaca mulatta GN=CLCN7 PE=2 SV=1	CLCN7	0.001	3	7.65	0.727	1.049	-0.46	0.07	0.917869	0.998082	607.1	441.5	463.1
F6S885	Clusterin OS=Macaca mulatta GN=CLU PE=3 SV=2	CLU	0	17	576.01	1.628	2.009	0.7	1.01	0.0786049	0.0825085	30398.3	49483.8	99404.8
F6YUR9	Chloride intracellular channel 2 OS=Macaca mulatta GN=CLIC2 PE=2 SV=2	CLIC2	0.001	2	6.1	0.874	0.706	-0.19	-0.5	0.995194	0.737039	398.6	348.4	246.1
I0FP57	Clathrin heavy chain OS=Macaca mulatta GN=CLTC PE=2 SV=1	CLTC	0	49	1049.12	0.909	1.052	-0.14	0.07	0.995194	0.998082	86853.2	78939	83075.5
F7G309	Calponin OS=Macaca mulatta GN=CNN3 PE=2 SV=1	CNN3	0	13	610.14	1.745	0.612	0.8	-0.71	0.0316734	0.428732	34720.3	60578.7	37052
F7H8N0	Contactin 1 OS=Macaca mulatta GN=CNTN1 PE=4 SV=2	CNTN1	0	6	43.29	0.629	1.319	-0.67	0.4	0.38044	0.783173	1635.3	1028	1356.3
H9Z595	Collagen alpha-1(I) chain preproprotein OS=Macaca mulatta GN=COL1A1 PE=2 SV=1	COL1A1	0	49	3764.34	0.726	0.897	-0.46	-0.16	0.70693	0.998082	506443	367752	329910
H9Z2D1	Collagen alpha-2(I) chain OS=Macaca mulatta GN=COL1A2 PE=2 SV=1	COL1A2	0	5	2524.8	0.75	0.98	-0.41	-0.03	0.793355	0.999194	359722	269965	264628
F7EGF5	Collagen type IV alpha 1 chain OS=Macaca mulatta GN=COL4A1 PE=3 SV=2	COL4A1	0	8	470.3	0.895	1.747	-0.16	0.8	0.995194	0.241004	35684.5	31929.8	55773.1
F6X897	Collagen alpha-2(IV) chain preproprotein OS=Macaca mulatta GN=COL4A2 PE=2 SV=2	COL4A2	0	21	601.67	1.093	1.734	0.13	0.79	0.946048	0.255744	48475.8	52967.5	91848
F7EQ13	Collagen type IV alpha 6 chain OS=Macaca mulatta GN=COL4A6 PE=3 SV=2	COL4A6	0	3	10.67	0.879	1.278	-0.19	0.35	0.99926	0.865073	883	776.6	992.4
F6V6S9	Collagen type V alpha 2 chain OS=Macaca mulatta GN=COL5A2 PE=4 SV=2	COL5A2	0	9	82.81	0.815	1.243	-0.29	0.31	0.943509	0.94431	10112.4	8242.5	10245.5
H9Z5B0	Collagen alpha-1(VI) chain OS=Macaca mulatta GN=COL6A1 PE=2 SV=1	COL6A1	0	44	2154.38	0.881	1.537	-0.18	0.62	0.989831	0.492027	173116	152594	234595
F6XD59	Collagen type VI alpha 2 chain OS=Macaca mulatta GN=COL6A2 PE=4 SV=2	COL6A2	0	35	1555.39	0.849	1.525	-0.24	0.61	0.957915	0.510619	150436	127681	194761
I2CWG4	Collagen alpha-3(VI) chain isoform 4 OS=Macaca mulatta GN=COL6A3 PE=2 SV=1	COL6A3	0	13	5101.17	0.789	1.533	-0.34	0.62	0.894632	0.498666	45072	35543.4	54490.4
F6Z5U1	Collagen type XI alpha 1 chain OS=Macaca mulatta GN=COL11A1 PE=4 SV=2	COL11A1	0	5	44.92	0.628	1.098	-0.67	0.14	0.284335	0.998082	6041.9	3793.8	4166.7
A0A1D5Q4K0	Collagen type XII alpha 1 chain OS=Macaca mulatta GN=COL12A1 PE=4 SV=1	COL12A1	0	134	2232.82	1.253	1.246	0.32	0.32	0.685495	0.944017	176982	221680	276178
I0FPA1	Collagen alpha-1(XV) chain OS=Macaca mulatta GN=COL15A1 PE=2 SV=1	COL15A1	0	15	182.66	0.758	1.675	-0.4	0.74	0.816916	0.312429	20833.3	15784.9	26444.3
F7FE47	Collagen type XVI alpha 1 chain OS=Macaca mulatta GN=COL16A1 PE=4 SV=2	COL16A1	0	6	34.15	1.187	2.41	0.25	1.27	0.826354	0.0111494	6068.6	7204.1	17364.1
F7H6X3	Cartilage oligomeric matrix protein OS=Macaca mulatta GN=COMP PE=4 SV=2	COMP	0	4	19.97	0.628	1.656	-0.67	0.73	0.474709	0.269651	967.3	607.4	1005.7
H9FPZ1	Coatomer subunit alpha OS=Macaca mulatta GN=COPA PE=2 SV=1	COPA	0	27	176.58	0.979	0.92	-0.03	-0.12	0.995194	0.998082	21401	20954.1	19287.7
G7NDV5	Coatomer subunit beta OS=Macaca mulatta GN=COPB1 PE=2 SV=1	COPB1	0	18	137.71	0.988	0.921	-0.02	-0.12	0.995194	0.998082	13048.1	12893	11871.6
F7HLV2	Cytochrome c oxidase subunit 6C OS=Macaca mulatta GN=COX6C PE=2 SV=1	COX6C	0	3	20.54	0.896	1.122	-0.16	0.17	0.995194	0.998082	9481.8	8495.4	9534.8
Q53CF7	Cytochrome c oxidase subunit 7A1 OS=Macaca mulatta GN=COX7AH PE=2 SV=1	COX7AH	0	2	6.63	0.902	1.711	-0.15	0.77	0.995194	0.204991	539.7	486.6	832.4
A0A1D5QN88	Ubiquitin thioesterase OS=Macaca mulatta GN=COX8A PE=3 SV=1	COX8A	0	7	33.72	1.008	0.575	0.01	-0.8	0.995194	0.299075	3865	3897.2	2241.4
F7GFB4	Ceruloplasmin OS=Macaca mulatta GN=CP PE=3 SV=2	CP	0	16	124.54	1.239	0.731	0.31	-0.45	0.715514	0.850968	8324	10315.8	7543.8
A0A1D5QF46	Carboxypeptidase D OS=Macaca mulatta GN=CPD PE=4 SV=1	CPD	0	3	9.31	0.771	0.903	-0.38	-0.15	0.947648	0.998082	887	683.4	617.4
F7GJ40	Carnitine palmitoyltransferase 1A OS=Macaca mulatta GN=CPT1A PE=3 SV=1	CPT1A	0	19	102.23	0.803	1.08	-0.32	0.11	0.919751	0.998082	12294.8	9872.4	10666.8
F6SJN6	Carnitine O-palmitoyltransferase 2, mitochondrial OS=Macaca mulatta GN=CPT2 PE=2 SV=1	CPT2	0	10	60.85	0.75	1.322	-0.42	0.4	0.790831	0.859552	6379	4784	6322.1
F7HEV1	Cellular retinoic acid binding protein 1 OS=Macaca mulatta GN=CRABP1 PE=3 SV=1	CRABP1	0	5	34.24	0.967	0.427	-0.05	-1.23	0.995194	0.0232258	4905.1	4744.4	2023.8
F7HQL2	Carnitine O-acetyltransferase OS=Macaca mulatta GN=CRAT PE=3 SV=2	CRAT	0	13	57.44	0.801	1.202	-0.32	0.26	0.917869	0.976223	8400.1	6728	8084.3
F7DI11	Cysteine-rich protein 1 OS=Macaca mulatta GN=CRIP1 PE=2 SV=1	CRIP1	0	3	82.26	1.272	0.489	0.35	-1.03	0.63965	0.0895346	15875.9	20191.1	9875.8
H9FQ57	Adapter molecule crk isoform a OS=Macaca mulatta GN=CRK PE=2 SV=1	CRK	0	9	40.01	0.955	0.66	-0.07	-0.6	0.99926	0.608731	2558.4	2443	1611.9
F6VK11	Crk-like protein OS=Macaca mulatta GN=CRKL PE=2 SV=1	CRKL	0	8	46.81	0.924	0.718	-0.11	-0.48	0.995194	0.803797	4133.3	3820.9	2744.8
A0A1D5R999	Alpha-crystallin B chain OS=Macaca mulatta GN=CRYAB PE=2 SV=1	CRYAB	0	14	497.3	1.929	0.538	0.95	-0.9	0.00724731	0.191193	28972	55898.8	30055.8
F7DC75	Crystallin mu OS=Macaca mulatta GN=CRYM PE=2 SV=1	CRYM	0	3	19.06	0.987	0.882	-0.02	-0.18	0.982936	0.998082	1409.5	1391.6	1226.8
A0A1D5Q3H2	Citrate synthase OS=Macaca mulatta GN=CS PE=4 SV=1	CS	0	3	45.53	0.676	0.968	-0.56	-0.05	0.622208	0.999701	1528	1033.2	999.8
A0A1D5R3J3	Citrate synthase OS=Macaca mulatta GN=CS PE=3 SV=1	CS	0	12	166.17	0.951	1.267	-0.07	0.34	0.999502	0.922332	29783.5	28326.6	35889
F6V370	Mitogen-activated protein kinase OS=Macaca mulatta GN=MAPK14 PE=2 SV=1	MAPK14	0	2	33.64	0.773	0.585	-0.37	-0.77	0.941508	0.311535	1324	1023.7	599.3
F7AUV0	Chromosome segregation 1 like OS=Macaca mulatta GN=CSE1L PE=4 SV=2	CSE1L	0	9	48.92	0.953	0.77	-0.07	-0.38	0.999502	0.929457	3534.1	3367.9	2592.8
F7GRP2	Tyrosine-protein kinase OS=Macaca mulatta GN=CSK PE=2 SV=1	CSK	0	7	32.19	0.819	0.76	-0.29	-0.4	0.945265	0.912709	3885.7	3183.9	2421
A0A1D5RD87	Casein kinase 2 alpha 1 OS=Macaca mulatta GN=CSNK2A1 PE=3 SV=1	CSNK2A1	0	8	59.71	0.836	0.795	-0.26	-0.33	0.948183	0.972986	6119.4	5114.6	4064.6
H9ENR6	Casein kinase 2 alpha 2 OS=Macaca mulatta GN=CSNK2A2 PE=2 SV=1	CSNK2A2	0	3	11.07	0.73	1.064	-0.45	0.09	0.91233	0.998082	808.7	590.7	628.4
F7C5T5	Versican OS=Macaca mulatta GN=VCAN PE=4 SV=2	VCAN	0	24	205.28	0.83	0.932	-0.27	-0.1	0.946048	0.998082	40252.5	33417	31159.3
F7GL19	Chondroitin sulfate proteoglycan 4 OS=Macaca mulatta GN=CSPG4 PE=4 SV=2	CSPG4	0	54	593.66	1.119	1.548	0.16	0.63	0.928107	0.491268	35287.6	39502.6	61155.1
F7HCD8	Cysteine and glycine rich protein 1 OS=Macaca mulatta GN=CSRP1 PE=2 SV=1	CSRP1	0	13	1332.3	1.378	0.409	0.46	-1.29	0.388718	0.013941	138496	190805	78109.2
H9ENY8	Cysteine and glycine-rich protein 2 OS=Macaca mulatta GN=CSRP2 PE=2 SV=1	CSRP2	0	12	509.33	1.246	0.75	0.32	-0.42	0.700443	0.896774	60320.4	75138.4	56319.4
F7DLR1	Cystatin-B OS=Macaca mulatta GN=CSTB PE=2 SV=1	CSTB	0	5	63.75	1.167	0.45	0.22	-1.15	0.857775	0.043165	4989.6	5822.6	2622
F7HTZ1	C-terminal binding protein 1 OS=Macaca mulatta GN=CTBP1 PE=2 SV=1	CTBP1	0	3	13.51	0.976	0.977	-0.03	-0.03	0.995194	0.999701	1426.4	1392.3	1360.2
F7HTC6	C-terminal binding protein 2 OS=Macaca mulatta GN=CTBP2 PE=4 SV=2	CTBP2	0	3	17.39	0.828	1.024	-0.27	0.03	0.952066	0.998082	1986.9	1644.8	1683.7
A0A1D5QB83	Catenin alpha 1 OS=Macaca mulatta GN=CTNNA1 PE=4 SV=1	CTNNA1	0	15	147.52	0.684	0.749	-0.55	-0.42	0.520628	0.895345	18464.6	12623.6	9457.2
F7GNE4	Catenin beta-1 OS=Macaca mulatta GN=CTNNB1 PE=2 SV=1	CTNNB1	0	17	176.59	0.729	0.875	-0.46	-0.19	0.716158	0.998082	19904.4	14504.9	12686.4
F7H5B5	CTP synthase OS=Macaca mulatta GN=CTPS1 PE=3 SV=2	CTPS1	0	2	13.75	1.095	0.698	0.13	-0.52	0.820076	0.729853	832.6	911.4	635.9
A0A1D5QVT4	Cathepsin B OS=Macaca mulatta GN=CTSB PE=3 SV=1	CTSB	0	6	71.59	1.261	1.032	0.33	0.05	0.668286	0.998082	5830.8	7352.7	7588
H9FQG2	Coxsackievirus and adenovirus receptor isoform 1 OS=Macaca mulatta GN=CXADR PE=2 SV=1	CXADR	0	3	15.02	0.589	0.549	-0.76	-0.87	0.173957	0.184997	2724.5	1604.2	880.4
F7DMP6	Cytochrome c1 OS=Macaca mulatta GN=CYC1 PE=4 SV=1	CYC1	0	10	138.67	0.801	1.179	-0.32	0.24	0.917869	0.981695	19354.8	15503.8	18272.9
F7HD06	Cytochrome P450 family 27 subfamily A member 1 OS=Macaca mulatta GN=CYP27A1 PE=2 SV=1	CYP27A1	0	4	16.59	0.787	0.693	-0.35	-0.53	0.89222	0.716245	2953	2324.4	1609.8
G7MX20	Dolichyl-diphosphooligosaccharide--protein glycosyltransferase subunit DAD1 OS=Macaca mulatta GN=DAD1 PE=2 SV=1	DAD1	0	2	19.01	0.833	1.003	-0.26	0	0.953914	0.998082	2123.8	1768.8	1774.7
Q9MYJ3	Decay-accelerating factor (Fragment) OS=Macaca mulatta GN=CD55 PE=4 SV=1	CD55	0	5	17.73	0.567	1.159	-0.82	0.21	0.102849	0.998082	3547.6	2012.9	2332.2
F6RU72	Dystroglycan 1 OS=Macaca mulatta GN=DAG1 PE=2 SV=1	DAG1	0	16	159.44	0.927	1.304	-0.11	0.38	0.995194	0.879975	16554	15344.7	20005.1
A0A1D5QUH7	Death-associated protein kinase 3 OS=Macaca mulatta GN=DAPK3 PE=2 SV=1	DAPK3	0	11	87.25	1.154	0.911	0.21	-0.13	0.880306	0.998082	9409	10856.8	9889.6
G7NB00	Aspartyl-tRNA synthetase OS=Macaca mulatta GN=DARS PE=2 SV=1	DARS	0	18	108.69	0.99	0.969	-0.01	-0.05	0.995194	0.998082	15218.8	15068.1	14594.8
F6TS20	Diazepam binding inhibitor, acyl-CoA binding protein OS=Macaca mulatta GN=DBI PE=4 SV=2	DBI	0	2	17.99	1.046	0.39	0.07	-1.36	0.958754	0.0052817	1982.6	2074.4	808.9
F6WFH5	Drebrin 1 OS=Macaca mulatta GN=DBN1 PE=4 SV=2	DBN1	0	15	119.65	1.119	1.237	0.16	0.31	0.928065	0.94825	5336.1	5973.6	7391
A0A1D5RK31	Ribosomal protein L18 OS=Macaca mulatta GN=RPL18 PE=4 SV=1	RPL18	0	4	51.38	0.778	1.139	-0.36	0.19	0.867896	0.998082	5181.2	4031.9	4594.3
A0A1D5R7T4	Dihydrolipoamide acetyltransferase component of pyruvate dehydrogenase complex OS=Macaca mulatta GN=DBT PE=2 SV=1	DBT	0	7	38.65	0.743	1.191	-0.43	0.25	0.761142	0.976437	7421.9	5512.5	6568.2
I0FLG9	Enoyl-CoA delta isomerase 1 OS=Macaca mulatta GN=ECI1 PE=2 SV=1	ECI1	0	5	68.66	0.797	1.197	-0.33	0.26	0.91233	0.976223	10244.6	8164.9	9777
F6PRM5	Decorin OS=Macaca mulatta GN=DCN PE=3 SV=1	DCN	0	10	1021.73	0.988	0.682	-0.02	-0.55	0.995194	0.679707	137356	135671	92507.2
A0A1D5QG94	Dynactin subunit 1 OS=Macaca mulatta GN=DCTN1 PE=4 SV=1	DCTN1	0	39	341.35	1.219	1.062	0.29	0.09	0.753927	0.998082	28809.2	35129.9	37299.5
G7ND21	DNA damage-binding protein 1 OS=Macaca mulatta GN=DDB1 PE=2 SV=1	DDB1	0	31	182.14	0.933	0.935	-0.1	-0.1	0.995194	0.998082	24556.4	22907	21408
A0A1D5REB1	DEAD-box helicase 1 OS=Macaca mulatta GN=DDX1 PE=4 SV=1	DDX1	0	21	204.53	1.073	0.919	0.1	-0.12	0.950835	0.998082	17553.6	18830.7	17302.5
F7A985	DEAD-box helicase 5 OS=Macaca mulatta GN=DDX5 PE=3 SV=2	DDX5	0	6	96.72	0.867	0.93	-0.21	-0.1	0.971902	0.998082	4169.3	3613.1	3360.9
F6W5Y4	ATP-dependent RNA helicase A OS=Macaca mulatta GN=DHX9 PE=2 SV=1	DHX9	0	30	244.44	0.85	1.017	-0.23	0.02	0.958762	0.998082	28702.9	24403.5	24814.6
F6YQX3	Putative pre-mRNA-splicing factor ATP-dependent RNA helicase DHX15 OS=Macaca mulatta GN=DHX15 PE=2 SV=1	DHX15	0	10	40.91	0.816	0.985	-0.29	-0.02	0.943509	0.999701	7398.3	6035.1	5947.4
A0A1D5RBX4	2,4-dienoyl-CoA reductase 1 OS=Macaca mulatta GN=DECR1 PE=4 SV=1	DECR1	0	15	172.95	0.801	1.067	-0.32	0.09	0.917869	0.998082	17946.9	14383.4	15344.6
F7ERR2	Desmin OS=Macaca mulatta GN=DES PE=3 SV=1	DES	0	44	2834.42	1.364	1.175	0.45	0.23	0.421427	0.983671	154349	210578	247512
F6XMZ4	Cochlin OS=Macaca mulatta GN=COCH PE=2 SV=2	COCH	0	4	23.34	3.023	0.611	1.6	-0.71	2.69011e-07	0.426707	1218.1	3681.7	2250.4
A0A1D5QSF4	NAD(P)H dehydrogenase [quinone] 1 isoform a OS=Macaca mulatta GN=NQO1 PE=2 SV=1	NQO1	0	7	34.34	1.002	0.937	0	-0.09	0.995194	0.998082	3019	3026	2835.4
F6V4Y9	Diaphanous related formin 1 OS=Macaca mulatta GN=DIAPH1 PE=4 SV=2	DIAPH1	0	2	7.38	0.661	1.062	-0.6	0.09	0.719872	0.998082	442.5	292.5	310.8
F6ZQ28	Acetyltransferase component of pyruvate dehydrogenase complex OS=Macaca mulatta GN=DLAT PE=2 SV=1	DLAT	0	16	180.75	0.859	1.31	-0.22	0.39	0.963555	0.869401	25374.9	21789.8	28541.9
F7HRR6	Dihydrolipoyl dehydrogenase OS=Macaca mulatta GN=DLD PE=3 SV=2	DLD	0	17	273.49	1.008	1.253	0.01	0.33	0.995194	0.938242	32999.2	33258.1	41671.8
H9ENR9	Disks large homolog 1 isoform 2 OS=Macaca mulatta GN=DLG1 PE=2 SV=1	DLG1	0	8	52.47	0.874	0.914	-0.19	-0.13	0.980518	0.998082	3808.9	3327.8	3041.3
F6YNF6	Dihydrolipoamide S-succinyltransferase OS=Macaca mulatta GN=DLST PE=2 SV=1	DLST	0	14	218.45	1.018	1.237	0.03	0.31	0.995194	0.947494	29253.8	29770.9	36841
I2CUK8	Cytoplasmic dynein 1 heavy chain 1 OS=Macaca mulatta GN=DYNC1H1 PE=2 SV=1	DYNC1H1	0	180	1777.68	1.085	1.139	0.12	0.19	0.946048	0.998082	177322	192474	219240
A0A1D5RCQ6	Dynein cytoplasmic 1 light intermediate chain 2 OS=Macaca mulatta GN=DYNC1LI2 PE=4 SV=1	DYNC1LI2	0	11	85.03	1.073	1.075	0.1	0.1	0.950835	0.998082	9036.7	9691.9	10417.8
A0A075TEP6	Dipeptidylpeptidase 4 OS=Macaca mulatta GN=DPP4 PE=2 SV=1	DPP4	0	5	15.97	0.419	0.54	-1.26	-0.89	0.0010494	0.194244	6060.5	2537.8	1371.5
A0A1D5QW32	Dihydropyrimidinase like 2 OS=Macaca mulatta GN=DPYSL2 PE=4 SV=1	DPYSL2	0	19	491.76	0.955	0.712	-0.07	-0.49	0.99926	0.783093	26437.3	25245.7	17980.5
F6SAK8	Dihydropyrimidinase like 3 OS=Macaca mulatta GN=DPYSL3 PE=4 SV=1	DPYSL3	0	22	844.06	1.162	0.671	0.22	-0.58	0.867029	0.64167	65637.8	76252.9	51173.4
F7EJ47	Developmentally-regulated GTP-binding protein 2 OS=Macaca mulatta GN=DRG2 PE=2 SV=1	DRG2	0	2	7.46	0.901	0.875	-0.15	-0.19	0.965611	0.998082	240.9	217.1	190
F7HEK0	Desmocollin 2 OS=Macaca mulatta GN=DSC2 PE=4 SV=1	DSC2	0	4	14.13	0.63	0.839	-0.67	-0.25	0.369165	0.998082	1824.7	1149	964.2
I0FGG7	Desmoplakin isoform I OS=Macaca mulatta GN=DSP PE=2 SV=1	DSP	0	74	403.01	0.808	0.523	-0.31	-0.94	0.931873	0.15173	61489.4	49661.4	25949.8
F6TNJ1	Sulfate transporter OS=Macaca mulatta GN=SLC26A2 PE=3 SV=2	SLC26A2	0	2	10.7	0.593	0.861	-0.75	-0.22	0.302451	0.998082	1023.3	607.3	523.1
F7ELC4	Dystrobrevin OS=Macaca mulatta GN=DTNA PE=3 SV=2	DTNA	0	19	194.6	0.966	1.129	-0.05	0.17	0.995194	0.998082	18270.8	17640.8	19914.6
F7C5I2	Dual specificity phosphatase 3 OS=Macaca mulatta GN=DUSP3 PE=2 SV=1	DUSP3	0	6	63.58	1.286	0.488	0.36	-1.03	0.611061	0.0886111	4626.8	5952.2	2906.2
I0FH67	Dual specificity tyrosine-phosphorylation-regulated kinase 1A isoform 1 OS=Macaca mulatta GN=DYRK1A PE=2 SV=1	DYRK1A	0	2	9.98	0.834	0.937	-0.26	-0.09	0.995194	0.998082	768.7	641	600.8
H9FQW6	Delta(3,5)-Delta(2,4)-dienoyl-CoA isomerase, mitochondrial OS=Macaca mulatta GN=ECH1 PE=2 SV=1	ECH1	0	6	43.38	0.681	0.95	-0.55	-0.07	0.508	0.998082	5015.1	3415.3	3245.9
F7H532	Extracellular matrix protein 1 OS=Macaca mulatta GN=ECM1 PE=4 SV=2	ECM1	0	3	10.97	0.655	1.143	-0.61	0.19	0.638432	0.986628	783.9	513.1	586.3
F7AW94	Elongation factor 1-alpha OS=Macaca mulatta GN=EEF1A1 PE=2 SV=1	EEF1A1	0	10	382.66	1.252	0.696	0.32	-0.52	0.687691	0.733582	34010.3	42565.6	29641
I0FGN5	Elongation factor 1-beta OS=Macaca mulatta GN=EEF1B2 PE=2 SV=1	EEF1B2	0	8	143.16	1.336	1.022	0.42	0.03	0.48352	0.998082	10487.9	14006.6	14313.4
F7GX43	Eukaryotic translation initiation factor 2D OS=Macaca mulatta GN=EIF2D PE=2 SV=1	EIF2D	0	3	12.43	0.956	0.629	-0.06	-0.67	0.946048	0.453134	428.2	409.4	257.5
F7H0J3	EPH-related receptor tyrosine kinase ligand 2 OS=Macaca mulatta GN=EFNB1 PE=2 SV=1	EFNB1	0	2	7.15	0.869	0.588	-0.2	-0.77	0.99994	0.30309	805.7	700.3	411.9
A0A1D5RE09	Receptor protein-tyrosine kinase OS=Macaca mulatta GN=EGFR PE=3 SV=1	EGFR	0	5	18.22	0.921	0.92	-0.12	-0.12	0.995194	0.998082	1357.9	1250.1	1149.7
F7HJF7	Eukaryotic translation initiation factor 1A, X-linked OS=Macaca mulatta GN=EIF1AX PE=3 SV=2	EIF1AX	0.001	2	6.38	0.86	0.499	-0.22	-1	0.995194	0.09425	950.7	817.8	408.2
F7EFD7	Eukaryotic translation initiation factor 2 subunit 1 OS=Macaca mulatta GN=EIF2S1 PE=2 SV=1	EIF2S1	0	12	46.66	1.059	0.732	0.08	-0.45	0.961194	0.855193	8106.2	8584.3	6285.4
H9Z638	Eukaryotic translation initiation factor 4B OS=Macaca mulatta GN=EIF4B PE=2 SV=1	EIF4B	0	8	28.27	0.974	0.635	-0.04	-0.65	0.995194	0.507262	5661.9	5513.5	3502.2
H9FQY5	Eukaryotic translation initiation factor 4 gamma 1 isoform 6 OS=Macaca mulatta GN=EIF4G1 PE=2 SV=1	EIF4G1	0	17	93.48	1.043	0.834	0.06	-0.26	0.971086	0.994975	9926.1	10349	8626.8
F7HNN9	Eukaryotic translation initiation factor 5A OS=Macaca mulatta GN=EIF5A PE=2 SV=1	EIF5A	0	6	43.87	1.282	0.492	0.36	-1.02	0.61942	0.09425	5660.6	7256.3	3571
A0A1D5RIS2	Leukocyte elastase inhibitor OS=Macaca mulatta GN=SERPINB1 PE=2 SV=1	SERPINB1	0	4	28.88	0.994	0.583	-0.01	-0.78	0.995194	0.299349	2018.3	2006.1	1170.5
F7HS28	ELAV-like protein OS=Macaca mulatta GN=ELAVL1 PE=2 SV=1	ELAVL1	0	10	99.95	0.902	0.991	-0.15	-0.01	0.995194	0.998759	11703.9	10558.2	10466.4
F7HCC0	Echinoderm microtubule associated protein like 1 OS=Macaca mulatta GN=EML1 PE=4 SV=2	EML1	0	5	29.36	0.82	0.946	-0.29	-0.08	0.945265	0.998082	3840.8	3150.9	2981
H9EYA7	Emerin (Fragment) OS=Macaca mulatta GN=EMD PE=2 SV=1	EMD	0	8	80.58	1.137	1.09	0.19	0.12	0.906237	0.998082	11431.1	13002	14173.2
H9FR13	Cortactin OS=Macaca mulatta GN=CTTN PE=2 SV=1	CTTN	0	24	279.53	1.296	0.961	0.37	-0.06	0.587819	0.998082	31401.7	40688.8	39119
F6X1V9	Enolase 2 OS=Macaca mulatta GN=ENO2 PE=2 SV=1	ENO2	0	8	136.46	0.762	0.768	-0.39	-0.38	0.827872	0.924221	4950	3769.9	2894.8
F7GTW9	Aminopeptidase OS=Macaca mulatta GN=ENPEP PE=2 SV=1	ENPEP	0	17	122.7	0.45	2.312	-1.15	1.21	0.00412841	0.0190013	14763.1	6645.9	15363.9
A0A1D5RF33	Endosulfine alpha OS=Macaca mulatta GN=ENSA PE=4 SV=1	ENSA	0	5	28.08	0.991	0.486	-0.01	-1.04	0.995194	0.0872299	4257.6	4221	2052.6
H9FR32	Band 4.1-like protein 1 isoform a OS=Macaca mulatta GN=EPB41L1 PE=2 SV=1	EPB41L1	0	5	52.64	0.78	0.821	-0.36	-0.28	0.917869	0.978976	1943.3	1514.9	1244.1
F7BWK5	Erythrocyte membrane protein band 4.1 like 2 OS=Macaca mulatta GN=EPB41L2 PE=4 SV=2	EPB41L2	0	35	349.42	0.689	0.641	-0.54	-0.64	0.543612	0.528556	47376.3	32630.4	20902.4
F6XTA5	Epoxide hydrolase OS=Macaca mulatta GN=EPHX1 PE=2 SV=1	EPHX1	0	13	137.82	0.691	0.671	-0.53	-0.58	0.555387	0.640286	17915.9	12381.7	8306.8
H9ESG0	Syntaxin-2 isoform 2 OS=Macaca mulatta GN=STX2 PE=2 SV=1	STX2	0	4	15.03	0.603	1.739	-0.73	0.8	0.276755	0.176144	1615.6	974.4	1694.7
H9FR49	Epidermal growth factor receptor pathway substrate 15 OS=Macaca mulatta GN=EPS15 PE=2 SV=1	EPS15	0	6	28.59	0.89	0.996	-0.17	-0.01	0.995194	0.998082	1383.4	1230.8	1226.1
A0A1D5RDW4	Fibrillarin OS=Macaca mulatta GN=FBL PE=3 SV=1	FBL	0	5	23.15	0.758	1.191	-0.4	0.25	0.816916	0.976437	2849.2	2160.9	2574.3
H9FR54	S-formylglutathione hydrolase OS=Macaca mulatta GN=ESD PE=2 SV=1	ESD	0	8	116.02	1.553	0.402	0.64	-1.31	0.13598	0.011082	9640.6	14971.4	6023.6
F7CTK0	Eukaryotic peptide chain release factor subunit 1 OS=Macaca mulatta GN=ETF1 PE=2 SV=1	ETF1	0	8	34.7	1.729	0.573	0.79	-0.8	0.0363273	0.293311	1780.3	3078.7	1765.6
F7GP40	Electron transfer flavoprotein alpha subunit OS=Macaca mulatta GN=ETFA PE=2 SV=1	ETFA	0	15	257.79	0.855	1.218	-0.23	0.28	0.961838	0.973112	28736	24561.2	29922.4
H9ETC5	Electron transfer flavoprotein subunit beta isoform 1 OS=Macaca mulatta GN=ETFB PE=2 SV=1	ETFB	0	14	151.62	0.93	1.193	-0.1	0.25	0.995194	0.976223	21674	20157.4	24042.7
H9ESN1	Electron transfer flavoprotein-ubiquinone oxidoreductase, mitochondrial OS=Macaca mulatta GN=ETFDH PE=2 SV=1	ETFDH	0	12	70.25	0.746	0.957	-0.42	-0.06	0.774708	0.998082	6223	4641.2	4440.7
A0N064	Prothrombin OS=Macaca mulatta GN=F2 PE=2 SV=1	F2	0	9	45.03	0.54	0.944	-0.89	-0.08	0.058149	0.998082	5074.7	2741.2	2587.3
F7D3L5	Coagulation factor XIII A chain OS=Macaca mulatta GN=F13A1 PE=4 SV=1	F13A1	0	13	112.67	0.871	0.573	-0.2	-0.8	0.978275	0.289385	13184.6	11484.6	6576.2
G7MSE1	Acyl-CoA synthetase long-chain family member 1 OS=Macaca mulatta GN=ACSL1 PE=2 SV=1	ACSL1	0	15	74.08	0.819	0.952	-0.29	-0.07	0.945265	0.998082	9420.5	7713.1	7345.6
F7GUH7	Acyl-CoA synthetase long chain family member 3 OS=Macaca mulatta GN=ACSL3 PE=4 SV=1	ACSL3	0	3	25.17	0.661	1.042	-0.6	0.06	0.569186	0.998082	1328.2	878.4	915.6
F6Z9U8	Acyl-CoA synthetase long chain family member 4 OS=Macaca mulatta GN=ACSL4 PE=2 SV=1	ACSL4	0	4	25.66	1.094	0.915	0.13	-0.13	0.946048	0.998082	2609.7	2854.4	2610.7
H9F4V4	Fibulin-1 isoform D (Fragment) OS=Macaca mulatta GN=FBLN1 PE=2 SV=1	FBLN1	0	4	139.63	0.871	1.416	-0.2	0.5	0.977892	0.690157	13883.8	12091.9	17128.1
F7HHJ1	Fibulin-1 OS=Macaca mulatta GN=FBLN1 PE=3 SV=2	FBLN1	0	2	107.15	0.916	1.223	-0.13	0.29	0.995194	0.932287	936.4	858.1	1049.3
F7FMQ7	Phenylalanyl-tRNA synthetase alpha subunit OS=Macaca mulatta GN=FARSA PE=4 SV=2	FARSA	0	4	19.94	1.032	0.711	0.05	-0.49	0.93053	0.773186	866.1	894.2	635.4
F6PYE7	Fatty acid synthase OS=Macaca mulatta GN=FASN PE=2 SV=2	FASN	0	25	121.98	1.035	0.744	0.05	-0.43	0.979943	0.879975	8649.1	8953.3	6663.5
A0A1D5Q4D3	Fibrillin-1 OS=Macaca mulatta GN=FBN1 PE=2 SV=1	FBN1	0	85	1289.37	0.817	0.897	-0.29	-0.16	0.945265	0.998082	182205	148928	133555
H9Z6D2	IgG receptor FcRn large subunit p51 OS=Macaca mulatta GN=FCGRT PE=2 SV=1	FCGRT	0	3	13.18	0.736	0.912	-0.44	-0.13	0.919751	0.998082	694.7	511	466
A0A1D5R429	NADPH:adrenodoxin oxidoreductase, mitochondrial OS=Macaca mulatta GN=FDXR PE=3 SV=1	FDXR	0	5	14.45	0.769	1.072	-0.38	0.1	0.853692	0.998082	2484.9	1910.4	2047.6
F6ZKY9	Ferrochelatase OS=Macaca mulatta GN=FECH PE=3 SV=2	FECH	0	10	58.71	0.77	1.269	-0.38	0.34	0.849965	0.922324	6690.2	5152.8	6540.7
F7GUD3	Tyrosine-protein kinase OS=Macaca mulatta GN=FER PE=3 SV=2	FER	0	3	11.26	0.763	0.834	-0.39	-0.26	0.946048	0.998082	925.2	705.7	588.2
A0A1D5QWA9	Fibrinogen alpha chain OS=Macaca mulatta GN=FGA PE=4 SV=1	FGA	0	3	761.05	0.665	1.387	-0.59	0.47	0.435768	0.741457	74811.3	49734.8	68986.8
F6UZ87	Fibrinogen beta chain OS=Macaca mulatta GN=FGB PE=4 SV=1	FGB	0	28	649.32	0.651	1.323	-0.62	0.4	0.370285	0.856856	63777.8	41497.3	54881.8
F6SXE2	Fibroblast growth factor OS=Macaca mulatta GN=FGF2 PE=3 SV=2	FGF2	0	3	8.13	0.719	1.079	-0.48	0.11	0.886585	0.998082	723	520	561
F6VWV9	Fumarate hydratase OS=Macaca mulatta GN=FH PE=3 SV=1	FH	0	21	245.12	0.804	1.281	-0.31	0.36	0.919751	0.906135	26353.5	21194.5	27141
A0A1D5Q361	Four and a half LIM domains 1 OS=Macaca mulatta GN=FHL1 PE=4 SV=1	FHL1	0	3	263.52	1.789	0.376	0.84	-1.41	0.0223015	0.00556637	36784.8	65816.4	24770.9
F6U4Q6	Four and a half LIM domains 2 OS=Macaca mulatta GN=FHL2 PE=4 SV=1	FHL2	0	13	139.8	1.09	1.212	0.12	0.28	0.946048	0.973112	15517.4	16911.4	20498.4
A0A1D5QLX7	Four and a half LIM domains 3 OS=Macaca mulatta GN=FHL3 PE=2 SV=1	FHL3	0	12	136.62	1.039	1.191	0.06	0.25	0.97451	0.976437	14116.4	14666.2	17468.3
A0A1D5RJL3	Peptidylprolyl isomerase OS=Macaca mulatta GN=FKBP3 PE=4 SV=1	FKBP3	0	3	8.83	0.823	0.695	-0.28	-0.53	0.995194	0.701359	792.8	652.2	453
H9ERN7	Peptidylprolyl isomerase OS=Macaca mulatta GN=FKBP4 PE=2 SV=1	FKBP4	0	12	52.97	0.975	0.735	-0.04	-0.44	0.995194	0.861869	8748.3	8530	6266.3
H9FRR8	Protein flightless-1 homolog OS=Macaca mulatta GN=FLII PE=2 SV=1	FLII	0	26	175.84	1.137	1.078	0.19	0.11	0.906237	0.998082	18338.8	20852.6	22474.1
H9YVB1	Filamin-A isoform 1 OS=Macaca mulatta GN=FLNA PE=2 SV=1	FLNA	0	167	17218.7	1.18	0.922	0.24	-0.12	0.835026	0.998082	1.17438e+06	1.38532e+06	1.27791e+06
F6YS66	Filamin B OS=Macaca mulatta GN=FLNB PE=4 SV=2	FLNB	0	82	1263.73	0.839	0.511	-0.25	-0.97	0.950025	0.129049	72935.1	61161.9	31234.7
F7ECQ7	Flotillin 2 OS=Macaca mulatta GN=FLOT2 PE=4 SV=2	FLOT2	0	15	107.91	0.752	1.104	-0.41	0.14	0.801196	0.998082	12250.9	9214.5	10171.9
F7FAY2	Fms related tyrosine kinase 1 OS=Macaca mulatta GN=FLT1 PE=3 SV=1	FLT1	0	7	54.14	0.871	1.041	-0.2	0.06	0.978489	0.998082	6083.9	5301.2	5518.9
A0A023JCQ5	Flavin-containing monooxygenase OS=Macaca mulatta GN=FMO3 PE=2 SV=1	FMO3	0	7	23.89	0.921	0.47	-0.12	-1.09	0.995194	0.0668241	5111.5	4709.5	2214.7
F7FA56	Fibromodulin OS=Macaca mulatta GN=FMOD PE=2 SV=1	FMOD	0	14	465.29	1.141	0.795	0.19	-0.33	0.903646	0.972986	35272.1	40235.9	31977.5
H9ERS1	Fragile X mental retardation protein 1 isoform ISO1 OS=Macaca mulatta GN=FMR1 PE=2 SV=1	FMR1	0	3	10.22	0.841	0.903	-0.25	-0.15	0.984635	0.998082	1512.2	1272	1148.3
G7N8U7	Fibronectin isoform 1 preproprotein OS=Macaca mulatta GN=FN1 PE=2 SV=1	FN1	0	10	1701.72	1.297	1.473	0.38	0.56	0.582473	0.600107	124177	161089	237281
H9ERU9	Fibronectin isoform 6 preproprotein OS=Macaca mulatta GN=FN1 PE=2 SV=1	FN1	0	3	1695.3	1.197	1.468	0.26	0.55	0.791195	0.609295	1956	2341.5	3438.4
F7BWZ1	Frizzled-related protein OS=Macaca mulatta GN=FRZB PE=2 SV=1	FRZB	0	5	81.96	1.514	0.918	0.6	-0.12	0.180697	0.998082	4990.2	7554.1	6936.1
F6S3E9	Ferritin OS=Macaca mulatta GN=LOC714576 PE=2 SV=2	LOC714576	0	8	77.45	1.021	0.854	0.03	-0.23	0.994241	0.998082	4935.2	5039.4	4305.9
F6ZV45	Ferritin OS=Macaca mulatta GN=FTL PE=2 SV=1	FTL	0	3	27.04	0.909	0.951	-0.14	-0.07	0.997317	0.998082	1689	1535.9	1461.3
F6Z3H3	Fucosidase, alpha-L- 1, tissue OS=Macaca mulatta GN=FUCA1 PE=4 SV=2	FUCA1	0	4	24.68	1.147	1.009	0.2	0.01	0.879632	0.998082	1987	2279.8	2300.5
A0A1D5Q761	3-ketodihydrosphingosine reductase OS=Macaca mulatta GN=KDSR PE=2 SV=1	KDSR	0	4	22.81	1.103	0.973	0.14	-0.04	0.945265	0.998264	2212.1	2439.4	2374.4
F7HRU0	Glucose-6-phosphate 1-dehydrogenase OS=Macaca mulatta GN=G6PD PE=3 SV=2	G6PD	0	7	29.03	1.054	0.835	0.08	-0.26	0.961838	0.996134	2721.7	2867.3	2393.1
H9ET71	X-ray repair cross complementing 6 OS=Macaca mulatta GN=XRCC6 PE=2 SV=1	XRCC6	0	27	338.56	1.098	0.771	0.14	-0.37	0.945265	0.932835	36578	40171.9	30987.4
F7HS52	GRB2 associated binding protein 1 OS=Macaca mulatta GN=GAB1 PE=4 SV=2	GAB1	0	2	4.56	1.033	0.581	0.05	-0.78	0.873596	0.2829	597.7	617.3	358.4
F7CHX7	Cyclin G associated kinase OS=Macaca mulatta GN=GAK PE=4 SV=2	GAK	0.002	2	2.05	0.843	0.702	-0.25	-0.51	0.995194	0.738502	961.8	810.6	569
F7DF76	Galactokinase 1 OS=Macaca mulatta GN=GALK1 PE=4 SV=2	GALK1	0.001	3	7.36	0.857	0.728	-0.22	-0.46	0.999502	0.826955	648.1	555.7	404.6
I2CWU4	Glyceraldehyde-3-phosphate dehydrogenase OS=Macaca mulatta GN=GAPDH PE=2 SV=1	GAPDH	0	8	1026.87	1.171	0.508	0.23	-0.98	0.851469	0.124149	64096	75027.2	38098.8
F6YRW1	Leucine rich repeat containing 32 OS=Macaca mulatta GN=LRRC32 PE=4 SV=1	LRRC32	0	5	30.61	0.806	1.557	-0.31	0.64	0.961838	0.365429	1169.7	942.6	1467.4
F7GSL0	Trifunctional purine biosynthetic protein adenosine-3 OS=Macaca mulatta GN=GART PE=3 SV=2	GART	0	3	15.87	0.984	0.754	-0.02	-0.41	0.946048	0.906135	695	683.5	515.6
H9F6B9	Growth arrest-specific protein 6 isoform 1 (Fragment) OS=Macaca mulatta GN=GAS6 PE=2 SV=1	GAS6	0	4	8.38	0.874	1.241	-0.19	0.31	0.995194	0.940595	1974.6	1725.8	2141.8
F6TSW8	Glycine amidinotransferase OS=Macaca mulatta GN=GATM PE=4 SV=1	GATM	0	7	35.96	0.71	0.968	-0.49	-0.05	0.641205	0.998082	3881.3	2756.6	2667.4
A0A1D5QLC1	Nipsnap homolog 2 OS=Macaca mulatta GN=NIPSNAP2 PE=4 SV=1	NIPSNAP2	0	9	148.51	1.004	1.261	0.01	0.33	0.995194	0.92792	21000.7	21082	26580.8
A0A1D5R8L3	1,4-alpha-glucan branching enzyme 1 OS=Macaca mulatta GN=GBE1 PE=2 SV=1	GBE1	0	11	44.13	0.929	0.675	-0.11	-0.57	0.995194	0.651989	4514.6	4195.4	2830.1
F6WR34	GC, vitamin D binding protein OS=Macaca mulatta GN=GC PE=3 SV=1	GC	0	12	96.2	1.074	0.669	0.1	-0.58	0.950025	0.640286	5182.4	5568.4	3724.8
F7F1J7	Glutaryl-CoA dehydrogenase OS=Macaca mulatta GN=GCDH PE=3 SV=2	GCDH	0	4	28.31	0.969	0.9	-0.05	-0.15	0.995194	0.998082	3710.9	3594.9	3237.1
F7FLQ1	Rab GDP dissociation inhibitor OS=Macaca mulatta GN=GDI1 PE=2 SV=1	GDI1	0	13	268.59	1.186	0.485	0.25	-1.04	0.827643	0.0848686	16430	19482.5	9443.7
F6XQP2	Rab GDP dissociation inhibitor OS=Macaca mulatta GN=GDI2 PE=2 SV=1	GDI2	0	13	225.66	1.192	0.474	0.25	-1.08	0.81617	0.0717403	22552.4	26888.8	12750.1
I2CYJ9	Glial fibrillary acidic protein isoform 1 OS=Macaca mulatta GN=GFAP PE=2 SV=1	GFAP	0	32	399.78	0.338	0.825	-1.57	-0.28	7.52074e-06	0.983671	68814.2	23253.2	19186.8
H9Z2M1	Gamma-glutamyltransferase 5 isoform b OS=Macaca mulatta GN=GGT5 PE=2 SV=1	GGT5	0	11	93.31	1.111	0.517	0.15	-0.95	0.939828	0.142688	9151.6	10167.6	5259.5
A0A1D5RBF7	Gap junction protein OS=Macaca mulatta GN=GJA1 PE=3 SV=1	GJA1	0	4	38.73	0.666	0.771	-0.59	-0.38	0.438845	0.933049	3427.7	2283.1	1760.2
A0A1D5QV07	Glycerol kinase OS=Macaca mulatta GN=GK PE=3 SV=1	GK	0.001	2	6.68	0.723	1.135	-0.47	0.18	0.893442	0.995973	759.5	549	622.9
A0A1D5QY12	Beta-galactosidase OS=Macaca mulatta GN=GLB1 PE=3 SV=1	GLB1	0	6	47.49	0.792	1.019	-0.34	0.03	0.906193	0.998082	3399.2	2691.9	2743.7
F6PUG5	Glycine cleavage system P protein OS=Macaca mulatta GN=GLDC PE=3 SV=2	GLDC	0	5	27.28	0.551	0.697	-0.86	-0.52	0.0730486	0.711352	3278.4	1807.5	1259.5
A0A1D5Q1M7	Golgi glycoprotein 1 OS=Macaca mulatta GN=GLG1 PE=4 SV=1	GLG1	0	24	158.4	0.849	1.013	-0.24	0.02	0.958449	0.998082	15109.5	12832.1	12995.4
F7GRZ9	Lactoylglutathione lyase OS=Macaca mulatta GN=GLO1 PE=2 SV=1	GLO1	0	6	52.94	1.26	0.404	0.33	-1.31	0.669483	0.0116703	6594.4	8309.5	3356.7
H9ESE7	Glutaminase kidney isoform, mitochondrial OS=Macaca mulatta GN=GLS PE=2 SV=1	GLS	0	2	52.51	1.114	1.078	0.16	0.11	0.93598	0.998082	3800.6	4232.5	4564.6
H9Z7V8	Glutamate dehydrogenase 1, mitochondrial OS=Macaca mulatta GN=GLUD1 PE=2 SV=1	GLUD1	0	22	392.7	1.086	1.108	0.12	0.15	0.946048	0.998082	41003.3	44526.9	49318.8
F7CAM5	Glutamine synthetase OS=Macaca mulatta GN=GLUL PE=2 SV=1	GLUL	0.001	2	5.92	0.77	0.602	-0.38	-0.73	0.917869	0.365542	1591.4	1225.1	737.3
F7GZ39	GDP-mannose 4,6 dehydratase OS=Macaca mulatta GN=GMDS PE=2 SV=2	GMDS	0	9	45.65	0.759	1.088	-0.4	0.12	0.816916	0.998082	6463	4902.5	5335.6
A0A1D5QG31	G protein subunit alpha 11 OS=Macaca mulatta GN=GNA11 PE=2 SV=1	GNA11	0	11	98.86	0.892	1.189	-0.16	0.25	0.995194	0.977417	14030.3	12519.3	14891.6
I0FJU1	Guanine nucleotide-binding protein G(I) subunit alpha-2 isoform 1 OS=Macaca mulatta GN=GNAI2 PE=2 SV=1	GNAI2	0	10	262.29	0.92	1.239	-0.12	0.31	0.995194	0.945263	22607.7	20795.8	25761
F6VL43	G protein subunit alpha i3 OS=Macaca mulatta GN=GNAI3 PE=2 SV=1	GNAI3	0	4	94.94	0.789	0.988	-0.34	-0.02	0.897918	0.999623	3444.4	2719.3	2687.4
F7GQC5	G protein subunit alpha o1 OS=Macaca mulatta GN=GNAO1 PE=2 SV=1	GNAO1	0	8	59.43	0.403	1.267	-1.31	0.34	0.00048706	0.922332	5349.8	2157	2732.8
H9FT55	Guanine nucleotide-binding protein G(Q) subunit alpha OS=Macaca mulatta GN=GNAQ PE=2 SV=1	GNAQ	0	6	85.44	0.806	1.048	-0.31	0.07	0.928065	0.998082	6528.9	5265.2	5515.3
F6PV18	GNAS complex locus OS=Macaca mulatta GN=GNAS PE=4 SV=2	GNAS	0	8	140.2	0.952	1.285	-0.07	0.36	0.999502	0.901181	11233.9	10694.1	13742.9
F7GJC8	G protein subunit alpha z OS=Macaca mulatta GN=GNAZ PE=2 SV=1	GNAZ	0	2	13.87	0.622	1.114	-0.69	0.16	0.527428	0.998082	553.9	344.4	383.7
F7BB02	Guanine nucleotide-binding protein subunit gamma OS=Macaca mulatta GN=GNG7 PE=2 SV=1	GNG7	0	2	16.4	0.826	0.972	-0.28	-0.04	0.995194	0.999701	621.5	513.2	499
A0A1D5RGW5	Guanine nucleotide-binding protein subunit gamma OS=Macaca mulatta GN=DNAJC25 PE=2 SV=1	DNAJC25	0	4	26.6	0.923	1.292	-0.12	0.37	0.9971	0.865073	1510.7	1394.4	1801.4
A0A1D5QTV5	Glucosamine (N-acetyl)-6-sulfatase OS=Macaca mulatta GN=GNS PE=4 SV=1	GNS	0	3	12.86	0.865	0.933	-0.21	-0.1	0.995194	0.998082	1683.1	1456.3	1359.2
A0A1D5RK01	Golgin A3 OS=Macaca mulatta GN=GOLGA3 PE=4 SV=1	GOLGA3	0	16	89.82	0.968	0.951	-0.05	-0.07	0.995194	0.998082	6302.9	6100.1	5801.2
A0A1D5QQ69	Golgin A4 OS=Macaca mulatta GN=GOLGA4 PE=4 SV=1	GOLGA4	0	7	33.9	0.852	0.875	-0.23	-0.19	0.971412	0.998082	2085.9	1777	1555
F7HTR7	Golgin B1 OS=Macaca mulatta GN=GOLGB1 PE=4 SV=2	GOLGB1	0	28	111.19	0.751	0.956	-0.41	-0.07	0.797631	0.998082	14677.5	11026.5	10539
H9FT65	Aspartate aminotransferase OS=Macaca mulatta GN=GOT2 PE=2 SV=1	GOT2	0	20	266.63	1.023	1.183	0.03	0.24	0.992048	0.979148	34337.3	35130.9	41561.2
H9EWH5	Glypican-1 OS=Macaca mulatta GN=GPC1 PE=2 SV=1	GPC1	0	6	32.26	0.843	1.106	-0.25	0.15	0.950835	0.998082	2536.1	2138.5	2365.6
A0A1D5RJ98	Glycerol-3-phosphate dehydrogenase OS=Macaca mulatta GN=GPD2 PE=2 SV=1	GPD2	0	22	152.94	0.741	1.071	-0.43	0.1	0.754139	0.998082	17720.6	13124.7	14054.5
G7MSC2	Neuronal membrane glycoprotein M6-a isoform 2 OS=Macaca mulatta GN=GPM6A PE=2 SV=1	GPM6A	0	2	8.32	0.509	0.676	-0.98	-0.56	0.0509851	0.640286	1312.1	667.3	451.4
F6Q7C0	G protein pathway suppressor 1 OS=Macaca mulatta GN=GPS1 PE=4 SV=2	GPS1	0	9	51.89	0.841	0.937	-0.25	-0.09	0.950835	0.998082	4692.4	3948.1	3698.9
F7GVP7	Glutathione peroxidase OS=Macaca mulatta GN=GPX1 PE=3 SV=1	GPX1	0	7	83.67	0.833	1.049	-0.26	0.07	0.946048	0.998082	10117.7	8426.6	8836.1
A0A1D5QPA6	Glutathione peroxidase OS=Macaca mulatta GN=GPX4 PE=3 SV=1	GPX4	0	4	22.57	0.71	1.004	-0.49	0.01	0.641205	0.998082	3198.5	2271.4	2280.7
F7HAN1	Granulin precursor OS=Macaca mulatta GN=GRN PE=4 SV=2	GRN	0	2	19.66	0.719	1.063	-0.48	0.09	0.762389	0.998082	1828	1314.9	1397.4
F6W4X0	Protein disulfide-isomerase OS=Macaca mulatta GN=PDIA3 PE=2 SV=2	PDIA3	0	32	505.4	0.961	0.956	-0.06	-0.07	0.9971	0.998082	61487.8	59090.9	56473
I0FR48	Glycogen synthase kinase-3 alpha OS=Macaca mulatta GN=GSK3A PE=2 SV=1	GSK3A	0	3	24.43	0.947	0.735	-0.08	-0.44	0.995401	0.855193	2042.7	1935	1421.7
A0A1D5QKU6	Gelsolin OS=Macaca mulatta GN=GSN PE=4 SV=1	GSN	0	38	1638.98	1.039	1.182	0.05	0.24	0.975038	0.979148	123986	128770	152235
A0A1D5QHP9	G1 to S phase transition 1 OS=Macaca mulatta GN=GSPT1 PE=4 SV=1	GSPT1	0	7	23.44	1.016	0.656	0.02	-0.61	0.995194	0.589202	3425.2	3480.4	2282.5
A0A1D5QV65	Glutathione S-transferase alpha 4 OS=Macaca mulatta GN=GSTA4 PE=4 SV=1	GSTA4	0.001	2	6.28	0.914	0.481	-0.13	-1.06	0.995194	0.0731485	1279.2	1169.3	562.3
H9Z843	Glutathione S-transferase OS=Macaca mulatta GN=GSTM1 PE=2 SV=1	GSTM1	0	7	148.23	1.376	0.407	0.46	-1.3	0.393042	0.0130043	16824.2	23153.3	9428.6
A0A023JBX5	Glutathione S-transferase OS=Macaca mulatta GN=GSTM2 PE=2 SV=1	GSTM2	0	6	111.25	1.189	0.48	0.25	-1.06	0.821647	0.0796854	6341.2	7538.2	3618
F7H5D7	Glutathione S-transferase OS=Macaca mulatta GN=GSTM3 PE=2 SV=1	GSTM3	0	8	75.15	1.462	0.551	0.55	-0.86	0.254656	0.228842	3037.4	4440.7	2448.5
H9Z842	Glutathione S-transferase Mu 4 isoform 1 OS=Macaca mulatta GN=GSTM4 PE=2 SV=1	GSTM4	0	2	88.83	2.132	0.391	1.09	-1.35	0.000248688	0.00564097	728.4	1552.9	607.7
A0A1D5QIL3	Glutathione S-transferase zeta 1 OS=Macaca mulatta GN=GSTZ1 PE=4 SV=1	GSTZ1	0	5	37.07	0.714	1.21	-0.49	0.27	0.661842	0.974908	2751.5	1965.2	2377.1
G7MS69	Guanylate cyclase soluble subunit alpha-3 isoform A OS=Macaca mulatta GN=GUCY1A3 PE=2 SV=1	GUCY1A3	0	8	43.53	0.835	0.722	-0.26	-0.47	0.948183	0.81457	3607	3012.9	2174.6
A0A1D5RKF6	Guanylate cyclase 1 soluble subunit beta OS=Macaca mulatta GN=GUCY1B3 PE=3 SV=1	GUCY1B3	0	8	28.7	0.803	0.838	-0.32	-0.26	0.919751	0.998082	3128.5	2513.5	2106
F6URS3	Guanylate kinase 1 OS=Macaca mulatta GN=GUK1 PE=4 SV=1	GUK1	0	3	8.48	0.823	0.943	-0.28	-0.08	0.995194	0.998082	612.9	504.2	475.4
F6ZV30	Glycogen [starch] synthase OS=Macaca mulatta GN=GYS1 PE=2 SV=1	GYS1	0	3	12.32	0.948	1.314	-0.08	0.39	0.992048	0.782322	912.7	865.4	1136.9
A0A1D5RJF7	H1 histone family member 0 OS=Macaca mulatta GN=H1F0 PE=3 SV=1	H1F0	0	4	127.61	1.142	1.111	0.19	0.15	0.900955	0.998082	13606.5	15534.1	17251.4
F7HR57	Histone H1.3 OS=Macaca mulatta GN=HIST1H1D PE=2 SV=1	HIST1H1D	0	3	223.94	0.833	1.086	-0.26	0.12	0.946048	0.998082	40950.2	34102.8	37045.6
H9FTN1	Histone H2A OS=Macaca mulatta GN=H2AFX PE=2 SV=1	H2AFX	0	2	269.43	0.755	1.355	-0.41	0.44	0.919751	0.709387	1100.5	830.7	1125.7
F7GXJ5	Histone H2A OS=Macaca mulatta GN=H2AFZ PE=3 SV=2	H2AFZ	0	3	159.81	0.76	1.046	-0.4	0.07	0.821647	0.998082	18854.6	14322.2	14983.6
F7H1H7	3-hydroxyacyl-CoA dehydrogenase type-2 OS=Macaca mulatta GN=HSD17B10 PE=2 SV=1	HSD17B10	0	10	201.47	0.895	1.255	-0.16	0.33	0.995194	0.938242	19682.3	17615.7	22115.8
I0FL67	Trifunctional enzyme subunit alpha, mitochondrial OS=Macaca mulatta GN=HADHA PE=2 SV=1	HADHA	0	37	773.64	0.924	1.18	-0.11	0.24	0.995194	0.981159	83299.2	76959.5	90778.1
F7AV81	Globin A1 OS=Macaca mulatta GN=HBB PE=2 SV=1	HBB	0	7	1407.39	0.864	1.517	-0.21	0.6	0.967465	0.524244	100829	87128.3	132199
F6XIG8	Heparin cofactor 2 OS=Macaca mulatta GN=SERPIND1 PE=2 SV=1	SERPIND1	0	3	10.3	1.003	0.601	0	-0.73	0.950025	0.356649	966.5	969.4	582.4
A0A1D5QB27	High density lipoprotein binding protein OS=Macaca mulatta GN=HDLBP PE=4 SV=1	HDLBP	0	26	132.4	0.958	0.697	-0.06	-0.52	0.997396	0.733582	12747	12208.6	8505.5
F7GQ07	Beta-hexosaminidase OS=Macaca mulatta GN=HEXA PE=3 SV=2	HEXA	0	5	16.88	0.829	0.924	-0.27	-0.11	0.951219	0.998082	2039.4	1691.4	1562.1
F7FNG8	Beta-hexosaminidase OS=Macaca mulatta GN=HEXB PE=2 SV=1	HEXB	0	9	52.32	0.925	0.94	-0.11	-0.09	0.995194	0.998082	8208.8	7592.2	7133.2
F7EPS9	Huntingtin interacting protein 1 OS=Macaca mulatta GN=HIP1 PE=4 SV=2	HIP1	0	36	399.32	1.097	0.983	0.13	-0.02	0.945265	0.999701	35602.5	39070.5	38399.4
F6R248	Histidine triad nucleotide-binding protein 1 OS=Macaca mulatta GN=HINT1 PE=2 SV=1	HINT1	0	2	7.36	1.2	0.569	0.26	-0.81	0.69522	0.23217	1444.8	1733.6	987.3
B3KYU0	MHC class II antigen OS=Macaca mulatta GN=Mamu-DRA1 PE=2 SV=1	Mamu-DRA1	0	4	25.6	0.726	0.813	-0.46	-0.3	0.801954	0.977417	1665.9	1209.6	983.6
H9Z8B6	3-hydroxymethyl-3-methylglutaryl-CoA lyase OS=Macaca mulatta GN=HMGCL PE=2 SV=1	HMGCL	0	8	46.06	0.571	1.03	-0.81	0.04	0.109473	0.998082	4415.3	2519.3	2593.9
I2CYL4	Heterogeneous nuclear ribonucleoprotein A2/B1 OS=Macaca mulatta GN=HNRNPA2B1 PE=2 SV=1	HNRNPA2B1	0	17	323.72	1.092	0.987	0.13	-0.02	0.946048	0.999701	39568	43205.4	42627.6
I0FHG3	Heterogeneous nuclear ribonucleoprotein A/B isoform b OS=Macaca mulatta GN=HNRNPAB PE=2 SV=1	HNRNPAB	0	5	103.11	1.105	0.901	0.14	-0.15	0.945265	0.998082	5290.1	5848.1	5271.4
H9FTS3	Heterogeneous nuclear ribonucleoproteins C1/C2 isoform b OS=Macaca mulatta GN=HNRNPC PE=2 SV=1	HNRNPC	0	14	228.3	0.989	0.96	-0.02	-0.06	0.995194	0.998082	25233.2	24966.7	23972.3
F7AVH8	Heterogeneous nuclear ribonucleoprotein D0 OS=Macaca mulatta GN=HNRNPD PE=2 SV=1	HNRNPD	0	10	120.95	1.165	0.841	0.22	-0.25	0.862714	0.998082	15009.7	17491	14703.1
F6UEF5	Heterogeneous nuclear ribonucleoprotein F OS=Macaca mulatta GN=HNRNPF PE=2 SV=1	HNRNPF	0	6	77.58	0.95	0.892	-0.07	-0.16	0.99994	0.998082	6110.5	5806.1	5181.7
F7BG13	Heterogeneous nuclear ribonucleoprotein H2 OS=Macaca mulatta GN=HNRNPH2 PE=2 SV=1	HNRNPH2	0	4	190.35	0.959	0.888	-0.06	-0.17	0.997396	0.998082	4954.8	4752.9	4222.5
F6Y030	Heterogeneous nuclear ribonucleoprotein H3 OS=Macaca mulatta GN=HNRNPH3 PE=2 SV=1	HNRNPH3	0	7	205.06	0.905	1.01	-0.14	0.01	0.995194	0.998082	17820.5	16121.7	16278.5
F6VJH6	Heterogeneous nuclear ribonucleoprotein K OS=Macaca mulatta GN=HNRNPK PE=2 SV=2	HNRNPK	0	2	225.63	1.066	0.891	0.09	-0.17	0.954916	0.998082	24326.1	25921.1	23087.3
F7AN89	Heterogeneous nuclear ribonucleoprotein L OS=Macaca mulatta GN=HNRNPL PE=2 SV=2	HNRNPL	0	15	220.03	0.98	0.964	-0.03	-0.05	0.995194	0.998082	17968	17600.3	16968.7
H9ETI5	Heterogeneous nuclear ribonucleoprotein U isoform a OS=Macaca mulatta GN=HNRNPU PE=2 SV=1	HNRNPU	0	22	332.07	0.93	1.115	-0.1	0.16	0.995194	0.998082	38629.5	35925.5	40048.5
F6ZAW8	Hippocalcin like 1 OS=Macaca mulatta GN=HPCAL1 PE=2 SV=1	HPCAL1	0	2	25.12	0.791	0.967	-0.34	-0.05	0.900955	0.998082	2689	2126.1	2056
H9EQK3	Hypoxanthine phosphoribosyltransferase OS=Macaca mulatta GN=HPRT1 PE=2 SV=1	HPRT1	0	3	21.75	0.98	0.541	-0.03	-0.89	0.995194	0.17169	2390.9	2343.8	1267.6
F7C9A4	Hemopexin OS=Macaca mulatta GN=HPX PE=3 SV=1	HPX	0	8	64.44	1.657	0.659	0.73	-0.6	0.0637945	0.600468	2649.4	4389.7	2892
F7F5K9	GTPase HRas isoform 1 OS=Macaca mulatta GN=HRAS PE=2 SV=1	HRAS	0	3	58.12	0.778	1.09	-0.36	0.12	0.869092	0.998082	2719.8	2117.3	2306.9
H9Z8E0	Hydroxysteroid 17-beta dehydrogenase 4 OS=Macaca mulatta GN=HSD17B4 PE=2 SV=1	HSD17B4	0	24	142.45	0.947	0.893	-0.08	-0.16	0.999502	0.998082	18318.3	17341.6	15492.6
F7C2X2	DnaJ heat shock protein family (Hsp40) member A1 OS=Macaca mulatta GN=DNAJA1 PE=2 SV=1	DNAJA1	0	5	41.25	0.817	0.907	-0.29	-0.14	0.945265	0.998082	3466.1	2832.8	2569.6
G7MUB7	Heat shock 70 kDa protein 4 OS=Macaca mulatta GN=HSPA4 PE=2 SV=1	HSPA4	0	41	502.67	1.199	0.813	0.26	-0.3	0.801954	0.976223	48646.3	58350.8	47414.5
F7C3R1	78 kDa glucose-regulated protein OS=Macaca mulatta GN=HSPA5 PE=2 SV=1	HSPA5	0	27	661.25	1.021	0.912	0.03	-0.13	0.994102	0.998082	57032.6	58250	53127.8
I0FRC9	Heat shock cognate 71 kDa protein isoform 1 OS=Macaca mulatta GN=HSPA8 PE=2 SV=1	HSPA8	0	19	917.64	1.259	0.813	0.33	-0.3	0.672305	0.976223	93398.4	117575	95554.4
H9FTU4	Stress-70 protein, mitochondrial OS=Macaca mulatta GN=HSPA9 PE=2 SV=1	HSPA9	0	29	391.89	0.973	1.109	-0.04	0.15	0.995194	0.998082	44902.1	43686.6	48463.8
F6XTF7	Heat shock protein beta-1 OS=Macaca mulatta GN=HSPB1 PE=2 SV=1	HSPB1	0	19	723.59	1.57	0.631	0.65	-0.67	0.120074	0.492027	64969	102026	64345.6
H9F7Z4	Heat shock protein HSP 90-alpha isoform 2 (Fragment) OS=Macaca mulatta GN=HSP90AA1 PE=2 SV=1	HSP90AA1	0	3	54.41	0.958	0.623	-0.06	-0.68	0.997396	0.47478	7310.8	7006.2	4362.3
F7GST0	Heat shock protein 90 alpha family class B member 1 OS=Macaca mulatta GN=HSP90AB1 PE=2 SV=2	HSP90AB1	0	30	728.32	1.16	0.654	0.21	-0.61	0.869092	0.584288	75218.4	87227.2	57062.2
H9H3L6	Heat shock protein family D (Hsp60) member 1 OS=Macaca mulatta GN=HSPD1 PE=3 SV=2	HSPD1	0	21	1123.24	0.961	1.109	-0.06	0.15	0.9971	0.998082	79874.2	76767.7	85131.3
F7FSZ9	Heparan sulfate proteoglycan 2 OS=Macaca mulatta GN=HSPG2 PE=4 SV=2	HSPG2	0	2	6644.52	0.934	1.486	-0.1	0.57	0.995194	0.579278	460100	429824	638876
G7NF14	Isoleucyl-tRNA synthetase, cytoplasmic OS=Macaca mulatta GN=IARS PE=2 SV=1	IARS	0	16	81.71	1.319	1.112	0.4	0.15	0.522768	0.998082	6397.6	8438.7	9384.4
G7NKZ5	Intercellular adhesion molecule 1 OS=Macaca mulatta GN=ICAM1 PE=2 SV=1	ICAM1	0	3	17.1	0.775	0.574	-0.37	-0.8	0.938389	0.281396	1444.7	1119.4	642.1
F7FKF0	Insulin degrading enzyme OS=Macaca mulatta GN=IDE PE=2 SV=1	IDE	0	3	10.33	0.85	0.895	-0.23	-0.16	0.997396	0.998082	614.1	522.2	467.5
I0FRE5	Isocitrate dehydrogenase [NADP] OS=Macaca mulatta GN=IDH2 PE=2 SV=1	IDH2	0	19	390.13	0.981	1.233	-0.03	0.3	0.995194	0.955499	43923.5	43074.4	53097.1
F7G702	Isocitrate dehydrogenase [NAD] subunit, mitochondrial OS=Macaca mulatta GN=IDH3A PE=3 SV=2	IDH3A	0	11	162.53	0.987	1.275	-0.02	0.35	0.995194	0.914506	19917.1	19651.7	25054.3
F6URF2	Isocitrate dehydrogenase [NAD] subunit, mitochondrial OS=Macaca mulatta GN=IDH3B PE=2 SV=1	IDH3B	0	15	237.79	0.897	1.257	-0.16	0.33	0.995194	0.935704	21656.4	19417.2	24398.1
I2CWY3	Tyrosine-protein kinase receptor OS=Macaca mulatta GN=IGF1R PE=2 SV=1	IGF1R	0	2	7.99	0.744	1.454	-0.43	0.54	0.948183	0.492027	297.2	221.1	321.4
H9Z8I5	Cation-independent mannose-6-phosphate receptor OS=Macaca mulatta GN=IGF2R PE=2 SV=1	IGF2R	0	32	150.55	0.709	1.212	-0.5	0.28	0.638432	0.973112	17106.2	12129.6	14706.4
H9F8W4	Insulin-like growth factor-binding protein 2 (Fragment) OS=Macaca mulatta GN=IGFBP2 PE=2 SV=1	IGFBP2	0	4	16.17	1.046	1.278	0.06	0.35	0.946048	0.880001	1443.2	1509	1928.8
F6YKJ0	Insulin-like growth factor-binding protein 5 OS=Macaca mulatta GN=IGFBP5 PE=2 SV=1	IGFBP5	0	2	7.47	0.656	1.393	-0.61	0.48	0.648134	0.652168	845.2	554.4	772.3
F6QI33	Insulin like growth factor binding protein 7 OS=Macaca mulatta GN=IGFBP7 PE=4 SV=1	IGFBP7	0	12	128.08	1.055	1.24	0.08	0.31	0.961838	0.94431	10097.8	10650.7	13205.6
F6SHC1	Inhibitor of nuclear factor kappa-B kinase subunit beta OS=Macaca mulatta GN=IKBKB PE=2 SV=2	IKBKB	0.001	2	5.51	0.859	1.009	-0.22	0.01	0.995194	0.998082	1070.3	919.5	927.7
H9FU13	Interleukin enhancer-binding factor 2 OS=Macaca mulatta GN=ILF2 PE=2 SV=1	ILF2	0	13	183.61	0.813	1.006	-0.3	0.01	0.941508	0.998082	14283.9	11614.8	11687.7
F7FLC1	Interleukin enhancer binding factor 3 OS=Macaca mulatta GN=ILF3 PE=4 SV=2	ILF3	0	24	234.31	0.868	1.018	-0.2	0.03	0.973698	0.998082	26999.4	23441.4	23866.5
A0A1D5R971	Integrin linked kinase OS=Macaca mulatta GN=ILK PE=2 SV=1	ILK	0	21	447.74	1.248	0.709	0.32	-0.5	0.693841	0.773186	52697.1	65782.9	46645.1
A0A1D5R7P5	Inositol-1-monophosphatase OS=Macaca mulatta GN=IMPA1 PE=3 SV=1	IMPA1	0	7	32.72	1.121	0.52	0.16	-0.94	0.925294	0.147618	2683.6	3007.3	1563.9
F6VXT4	Inosine-5'-monophosphate dehydrogenase OS=Macaca mulatta GN=IMPDH2 PE=3 SV=2	IMPDH2	0	7	67.09	1.102	0.882	0.14	-0.18	0.945265	0.998082	4480.9	4937.6	4355.3
H9Z8L9	Phosphatidylinositol-3,4,5-trisphosphate 5-phosphatase 2 OS=Macaca mulatta GN=INPPL1 PE=2 SV=1	INPPL1	0	2	5.63	0.95	0.883	-0.07	-0.18	0.995194	0.998082	1194.2	1135.1	1001.7
A0A1D5QBF5	Eukaryotic translation initiation factor 3 subunit E OS=Macaca mulatta GN=EIF3E PE=3 SV=1	EIF3E	0	11	47.44	0.8	0.962	-0.32	-0.06	0.917869	0.998082	4762	3811.9	3665.5
F7GNU4	Integrin subunit alpha 6 OS=Macaca mulatta GN=ITGA6 PE=3 SV=2	ITGA6	0	26	168.25	0.511	0.898	-0.97	-0.15	0.0267381	0.998082	27039.6	13821	12416.1
F7GQX1	Immunoglobulin superfamily containing leucine rich repeat OS=Macaca mulatta GN=ISLR PE=4 SV=1	ISLR	0	4	14.86	0.729	1.078	-0.46	0.11	0.867029	0.998082	1048.5	764.4	823.9
F7GLS1	Integrin subunit alpha 1 OS=Macaca mulatta GN=ITGA1 PE=3 SV=2	ITGA1	0	33	465.61	1.173	1.499	0.23	0.58	0.847938	0.557317	68930.5	80869.9	121220
F7E7I7	Integrin subunit alpha 2b OS=Macaca mulatta GN=ITGA2B PE=3 SV=2	ITGA2B	0.002	2	4.45	0.501	0.935	-1	-0.1	0.0468217	0.998082	1034	518.4	484.8
F7GXE0	Integrin subunit alpha 5 OS=Macaca mulatta GN=ITGA5 PE=3 SV=2	ITGA5	0	11	57.67	0.88	1.448	-0.18	0.53	0.988053	0.640286	5646.7	4968.7	7192.6
F7EUS3	Integrin beta OS=Macaca mulatta GN=ITGB1 PE=3 SV=2	ITGB1	0	27	675.36	1.08	1.355	0.11	0.44	0.948183	0.794943	88578.3	95662.9	129654
F7FG54	Integrin beta OS=Macaca mulatta GN=ITGB3 PE=3 SV=2	ITGB3	0	6	18.12	0.629	1.251	-0.67	0.32	0.322294	0.916237	2252.2	1417.5	1773.2
F7GE04	Integrin beta OS=Macaca mulatta GN=ITGB5 PE=2 SV=1	ITGB5	0	16	80.88	0.903	1.428	-0.15	0.51	0.995194	0.671042	7367.8	6651.4	9495
A0A1D5Q6N1	Inter-alpha-trypsin inhibitor heavy chain 1 OS=Macaca mulatta GN=ITIH1 PE=4 SV=1	ITIH1	0	2	6.85	0.599	0.708	-0.74	-0.5	0.340467	0.749862	799	478.2	338.6
F7GAT4	Inter-alpha-trypsin inhibitor heavy chain 3 OS=Macaca mulatta GN=ITIH3 PE=4 SV=2	ITIH3	0	10	41.96	0.827	1.623	-0.27	0.7	0.946048	0.36869	4769.7	3942.7	6400.4
H9FU40	Inositol 1,4,5-trisphosphate receptor type 1 isoform 3 OS=Macaca mulatta GN=ITPR1 PE=2 SV=1	ITPR1	0	32	284.4	0.826	1.327	-0.28	0.41	0.946048	0.850968	29454.3	24341.4	32289.3
G7MRR0	Inositol 1,4,5-trisphosphate receptor type 3 OS=Macaca mulatta GN=ITPR3 PE=2 SV=1	ITPR3	0	5	48.78	0.471	0.83	-1.09	-0.27	0.0112753	0.998082	2289.6	1077.8	894.1
A0A1D5QP50	Isovaleryl-CoA dehydrogenase OS=Macaca mulatta GN=IVD PE=3 SV=1	IVD	0	16	119.16	0.858	0.963	-0.22	-0.05	0.962625	0.998082	19002.1	16311.3	15711.9
F6YLX1	Tyrosine-protein kinase OS=Macaca mulatta GN=JAK1 PE=2 SV=2	JAK1	0	4	10.32	0.918	1.003	-0.12	0	0.9971	0.998082	1861.6	1708.9	1714.5
F7H7V0	Desmoplakin-3 OS=Macaca mulatta GN=JUP PE=2 SV=1	JUP	0	16	106.73	0.707	0.786	-0.5	-0.35	0.629742	0.953214	8095.5	5722.5	4496.5
G7NDI8	Tetraspanin OS=Macaca mulatta GN=CD82 PE=2 SV=1	CD82	0	2	7.91	0.705	0.994	-0.5	-0.01	0.693841	0.998082	2012.1	1418.6	1409.6
I0FRI7	Lysine--tRNA ligase OS=Macaca mulatta GN=KARS PE=2 SV=1	KARS	0	13	91.83	1.087	1.005	0.12	0.01	0.946048	0.998082	10166.5	11047.9	11103.2
H9EMN6	Kinesin-like protein OS=Macaca mulatta GN=KIF2A PE=2 SV=1	KIF2A	0.001	2	4.86	0.622	0.9	-0.69	-0.15	0.52683	0.998082	554.5	344.8	310.3
G7N1U0	Kinesin-like protein OS=Macaca mulatta GN=KIF5B PE=2 SV=1	KIF5B	0	32	300.68	1.17	0.802	0.23	-0.32	0.851869	0.974908	30884.1	36145.7	28981.1
F6SG43	Kininogen 1 OS=Macaca mulatta GN=KNG1 PE=4 SV=1	KNG1	0	3	12.47	0.756	0.826	-0.4	-0.28	0.954886	0.979148	397	300.2	247.9
F7G2W5	Importin subunit alpha OS=Macaca mulatta GN=KPNA1 PE=2 SV=1	KPNA1	0	2	26.88	0.889	1.043	-0.17	0.06	0.995194	0.998082	680.3	604.9	630.7
H9EP23	Importin subunit beta-1 OS=Macaca mulatta GN=KPNB1 PE=2 SV=1	KPNB1	0	23	165.81	0.97	0.83	-0.04	-0.27	0.995194	0.986831	15714.9	15236.3	12652.4
H9FU81	Importin subunit alpha OS=Macaca mulatta GN=KPNA3 PE=2 SV=1	KPNA3	0	4	52.5	1.058	0.781	0.08	-0.36	0.96182	0.94431	5363.7	5675.5	4430.3
H9EQP0	Importin subunit alpha OS=Macaca mulatta GN=KPNA4 PE=2 SV=1	KPNA4	0	4	62.47	0.915	0.762	-0.13	-0.39	0.995194	0.912709	1896.1	1734.7	1321.8
A0A1D5QQR3	Transportin 1 OS=Macaca mulatta GN=TNPO1 PE=4 SV=1	TNPO1	0	13	182.45	0.83	1.075	-0.27	0.1	0.946048	0.998082	18409.2	15280.5	16431.6
F6Z6Q9	Importin 5 OS=Macaca mulatta GN=IPO5 PE=4 SV=2	IPO5	0	10	50.32	0.855	0.838	-0.23	-0.25	0.961838	0.998082	4254.1	3637.8	3048.6
F7B786	Cytokeratin-1 OS=Macaca mulatta GN=KRT1 PE=3 SV=1	KRT1	0	17	130.59	1.556	1.306	0.64	0.39	0.132868	0.878916	14395.2	22402.2	29254.4
F7AEK9	Cytokeratin-2e OS=Macaca mulatta GN=KRT2 PE=3 SV=1	KRT2	0	4	56.47	1.223	1.749	0.29	0.81	0.745826	0.239414	2904.4	3552.6	6213
F7FEV5	L1 cell adhesion molecule OS=Macaca mulatta GN=L1CAM PE=2 SV=2	L1CAM	0	11	42.45	0.517	1.642	-0.95	0.72	0.0309187	0.342599	3758.2	1941.8	3188.5
F7H3A8	Laminin subunit alpha 2 OS=Macaca mulatta GN=LAMA2 PE=4 SV=2	LAMA2	0	2	211.29	0.416	0.97	-1.27	-0.04	0.000933937	0.998082	36372	15120.1	14668.2
F6ZDE9	Laminin subunit alpha 3 OS=Macaca mulatta GN=LAMA3 PE=4 SV=2	LAMA3	0	5	47.62	0.721	1.114	-0.47	0.16	0.809283	0.998082	1467.3	1058.2	1178.8
F6PZI2	Laminin subunit alpha 4 OS=Macaca mulatta GN=LAMA4 PE=4 SV=2	LAMA4	0	65	1103.14	0.942	1.459	-0.09	0.54	0.997396	0.631022	106534	100406	146470
A0A1D5Q585	Laminin subunit beta 1 OS=Macaca mulatta GN=LAMB1 PE=4 SV=1	LAMB1	0	44	536.97	0.844	1.421	-0.25	0.51	0.950835	0.681501	57268.2	48321.7	68661.4
I0FRM8	Laminin subunit beta-2 OS=Macaca mulatta GN=LAMB2 PE=2 SV=1	LAMB2	0	87	1653.98	0.988	1.543	-0.02	0.63	0.995194	0.492027	130314	128809	198708
I2CX04	Laminin subunit gamma-1 OS=Macaca mulatta GN=LAMC1 PE=2 SV=1	LAMC1	0	73	1846.6	0.984	1.546	-0.02	0.63	0.995194	0.492027	161119	158565	245092
F6Y0V7	Lysosomal associated membrane protein 1 OS=Macaca mulatta GN=LAMP1 PE=3 SV=2	LAMP1	0	3	20.95	0.88	1.094	-0.18	0.13	0.988053	0.998082	4765.6	4195.9	4589
F6WZM7	Stathmin OS=Macaca mulatta GN=STMN1 PE=3 SV=2	STMN1	0	4	19.12	0.639	0.528	-0.65	-0.92	0.330233	0.147618	3471.3	2219.4	1171.3
F7CPT5	LIM and SH3 domain protein 1 OS=Macaca mulatta GN=LASP1 PE=2 SV=1	LASP1	0	13	248.84	1.172	1.009	0.23	0.01	0.850281	0.998082	28468.6	33367.1	33658.7
F7EBC6	Lamin-B receptor OS=Macaca mulatta GN=LBR PE=2 SV=1	LBR	0	5	14.5	0.78	0.859	-0.36	-0.22	0.874828	0.998082	5304.1	4137.5	3554.9
F7HQ10	L-lactate dehydrogenase OS=Macaca mulatta GN=LDHB PE=2 SV=1	LDHB	0	13	202.04	1.473	0.38	0.56	-1.4	0.237316	0.00630266	16716.6	24618.1	9352.4
A0A1D5QZE9	Leucine zipper and EF-hand containing transmembrane protein 1 OS=Macaca mulatta GN=LETM1 PE=4 SV=1	LETM1	0	22	226.42	0.774	1.23	-0.37	0.3	0.859167	0.960558	23464.7	18163.4	22339.7
F7GPF4	LFNG O-fucosylpeptide 3-beta-N-acetylglucosaminyltransferase OS=Macaca mulatta GN=LFNG PE=4 SV=2	LFNG	0	3	18.67	0.821	1.77	-0.29	0.82	0.961194	0.190219	1636.5	1343.1	2376.8
A0A1D5R3A7	Galectin OS=Macaca mulatta GN=LGALS1 PE=4 SV=1	LGALS1	0	11	515.38	1.067	1.127	0.09	0.17	0.953645	0.998082	54778.8	58449.1	65888.6
F7ETJ8	Galectin OS=Macaca mulatta GN=LGALS3 PE=2 SV=1	LGALS3	0	8	58.43	0.896	1.102	-0.16	0.14	0.995194	0.998082	5897.7	5287.2	5827.2
A0A1D5R3Y0	Galectin OS=Macaca mulatta GN=LGALS9 PE=4 SV=1	LGALS9	0.001	2	4.71	0.659	4.203	-0.6	2.07	0.629742	1.33489e-07	974.8	642.6	2700.9
F7HRP5	LIM and senescent cell antigen-like-containing domain protein OS=Macaca mulatta GN=EGK_05658 PE=4 SV=1	EGK_05658	0	8	123.5	1.283	0.652	0.36	-0.62	0.616978	0.576737	21024.4	26976.8	17598.2
F6SS58	ER-Golgi intermediate compartment 53 kDa protein OS=Macaca mulatta GN=LMAN1 PE=2 SV=1	LMAN1	0	10	50.29	0.756	1.021	-0.4	0.03	0.814379	0.998082	5365.5	4055.2	4139.4
A0A1D5QQZ2	Lamin A/C OS=Macaca mulatta GN=LMNA PE=2 SV=1	LMNA	0	54	2090.3	0.914	1.308	-0.13	0.39	0.995194	0.874122	261350	238954	312439
I2CV36	Lamin-B1 isoform 1 OS=Macaca mulatta GN=LMNB1 PE=2 SV=1	LMNB1	0	28	286.17	0.659	0.919	-0.6	-0.12	0.409529	0.998082	38161.4	25154.5	23110
F7BN49	LIM domain 7 OS=Macaca mulatta GN=LMO7 PE=4 SV=2	LMO7	0	6	24.94	0.934	1.182	-0.1	0.24	0.995194	0.979148	2624.8	2452.8	2899.5
F7DRI7	LDL receptor related protein associated protein 1 OS=Macaca mulatta GN=LRPAP1 PE=4 SV=1	LRPAP1	0	11	44.06	0.913	0.783	-0.13	-0.35	0.995194	0.945263	7330.9	6691.5	5240.7
I0FLC3	Leukotriene A(4) hydrolase OS=Macaca mulatta GN=LTA4H PE=2 SV=1	LTA4H	0	12	60.98	1.105	0.501	0.14	-1	0.945265	0.11034	6117.3	6758.3	3383.7
H9Z2N4	Basal cell adhesion molecule (Lutheran blood group) OS=Macaca mulatta GN=BCAM PE=2 SV=1	BCAM	0	30	771.24	1.032	1.68	0.04	0.75	0.983165	0.30758	64658.7	66705.9	112082
F6PRP0	Keratan sulfate proteoglycan lumican OS=Macaca mulatta GN=LUM PE=2 SV=1	LUM	0	14	1181.42	1.055	1.035	0.08	0.05	0.961838	0.998082	115859	122254	126546
A0A1D5QVT2	Tyrosine-protein kinase OS=Macaca mulatta GN=LYN PE=3 SV=1	LYN	0	4	29.04	0.791	0.891	-0.34	-0.17	0.900955	0.998082	3510.2	2775.9	2474.3
I0FRP8	Cation-dependent mannose-6-phosphate receptor OS=Macaca mulatta GN=M6PR PE=2 SV=1	M6PR	0	4	31.23	0.779	1.249	-0.36	0.32	0.8707	0.940698	4300.5	3350.4	4183.4
F7EW39	Myristoylated alanine rich protein kinase C substrate OS=Macaca mulatta GN=MARCKS PE=4 SV=1	MARCKS	0	8	87.13	0.826	0.583	-0.28	-0.78	0.946048	0.319866	8239.3	6806.6	3965.2
F6Y384	Microtubule-associated protein OS=Macaca mulatta GN=MAP2 PE=4 SV=2	MAP2	0	17	121.83	1.095	0.914	0.13	-0.13	0.946048	0.998082	12129.6	13277.5	12141.8
H9EUI1	Non-specific serine/threonine protein kinase OS=Macaca mulatta GN=MARK1 PE=2 SV=1	MARK1	0	3	28.6	1.031	0.936	0.04	-0.1	0.965611	0.998082	1948	2007.6	1878.6
F6WGN2	Methionyl-tRNA synthetase OS=Macaca mulatta GN=MARS PE=2 SV=1	MARS	0	8	42.73	1.094	0.894	0.13	-0.16	0.946048	0.998082	2615.8	2861.8	2559.1
F7GQT9	Matrilin 2 OS=Macaca mulatta GN=MATN2 PE=4 SV=2	MATN2	0	2	130.1	1.113	1.294	0.15	0.37	0.93598	0.897478	13669.1	15217	19690.7
F7ARV1	Myoglobin OS=Macaca mulatta GN=MB PE=3 SV=1	MB	0	2	7.31	0.906	0.71	-0.14	-0.49	0.990289	0.752501	461.2	418	296.7
H9FUI2	Muscleblind like splicing regulator 1 OS=Macaca mulatta GN=MBNL1 PE=2 SV=1	MBNL1	0	3	13.26	2.028	0.587	1.02	-0.77	0.00247285	0.333544	1301.4	2639.4	1549.8
F7DTG7	CD46 molecule OS=Macaca mulatta GN=CD46 PE=4 SV=1	CD46	0	2	11.33	0.683	1.166	-0.55	0.22	0.629742	0.976223	1809.1	1235.5	1440.4
H9Z920	Malate dehydrogenase OS=Macaca mulatta GN=MDH1 PE=2 SV=1	MDH1	0	12	135.87	1.54	0.373	0.62	-1.42	0.148869	0.00503322	17858.7	27502.2	10268.4
G7MNY8	Malate dehydrogenase OS=Macaca mulatta GN=MDH2 PE=2 SV=1	MDH2	0	20	540.57	1.011	1.246	0.02	0.32	0.995194	0.944017	74385.2	75171.1	93666.9
A0A1D5Q5Y2	Malic enzyme OS=Macaca mulatta GN=ME2 PE=3 SV=1	ME2	0	5	27.19	0.855	0.784	-0.23	-0.35	0.961838	0.953089	2628.2	2247.8	1763.3
F7GKH5	Methyl-CpG-binding protein 2 OS=Macaca mulatta GN=MECP2 PE=4 SV=2	MECP2	0	12	97.28	0.485	1.055	-1.05	0.08	0.0132739	0.998082	18416.9	8924.1	9417.5
I0FRT6	Mitogen-activated protein kinase kinase kinase 5 OS=Macaca mulatta GN=MAP3K5 PE=2 SV=1	MAP3K5	0	2	11.55	1.058	0.957	0.08	-0.06	0.849619	0.998082	687.8	728.1	696.8
G7MX16	Microfibrillar-associated protein 1 OS=Macaca mulatta GN=MFAP1 PE=2 SV=1	MFAP1	0	3	8.14	0.677	0.911	-0.56	-0.14	0.796825	0.998082	526	356.2	324.3
F7BS81	Microfibril associated protein 2 OS=Macaca mulatta GN=MFAP2 PE=4 SV=1	MFAP2	0	2	30.42	0.819	0.971	-0.29	-0.04	0.945265	0.998082	5713.2	4680.5	4543.1
G7MUK4	Alpha-1,3-mannosyl-glycoprotein 2-beta-N-acetylglucosaminyltransferase OS=Macaca mulatta GN=MGAT1 PE=2 SV=1	MGAT1	0	2	6.47	0.853	1.706	-0.23	0.77	0.995194	0.193744	927.9	791.1	1349.9
F7E1F8	Mitochondrial intermediate peptidase OS=Macaca mulatta GN=MIPEP PE=3 SV=1	MIPEP	0.006	2	3.89	0.819	1.049	-0.29	0.07	0.995194	0.998082	897.7	734.9	770.6
F7HG05	Afadin, adherens junction formation factor OS=Macaca mulatta GN=AFDN PE=4 SV=2	AFDN	0	2	50.18	0.806	0.828	-0.31	-0.27	0.925813	0.986251	2903.9	2340.6	1938.5
A0A1D5QKC2	Membrane metalloendopeptidase OS=Macaca mulatta GN=MME PE=2 SV=1	MME	0	3	12.45	0.503	0.923	-0.99	-0.12	0.0335116	0.998082	1704.7	857.6	791.7
A0A1D5QTJ7	Matrix metalloproteinase OS=Macaca mulatta GN=MMP2 PE=3 SV=1	MMP2	0	3	9.43	0.743	1.671	-0.43	0.74	0.945265	0.239414	591.8	439.5	734.5
F6W5A7	Matrix metalloproteinase OS=Macaca mulatta GN=MMP9 PE=2 SV=1	MMP9	0	2	6.44	0.664	1.428	-0.59	0.51	0.73485	0.584288	477	316.9	452.3
F7HER7	Myeloid cell nuclear differentiation antigen OS=Macaca mulatta GN=MNDA PE=4 SV=1	MNDA	0	2	8.81	0.823	1.166	-0.28	0.22	0.99994	0.974908	192.8	158.7	185
F6XT18	CD200 molecule OS=Macaca mulatta GN=CD200 PE=4 SV=2	CD200	0	3	30.94	0.775	1.547	-0.37	0.63	0.86117	0.491675	3441.7	2665.6	4123.3
F7EJT9	Sulfurtransferase OS=Macaca mulatta GN=MPST PE=2 SV=1	MPST	0	8	69.91	1.008	0.737	0.01	-0.44	0.995194	0.865073	7395.3	7450.9	5489
F7DA08	Myelin protein zero OS=Macaca mulatta GN=MPZ PE=4 SV=1	MPZ	0	12	497.43	0.296	0.584	-1.76	-0.77	1.97074e-07	0.325619	155474	45954.7	26860.3
F6PK24	Mannose receptor C-type 1 OS=Macaca mulatta GN=MRC1 PE=4 SV=1	MRC1	0	2	6.11	0.681	0.994	-0.55	-0.01	0.814887	0.998082	360.8	245.7	244.4
F6XTP2	Double-strand break repair protein MRE11A isoform 1 OS=Macaca mulatta GN=MRE11A PE=2 SV=2	MRE11A	0	4	9.26	0.935	0.96	-0.1	-0.06	0.997396	0.998082	1843.6	1723.8	1654.4
G7N8J0	Myosin IB OS=Macaca mulatta GN=MYO1B PE=2 SV=1	MYO1B	0	24	187.55	0.65	1.31	-0.62	0.39	0.369378	0.869401	22518.7	14647.7	19189
F6RKX8	Moesin OS=Macaca mulatta GN=MSN PE=4 SV=2	MSN	0	31	569.07	1.29	0.695	0.37	-0.52	0.602142	0.73004	68293.7	88081	61213.9
A0A1D5QF17	Methylenetetrahydrofolate dehydrogenase, cyclohydrolase and formyltetrahydrofolate synthetase 1 OS=Macaca mulatta GN=MTHFD1 PE=3 SV=1	MTHFD1	0	12	58.04	0.835	0.727	-0.26	-0.46	0.948183	0.838491	7015.4	5861.2	4262.7
F6ZYG8	Mitochondrial translational initiation factor 2 OS=Macaca mulatta GN=MTIF2 PE=3 SV=2	MTIF2	0	4	15.67	0.792	1.21	-0.34	0.27	0.950835	0.944017	1096.2	868.7	1050.8
G7MFM9	5-methyltetrahydrofolate-homocysteine methyltransferase OS=Macaca mulatta GN=MTR PE=2 SV=1	MTR	0	2	7.54	0.761	0.998	-0.39	0	0.965611	0.998082	268.8	204.5	204.2
H9F5X0	Metaxin-1 isoform 1 (Fragment) OS=Macaca mulatta GN=MTX1 PE=2 SV=1	MTX1	0	4	9.33	0.758	1.005	-0.4	0.01	0.816916	0.998082	3070.4	2328.1	2340.1
A0A1D5Q5J8	Methylmalonyl-CoA mutase OS=Macaca mulatta GN=MUT PE=2 SV=1	MUT	0	10	66.94	0.769	0.977	-0.38	-0.03	0.84573	0.998264	5614.5	4317.2	4217.5
G7MMR1	Interferon-induced GTP-binding protein Mx2 OS=Macaca mulatta GN=MX2 PE=2 SV=1	MX2	0	2	16.62	0.734	0.962	-0.45	-0.06	0.847938	0.999194	1396.8	1025.2	986.6
F6ZIC3	Myosin heavy chain 8 OS=Macaca mulatta GN=MYH8 PE=3 SV=1	MYH8	0	2	169.93	0.18	0.837	-2.48	-0.26	1.03184e-15	0.986628	1052.4	188.9	158.2
H9ENN2	Myosin heavy chain 10 OS=Macaca mulatta GN=MYH10 PE=2 SV=1	MYH10	0	69	2619.29	1.223	0.918	0.29	-0.12	0.747121	0.998082	87279.9	106733	97988.3
A0A1D5QIG3	Myosin heavy chain 11 OS=Macaca mulatta GN=MYH11 PE=3 SV=1	MYH11	0	2	20470.3	0.917	0.903	-0.13	-0.15	0.995194	0.998082	7953.5	7290.3	6586.7
F6R0C8	Myosin heavy chain 11 OS=Macaca mulatta GN=MYH11 PE=3 SV=2	MYH11	0	2	20605.1	1.012	1.228	0.02	0.3	0.995194	0.963382	1.65539e+06	1675343	2056706
I0FRX6	Myosin-11 isoform SM1A OS=Macaca mulatta GN=MYH11 PE=2 SV=1	MYH11	0	8	16510	0.959	1.169	-0.06	0.23	0.997396	0.986628	146005	140067	163771
A0A1D5RDY5	Myosin light chain 2 OS=Macaca mulatta GN=MYL2 PE=4 SV=1	MYL2	0	4	66.91	0.103	1	-3.29	0	1.03184e-15	0.998082	17535.8	1798	1798.9
F7G4P0	Myosin light chain 3 OS=Macaca mulatta GN=MYL3 PE=4 SV=2	MYL3	0	6	83.04	0.09	0.936	-3.47	-0.09	1.03184e-15	0.998082	13898.2	1252.6	1172.9
F6Y764	Myosin light chain 4 OS=Macaca mulatta GN=MYL4 PE=4 SV=1	MYL4	0	4	37.41	0.091	1.147	-3.45	0.2	1.03184e-15	0.984011	13868.7	1265.6	1451.9
F7H6E9	Myosin light chain kinase OS=Macaca mulatta GN=MYLK PE=4 SV=2	MYLK	0	48	1302.56	1.284	0.616	0.36	-0.7	0.614471	0.447058	122214	156916	96620.9
A0A1D5R0S2	Myosin ID OS=Macaca mulatta GN=MYO1D PE=3 SV=1	MYO1D	0	32	223.72	0.849	1.452	-0.24	0.54	0.958449	0.640286	23291.7	19775.8	28708.4
F6RKD2	Myosin-Ie OS=Macaca mulatta GN=MYO1E PE=2 SV=2	MYO1E	0	17	101.07	0.853	1.311	-0.23	0.39	0.961287	0.867348	9844.3	8396.1	11009.7
A7XBL5	Myosin VI OS=Macaca mulatta GN=MYO6 PE=2 SV=1	MYO6	0	10	40.31	0.681	1.132	-0.55	0.18	0.508621	0.998082	3506.2	2388.8	2704.5
F6PM91	Myosin IXB OS=Macaca mulatta GN=MYO9B PE=4 SV=2	MYO9B	0	9	49.29	0.631	1.417	-0.66	0.5	0.320903	0.647764	2372.1	1497.6	2122.2
I2CT66	Myocilin OS=Macaca mulatta GN=MYOC PE=2 SV=1	MYOC	0	4	17.63	0.799	0.746	-0.32	-0.42	0.917869	0.865073	2563.3	2047.3	1526.5
H9Z978	Protein phosphatase 1 regulatory subunit 12A isoform a OS=Macaca mulatta GN=PPP1R12A PE=2 SV=1	PPP1R12A	0	48	662.41	1.348	0.737	0.43	-0.44	0.456191	0.865073	75333.3	101528	74839.2
F6ZI22	Heterogeneous nuclear ribonucleoprotein M OS=Macaca mulatta GN=HNRNPM PE=4 SV=2	HNRNPM	0	32	227.42	0.926	0.95	-0.11	-0.07	0.995194	0.998082	38249.8	35401	33618.8
A0A1D5R076	Nucleosome assembly protein 1 like 4 OS=Macaca mulatta GN=NAP1L4 PE=3 SV=1	NAP1L4	0	7	57.31	1.123	0.689	0.17	-0.54	0.919751	0.705234	6937.4	7789	5368.8
H9FUS3	Neural cell adhesion molecule 1 isoform 1 OS=Macaca mulatta GN=NCAM1 PE=2 SV=1	NCAM1	0	19	222.41	0.498	1	-1.01	0	0.0191245	0.998082	32248.7	16044.5	16050.3
H9FUT0	Nuclear cap-binding protein subunit 1 OS=Macaca mulatta GN=NCBP1 PE=2 SV=1	NCBP1	0	2	5.16	0.749	0.971	-0.42	-0.04	0.946811	0.999701	526.4	394.3	382.9
F7E0A3	Cytoplasmic protein NCK1 isoform 1 OS=Macaca mulatta GN=NCK1 PE=2 SV=1	NCK1	0	2	10.15	0.853	0.879	-0.23	-0.19	0.9971	0.998082	711	606.7	533.2
H9H3Z4	Nucleolin OS=Macaca mulatta GN=NCL PE=4 SV=1	NCL	0	26	235.65	0.969	1.134	-0.04	0.18	0.995194	0.998082	40705.6	39456.4	44746.1
H9EV74	NADH dehydrogenase [ubiquinone] 1 alpha subcomplex subunit 2 OS=Macaca mulatta GN=NDUFA2 PE=2 SV=1	NDUFA2	0	9	44.75	0.935	1.129	-0.1	0.18	0.995194	0.998082	11533	10785.8	12178.1
G7MLT0	NADH dehydrogenase [ubiquinone] 1 alpha subcomplex subunit 4 OS=Macaca mulatta GN=NDUFA4 PE=2 SV=1	NDUFA4	0	5	51.2	0.812	1.188	-0.3	0.25	0.938871	0.977417	13569.4	11023.6	13099
I0FJB7	NADH dehydrogenase [ubiquinone] 1 alpha subcomplex subunit 5 OS=Macaca mulatta GN=NDUFA5 PE=2 SV=1	NDUFA5	0	5	45.28	0.933	1.034	-0.1	0.05	0.995194	0.998082	5095.4	4754.1	4913.7
A0A1D5Q182	NADH dehydrogenase [ubiquinone] 1 alpha subcomplex subunit 8 OS=Macaca mulatta GN=NDUFA8 PE=3 SV=1	NDUFA8	0	7	56.59	0.928	1.057	-0.11	0.08	0.995194	0.998082	10047.4	9321.1	9852.7
A0A1D5QYX5	NADH dehydrogenase [ubiquinone] 1 alpha subcomplex subunit 10, mitochondrial OS=Macaca mulatta GN=NDUFA10 PE=3 SV=1	NDUFA10	0	9	111.59	0.988	1.031	-0.02	0.04	0.995194	0.998082	14024.2	13853.2	14284.5
F6VFX1	NADH dehydrogenase [ubiquinone] 1 beta subcomplex subunit 3 OS=Macaca mulatta GN=NDUFB3 PE=2 SV=1	NDUFB3	0	4	35.49	0.84	1.129	-0.25	0.18	0.950025	0.998082	6510	5468.2	6175.4
F7GV51	NADH:ubiquinone oxidoreductase subunit B4 OS=Macaca mulatta GN=NDUFB4 PE=4 SV=1	NDUFB4	0	2	33.99	1.162	1.139	0.22	0.19	0.827872	0.998082	1766.4	2052.6	2338.8
F6ZQ85	NADH dehydrogenase [ubiquinone] 1 beta subcomplex subunit 5, mitochondrial isoform 1 OS=Macaca mulatta GN=NDUFB5 PE=2 SV=1	NDUFB5	0	3	29.25	0.933	1.16	-0.1	0.21	0.995194	0.998082	3903.9	3643	4226
A0A1D5QZD6	NADH dehydrogenase [ubiquinone] 1 beta subcomplex subunit 6 isoform 1 OS=Macaca mulatta GN=NDUFB6 PE=2 SV=1	NDUFB6	0	5	52.69	0.945	1.181	-0.08	0.24	0.99926	0.979739	5164.2	4879.4	5761.6
F7E420	NADH dehydrogenase [ubiquinone] 1 beta subcomplex subunit 7 OS=Macaca mulatta GN=NDUFB7 PE=2 SV=1	NDUFB7	0	2	13.11	0.736	0.995	-0.44	-0.01	0.943509	0.998082	573.5	422.2	420.2
F7H444	NADH dehydrogenase [ubiquinone] 1 beta subcomplex subunit 8, mitochondrial OS=Macaca mulatta GN=NDUFB8 PE=2 SV=1	NDUFB8	0	5	43.82	0.776	1.083	-0.37	0.12	0.864822	0.998082	5368.4	4168.3	4514.5
F6SCE9	NADH:ubiquinone oxidoreductase subunit B9 OS=Macaca mulatta GN=NDUFB9 PE=3 SV=2	NDUFB9	0	4	21.83	0.898	1.098	-0.16	0.14	0.995194	0.998082	1652.4	1483.8	1629.8
F7HK78	NADH dehydrogenase [ubiquinone] 1 subunit C2 OS=Macaca mulatta GN=NDUFC2 PE=2 SV=1	NDUFC2	0	7	61.18	1.067	1.198	0.09	0.26	0.953914	0.976223	7843.4	8366.2	10018.8
A0A1D5Q8E8	NADH:ubiquinone oxidoreductase core subunit S1 OS=Macaca mulatta GN=NDUFS1 PE=3 SV=1	NDUFS1	0	36	445.22	0.88	1.075	-0.19	0.1	0.987513	0.998082	50248.3	44198.2	47499.9
H9FMK6	NADH dehydrogenase [ubiquinone] iron-sulfur protein 2, mitochondrial isoform 1 OS=Macaca mulatta GN=NDUFS2 PE=2 SV=1	NDUFS2	0	17	121.96	0.817	1.05	-0.29	0.07	0.945265	0.998082	13109.7	10711.6	11245.9
F6ZLX4	NADH:ubiquinone oxidoreductase core subunit S3 OS=Macaca mulatta GN=NDUFS3 PE=3 SV=2	NDUFS3	0	9	126.88	1.038	1.065	0.05	0.09	0.975764	0.998082	10113.9	10501.7	11179.7
G7MTQ3	NADH-ubiquinone oxidoreductase 18 kDa subunit OS=Macaca mulatta GN=EGK_16476 PE=4 SV=1	EGK_16476	0	4	33.33	1.474	1.13	0.56	0.18	0.235573	0.998082	2595.6	3826.4	4324.7
A0A1D5QTJ0	NADH dehydrogenase [ubiquinone] iron-sulfur protein 6, mitochondrial OS=Macaca mulatta GN=NDUFS6 PE=3 SV=1	NDUFS6	0	7	63.71	0.878	1.054	-0.19	0.08	0.984923	0.998082	5908.3	5190	5469.5
F7EFK7	NADH dehydrogenase [ubiquinone] iron-sulfur protein 8, mitochondrial OS=Macaca mulatta GN=NDUFS8 PE=2 SV=1	NDUFS8	0	7	91.39	1.031	1.045	0.04	0.06	0.983232	0.998082	11268.6	11620.6	12146.1
F7HLZ3	NADH dehydrogenase [ubiquinone] flavoprotein 2, mitochondrial OS=Macaca mulatta GN=NDUFV2 PE=2 SV=1	NDUFV2	0	8	124.07	0.878	1.086	-0.19	0.12	0.984635	0.998082	20393.2	17900.1	19435.4
F7G588	NADH:ubiquinone oxidoreductase subunit V3 OS=Macaca mulatta GN=NDUFV3 PE=4 SV=2	NDUFV3	0	4	22.25	1.025	1.027	0.04	0.04	0.988053	0.998082	3034.7	3111.9	3194.6
F6TF39	Developmentally-regulated GTP-binding protein 1 OS=Macaca mulatta GN=DRG1 PE=2 SV=1	DRG1	0	4	22.57	0.957	0.682	-0.06	-0.55	0.984635	0.669882	934.5	894.4	610.1
F7HIS9	Neural precursor cell expressed, developmentally down-regulated 4, E3 ubiquitin protein ligase OS=Macaca mulatta GN=NEDD4 PE=4 SV=2	NEDD4	0	3	17.39	0.829	1.083	-0.27	0.11	0.995194	0.998082	768.5	637.3	690.2
F6R3X6	Septin 2 OS=Macaca mulatta GN=SEPT2 PE=3 SV=2	SEPT2	0	17	420.71	1.001	0.999	0	0	0.995194	0.998082	34447.5	34472.9	34423.5
F7AMR7	Ribosomal protein OS=Macaca mulatta GN=RPL10A PE=3 SV=2	RPL10A	0	9	96.55	0.84	1.312	-0.25	0.39	0.950025	0.867348	13334.6	11203.7	14695.7
A0A1D5QRV5	Neurofilament medium OS=Macaca mulatta GN=NEFM PE=3 SV=1	NEFM	0	32	808.36	0.516	0.5	-0.96	-1	0.0302445	0.10802	88748.3	45774.7	22868.9
F7ED68	Neurofilament light OS=Macaca mulatta GN=NEFL PE=2 SV=1	NEFL	0	31	789.38	0.494	0.46	-1.02	-1.12	0.0179322	0.0545398	110182	54386.8	25015.6
F7GZA8	Neurofibromin 1 OS=Macaca mulatta GN=NF1 PE=4 SV=2	NF1	0.001	2	3.22	0.982	1.255	-0.03	0.33	0.935002	0.899231	467.2	459	576
F6WYT7	Nuclear factor 1 OS=Macaca mulatta GN=NFIA PE=3 SV=2	NFIA	0	2	8.54	0.813	0.761	-0.3	-0.39	0.950025	0.906135	1791.9	1456.6	1108.2
F6S0D1	Nuclear factor NF-kappa-B p105 subunit isoform 1 OS=Macaca mulatta GN=NFKB1 PE=2 SV=2	NFKB1	0	4	26.7	0.903	0.747	-0.15	-0.42	0.995194	0.879975	514.6	464.8	347.4
F7GVU6	Nuclear factor kappa B subunit 2 OS=Macaca mulatta GN=NFKB2 PE=4 SV=2	NFKB2	0	3	11.92	0.889	0.797	-0.17	-0.33	0.995194	0.973112	636.7	566	451.1
F7GQ23	Nerve growth factor receptor OS=Macaca mulatta GN=NGFR PE=4 SV=2	NGFR	0	5	33.63	0.997	0.693	0	-0.53	0.995194	0.719568	3874.7	3861.7	2674.3
A0A1D5QFW7	SNU13 homolog, small nuclear ribonucleoprotein (U4/U6.U5) OS=Macaca mulatta GN=SNU13 PE=4 SV=1	SNU13	0	3	25.28	0.835	0.934	-0.26	-0.1	0.948183	0.998082	2975.8	2485.2	2321.4
I2CVX5	Nidogen-1 OS=Macaca mulatta GN=NID1 PE=2 SV=1	NID1	0	2	927.97	1.073	1.435	0.1	0.52	0.950835	0.659343	79665.2	85496.9	122706
F6V145	Nitrilase 1 OS=Macaca mulatta GN=NIT1 PE=4 SV=2	NIT1	0	2	10.51	0.95	0.779	-0.07	-0.36	0.976623	0.943464	834.4	792.8	617.7
H9ELS8	Nucleoside diphosphate kinase OS=Macaca mulatta GN=NME3 PE=2 SV=1	NME3	0	8	52.12	1.081	0.988	0.11	-0.02	0.948183	0.999623	6398.6	6919.7	6837.3
G7NRV6	Non-POU domain-containing octamer-binding protein OS=Macaca mulatta GN=NONO PE=2 SV=1	NONO	0	12	196.53	1.038	1.042	0.05	0.06	0.97577	0.998082	21183.4	21991.3	22905.5
A0A1D5QGM1	Nitric oxide synthase OS=Macaca mulatta GN=NOS3 PE=3 SV=1	NOS3	0	3	10.33	0.727	0.838	-0.46	-0.25	0.850377	0.998082	1169.2	849.5	712.2
A0A1I7Q468	Pro-neuropeptide Y OS=Macaca mulatta GN=NPY PE=3 SV=1	NPY	0	2	9.59	0.695	1.258	-0.53	0.33	0.750339	0.899231	1079.8	750.4	943.8
A0A1D5QEP8	Notch 2 OS=Macaca mulatta GN=NOTCH2 PE=4 SV=1	NOTCH2	0	3	15.38	0.854	0.943	-0.23	-0.08	0.995194	0.998082	368.9	315.2	297.2
H9Z9C9	Neurogenic locus notch homolog protein 3 OS=Macaca mulatta GN=NOTCH3 PE=2 SV=1	NOTCH3	0	14	76.54	0.971	1.897	-0.04	0.92	0.995194	0.130203	6455.4	6265.4	11887.1
F6WCM6	Nephroblastoma overexpressed OS=Macaca mulatta GN=NOV PE=2 SV=1	NOV	0	5	24.17	1.038	1.145	0.05	0.2	0.950835	0.998082	1689.8	1753.4	2008.3
A0A1D5R978	N-ethylmaleimide sensitive factor, vesicle fusing ATPase OS=Macaca mulatta GN=NSF PE=4 SV=1	NSF	0	22	143.28	0.817	0.655	-0.29	-0.61	0.945265	0.587034	26778.5	21890.6	14333.2
A0A1D5Q656	5'-nucleotidase ecto OS=Macaca mulatta GN=NT5E PE=3 SV=1	NT5E	0	18	209.65	1.302	0.762	0.38	-0.39	0.568585	0.916237	20300.3	26422.8	20127.2
A0A1D5RHZ9	Tyrosine-protein kinase receptor OS=Macaca mulatta GN=NTRK3 PE=3 SV=1	NTRK3	0.001	2	7.35	0.848	1.074	-0.24	0.1	0.995194	0.998082	1352.5	1147	1232.2
H9EMB8	Nucleobindin-2 OS=Macaca mulatta GN=NUCB2 PE=2 SV=1	NUCB2	0	5	30.88	1.059	0.88	0.08	-0.18	0.960673	0.998082	2602.2	2756.8	2426.5
A0A1D5Q088	Nuclear mitotic apparatus protein 1 OS=Macaca mulatta GN=NUMA1 PE=4 SV=1	NUMA1	0	66	554.26	0.762	1.074	-0.39	0.1	0.827872	0.998082	53396	40682.7	43685.2
F7BNM4	Nucleoporin 88 OS=Macaca mulatta GN=NUP88 PE=4 SV=1	NUP88	0	2	8.02	0.782	0.973	-0.35	-0.04	0.945265	0.998264	1360.9	1064.4	1035.3
H9Z9D9	Nuclear pore complex protein Nup98-Nup96 isoform 1 OS=Macaca mulatta GN=NUP98 PE=2 SV=1	NUP98	0	7	29	0.706	0.966	-0.5	-0.05	0.639125	0.998082	2561.4	1809.2	1747.9
A0A1D5Q3B6	2'-5'-oligoadenylate synthetase 3 OS=Macaca mulatta GN=OAS3 PE=4 SV=1	OAS3	0.002	2	2.18	0.752	1.093	-0.41	0.13	0.961838	0.998082	231.2	173.8	190.1
F7BGE6	Ornithine aminotransferase OS=Macaca mulatta GN=OAT PE=2 SV=1	OAT	0	12	93.83	1.304	0.684	0.38	-0.55	0.560469	0.684649	11792.5	15382.2	10514.5
I2CVB8	Inositol polyphosphate 5-phosphatase OCRL-1 isoform a OS=Macaca mulatta GN=OCRL PE=2 SV=1	OCRL	0	3	12.28	0.974	0.756	-0.04	-0.4	0.957002	0.899797	829.6	807.6	610.6
A0A1D5Q803	Outer dense fiber of sperm tails 2 OS=Macaca mulatta GN=ODF2 PE=4 SV=1	ODF2	0	3	5.11	0.711	0.861	-0.49	-0.22	0.721639	0.998082	1943.8	1382.9	1191.2
F6TDZ4	Osteoadherin OS=Macaca mulatta GN=EGK_07904 PE=4 SV=1	EGK_07904	0	4	41.19	1.571	0.746	0.65	-0.42	0.119449	0.88378	4166.3	6546.2	4880.6
F7H508	Oxoglutarate dehydrogenase OS=Macaca mulatta GN=OGDH PE=4 SV=2	OGDH	0	39	606.33	1.001	1.232	0	0.3	0.995194	0.956298	62797.3	62859.8	77442.4
F6TE11	Mimecan preproprotein OS=Macaca mulatta GN=OGN PE=2 SV=1	OGN	0	22	1334.17	0.891	1.242	-0.17	0.31	0.995194	0.94431	144166	128402	159469
A0A1D5QJA5	OPA1, mitochondrial dynamin like GTPase OS=Macaca mulatta GN=OPA1 PE=3 SV=1	OPA1	0	37	301.3	0.826	1.197	-0.27	0.26	0.946048	0.976223	36015.1	29766.3	35637.4
F7G7U5	TNF receptor superfamily member 11b OS=Macaca mulatta GN=TNFRSF11B PE=4 SV=1	TNFRSF11B	0.001	2	5.34	1.456	2.747	0.54	1.46	0.0483705	0.000758226	418.7	609.6	1674.5
H9Z9F5	Oxysterol-binding protein OS=Macaca mulatta GN=OSBP PE=2 SV=1	OSBP	0	10	70.05	0.884	0.823	-0.18	-0.28	0.993642	0.981695	6810.6	6018.2	4952.6
F7HDR7	p2X purinoceptor OS=Macaca mulatta GN=P2RX1 PE=3 SV=2	P2RX1	0	16	203.64	0.771	2.678	-0.38	1.42	0.851158	0.00318896	18835.2	14523.5	38899.4
A0A1D5QPK3	Prolyl 4-hydroxylase subunit alpha 1 OS=Macaca mulatta GN=P4HA1 PE=4 SV=1	P4HA1	0	5	31.47	0.751	0.797	-0.41	-0.33	0.863743	0.973112	1805.5	1355.2	1079.8
H9FV20	Protein disulfide-isomerase OS=Macaca mulatta GN=P4HB PE=2 SV=1	P4HB	0	25	355.12	1.014	1.033	0.02	0.05	0.995194	0.998082	51659.2	52373	54097.1
F7AE78	Platelet-activating factor acetylhydrolase IB subunit alpha OS=Macaca mulatta GN=PAFAH1B1 PE=2 SV=1	PAFAH1B1	0	13	89.33	1.22	0.64	0.29	-0.64	0.753927	0.526053	13127.8	16011.1	10245.4
F6WXP0	Platelet activating factor acetylhydrolase 1b catalytic subunit 2 OS=Macaca mulatta GN=PAFAH1B2 PE=2 SV=1	PAFAH1B2	0.001	2	6.14	1.088	0.499	0.12	-1	0.927087	0.0809311	1707.2	1856.7	925.7
F7GVZ1	Platelet-activating factor acetylhydrolase IB subunit gamma OS=Macaca mulatta GN=PAFAH1B3 PE=2 SV=1	PAFAH1B3	0	4	14.34	0.927	0.693	-0.11	-0.53	0.9971	0.699059	1655.2	1534.4	1063.3
G7MGP8	Peroxiredoxin-1 OS=Macaca mulatta GN=PRDX1 PE=2 SV=1	PRDX1	0	10	169.75	1.296	0.627	0.37	-0.67	0.588154	0.491706	26650.2	34528.3	21658.4
F7GWI2	Serine/threonine-protein kinase PAK 2 OS=Macaca mulatta GN=PAK2 PE=2 SV=1	PAK2	0	4	44.6	0.955	0.537	-0.07	-0.9	0.99926	0.189665	3777.6	3607.5	1937.7
A0A1D5Q535	Paralemmin OS=Macaca mulatta GN=PALM PE=4 SV=1	PALM	0	3	26.78	0.773	0.782	-0.37	-0.36	0.875873	0.94431	2416.5	1867.6	1459.8
F6WI71	Pro-apoptotic WT1 regulator OS=Macaca mulatta GN=PAWR PE=4 SV=1	PAWR	0	14	270.33	0.954	0.957	-0.07	-0.06	0.999502	0.998082	16810	16029.4	15337.6
F6SC45	Pyruvate carboxylase OS=Macaca mulatta GN=PC PE=4 SV=2	PC	0	11	46.38	0.628	0.887	-0.67	-0.17	0.285442	0.998082	3470.1	2180.3	1932.9
F7F694	Pterin-4 alpha-carbinolamine dehydratase 1 OS=Macaca mulatta GN=PCBD1 PE=2 SV=2	PCBD1	0	2	11.81	0.598	1.305	-0.74	0.38	0.38577	0.774216	406.7	243.4	317.7
G7NJJ6	Propionyl-CoA carboxylase alpha chain, mitochondrial OS=Macaca mulatta GN=PCCA PE=2 SV=1	PCCA	0	24	190.79	0.798	1.038	-0.32	0.05	0.914228	0.998082	19059.6	15215.9	15795.8
G7MJQ2	Propionyl-CoA carboxylase beta subunit OS=Macaca mulatta GN=PCCB PE=4 SV=1	PCCB	0	21	178.91	0.853	1.094	-0.23	0.13	0.961194	0.998082	16573	14131.7	15457.7
F7E8L8	Phosphoenolpyruvate carboxykinase 2, mitochondrial OS=Macaca mulatta GN=PCK2 PE=3 SV=2	PCK2	0	7	38.69	0.852	1.392	-0.23	0.48	0.959515	0.733829	3385.7	2884.1	4015.1
F6SCI1	Pericentriolar material 1 OS=Macaca mulatta GN=PCM1 PE=4 SV=2	PCM1	0	3	11.97	0.868	0.941	-0.2	-0.09	0.995194	0.998082	1564.2	1357.8	1278
F6ZD63	Proliferating cell nuclear antigen OS=Macaca mulatta GN=PCNA PE=2 SV=1	PCNA	0	3	20.75	0.87	0.773	-0.2	-0.37	0.995194	0.938242	1477.1	1284.5	993
F7GZY1	Procollagen C-endopeptidase enhancer OS=Macaca mulatta GN=PCOLCE PE=2 SV=1	PCOLCE	0	10	49.34	0.997	1.052	0	0.07	0.995194	0.998082	3717.6	3705.8	3899.2
F6Z598	Cyclin dependent kinase 18 OS=Macaca mulatta GN=CDK18 PE=4 SV=2	CDK18	0	5	41.21	1.025	0.721	0.04	-0.47	0.988928	0.812227	4304.5	4411.1	3179.4
F7HBP7	Phosphodiesterase OS=Macaca mulatta GN=PDE3A PE=3 SV=2	PDE3A	0	2	69.44	1.053	0.721	0.07	-0.47	0.961838	0.811508	7582.6	7981.6	5751.3
F7GZT2	Phosphodiesterase OS=Macaca mulatta GN=PDE4D PE=3 SV=2	PDE4D	0	7	29.76	0.903	0.791	-0.15	-0.34	0.995194	0.964716	3817.3	3446.9	2727.4
A0A1D5QFN7	Pyruvate dehydrogenase (lipoamide) beta OS=Macaca mulatta GN=PDHB PE=2 SV=1	PDHB	0	12	216.49	0.955	1.23	-0.07	0.3	0.99926	0.961098	25911.3	24735.2	30413.5
I0FSI8	Pyruvate dehydrogenase kinase 3 OS=Macaca mulatta GN=PDK3 PE=2 SV=1	PDK3	0	7	35.93	0.746	1.296	-0.42	0.37	0.803916	0.892702	2437.9	1818.2	2356.3
F7GPN9	Ectonucleotide pyrophosphatase/phosphodiesterase 1 OS=Macaca mulatta GN=ENPP1 PE=4 SV=2	ENPP1	0	4	15.87	0.841	0.891	-0.25	-0.17	0.988053	0.998082	1457.9	1226.4	1093.1
A0A1D5Q4R2	C-X-C motif chemokine OS=Macaca mulatta GN=PF4 PE=3 SV=1	PF4	0	4	34.16	0.39	1.14	-1.36	0.19	0.000264248	0.995973	3437.1	1340.9	1529.1
F6V169	Prefoldin subunit 2 OS=Macaca mulatta GN=PFDN2 PE=2 SV=1	PFDN2	0	5	38.1	0.89	0.837	-0.17	-0.26	0.995194	0.998082	2963.8	2637.5	2206.9
A0A1D5RGY0	Prefoldin subunit 4 OS=Macaca mulatta GN=PFDN4 PE=2 SV=1	PFDN4	0	3	25.84	1.005	0.728	0.01	-0.46	0.995194	0.822179	2170.8	2182.5	1588.1
F7HTC8	Prefoldin subunit 5 OS=Macaca mulatta GN=PFDN5 PE=2 SV=1	PFDN5	0	3	14.98	1.011	0.768	0.02	-0.38	0.909888	0.922492	562.4	568.9	436.8
H9FVT0	ATP-dependent 6-phosphofructokinase OS=Macaca mulatta GN=PFKL PE=2 SV=1	PFKL	0	9	72.59	1.237	0.74	0.31	-0.43	0.719684	0.867348	3348.2	4141.9	3064.6
G7N6T5	ATP-dependent 6-phosphofructokinase OS=Macaca mulatta GN=EGK_03573 PE=3 SV=1	EGK_03573	0	20	206.38	1.061	0.72	0.09	-0.47	0.958762	0.807072	16827	17848.3	12845.7
F7H2A5	Profilin OS=Macaca mulatta GN=PFN1 PE=2 SV=1	PFN1	0	10	313.27	1.511	0.436	0.6	-1.2	0.184896	0.0299528	26238.6	39635.8	17282
H9ENP0	Profilin OS=Macaca mulatta GN=PFN2 PE=2 SV=1	PFN2	0	4	36.79	1.059	0.756	0.08	-0.4	0.961042	0.90248	3987.7	4224.1	3193.2
I0FSL5	Phosphoglycerate kinase OS=Macaca mulatta GN=PGK1 PE=2 SV=1	PGK1	0	23	318.5	1.444	0.36	0.53	-1.47	0.275643	0.00294151	31831.1	45949.1	16534
F7G9Y1	Phosphoglucomutase-1 isoform 1 OS=Macaca mulatta GN=PGM1 PE=2 SV=1	PGM1	0	16	109.03	1.097	0.45	0.13	-1.15	0.945265	0.0431173	15005.1	16467.5	7413.2
I2CUW4	Prohibitin OS=Macaca mulatta GN=PHB PE=2 SV=1	PHB	0	10	155.98	1.216	1.11	0.28	0.15	0.760998	0.998082	15212.1	18494.7	20528.7
F6VF96	Phosphate transport protein OS=Macaca mulatta GN=EGK_04087 PE=3 SV=1	EGK_04087	0	9	84.54	1.079	1.406	0.11	0.49	0.94925	0.706823	15998.8	17256.3	24269.2
F7B5S2	PHD finger protein 1 OS=Macaca mulatta GN=PHF1 PE=4 SV=1	PHF1	0	3	11.31	0.802	1.057	-0.32	0.08	0.961838	0.998082	1057.8	848.5	896.5
F6SEN6	Alpha-1-antitrypsin OS=Macaca mulatta GN=SERPINA1 PE=2 SV=1	SERPINA1	0	20	213.25	1.343	0.557	0.43	-0.85	0.466511	0.244668	13306.2	17874.6	9948.2
F7HA35	Cytoplasmic antiproteinase 3 OS=Macaca mulatta GN=SERPINB9 PE=2 SV=1	SERPINB9	0	6	39.77	1.327	0.481	0.41	-1.06	0.503233	0.0806003	3024.1	4013.6	1931.4
H9FVU3	Phosphatidylinositol-4-phosphate 3-kinase C2 domain-containing subunit alpha OS=Macaca mulatta GN=PIK3C2A PE=2 SV=1	PIK3C2A	0	3	10.23	0.88	0.882	-0.18	-0.18	0.995194	0.998082	520.3	458.1	403.8
A0A1D5QE27	Phosphatidylinositol 3-kinase catalytic subunit type 3 OS=Macaca mulatta GN=PIK3C3 PE=3 SV=1	PIK3C3	0	2	8.18	0.768	0.967	-0.38	-0.05	0.946048	0.998759	924.1	709.5	685.8
F6XII4	Phosphatidylinositol 4-kinase alpha OS=Macaca mulatta GN=PI4KA PE=3 SV=2	PI4KA	0	14	62.57	0.98	1.048	-0.03	0.07	0.995194	0.998082	7331.3	7187.8	7533.9
A0A1D5Q7P1	Plasminogen activator OS=Macaca mulatta GN=PLAT PE=3 SV=1	PLAT	0	8	34.38	0.749	1.333	-0.42	0.41	0.785957	0.839362	3788.4	2837	3781.2
A0A1D5Q4D0	Phosphoinositide phospholipase C OS=Macaca mulatta GN=PLCB3 PE=4 SV=1	PLCB3	0	5	21.64	0.89	0.771	-0.17	-0.37	0.995194	0.927334	727.4	647.2	499.1
H9FVW1	Phosphoinositide phospholipase C OS=Macaca mulatta GN=PLCB4 PE=2 SV=1	PLCB4	0	10	40.74	0.979	0.669	-0.03	-0.58	0.995194	0.640286	4089.3	4002.8	2678
I0FHZ5	Phosphoinositide phospholipase C OS=Macaca mulatta GN=PLCD1 PE=2 SV=1	PLCD1	0	15	120.99	1.23	0.761	0.3	-0.39	0.734706	0.913504	9679.4	11903.5	9055.9
H9ERR5	Phosphoinositide phospholipase C OS=Macaca mulatta GN=PLCL1 PE=2 SV=1	PLCL1	0	8	47.51	0.87	0.915	-0.2	-0.13	0.977796	0.998082	2857.1	2487	2276.4
A0A1D5RKE8	Phosphoinositide phospholipase C OS=Macaca mulatta GN=PLCG1 PE=4 SV=1	PLCG1	0	14	53.09	0.944	0.854	-0.08	-0.23	0.999206	0.998082	6988	6595.2	5633.1
F7FFF4	Phospholipase OS=Macaca mulatta GN=PLD1 PE=3 SV=2	PLD1	0	3	11.11	0.573	1.129	-0.8	0.18	0.268586	0.998082	612.3	350.8	396.2
F6VWY6	Phospholipase OS=Macaca mulatta GN=PLD2 PE=3 SV=2	PLD2	0	4	18.17	0.775	0.887	-0.37	-0.17	0.953645	0.998082	796.1	616.9	547.2
F6X5W2	Plectin OS=Macaca mulatta GN=PLEC PE=4 SV=2	PLEC	0	6	3103.25	1.031	0.943	0.04	-0.08	0.983364	0.998082	355497	366436	345477
F7CC91	Plasminogen OS=Macaca mulatta GN=PLG PE=3 SV=1	PLG	0	22	151.47	0.878	1.246	-0.19	0.32	0.984892	0.944017	19608.7	17224.5	21457.4
F7BTD3	Serpin family F member 2 OS=Macaca mulatta GN=SERPINF2 PE=3 SV=2	SERPINF2	0	3	6.77	0.865	0.938	-0.21	-0.09	0.99711	0.998082	602.9	521.5	489.2
F6VM49	Intestinal membrane A4 protein OS=Macaca mulatta GN=PLP2 PE=2 SV=1	PLP2	0	2	23.84	1.015	1.17	0.02	0.23	0.995194	0.986628	2770.4	2812.2	3289.1
H9ETC2	Pleiotropic regulator 1 OS=Macaca mulatta GN=PLRG1 PE=2 SV=1	PLRG1	0	4	10.54	0.912	0.985	-0.13	-0.02	0.995194	0.999701	2035.4	1855.5	1827.6
F7GYM9	Plastin 3 OS=Macaca mulatta GN=PLS3 PE=4 SV=2	PLS3	0	25	198.7	1.513	0.471	0.6	-1.09	0.18156	0.0683135	18987.8	28727.3	13539.3
A0A1D5RH88	Phospholipid transfer protein OS=Macaca mulatta GN=PLTP PE=4 SV=1	PLTP	0	4	30.15	0.876	1.832	-0.19	0.87	0.995194	0.170368	2214.9	1941.1	3555.5
A0A1D5RIA5	Plexin A1 OS=Macaca mulatta GN=PLXNA1 PE=4 SV=1	PLXNA1	0	2	5.39	0.844	0.675	-0.25	-0.57	0.995194	0.644525	922.5	778.2	525.3
F6U213	Plexin B1 OS=Macaca mulatta GN=PLXNB1 PE=4 SV=2	PLXNB1	0	19	82.86	0.883	1.323	-0.18	0.4	0.993642	0.856856	7657.5	6765.2	8949.6
Q15JD4	Promyelocytic leukemia protein OS=Macaca mulatta GN=PML PE=2 SV=1	PML	0	13	72.91	0.665	0.992	-0.59	-0.01	0.434167	0.998264	9936.5	6603.1	6551.8
A0A1D5RDW1	Myelin P2 protein OS=Macaca mulatta GN=PMP2 PE=2 SV=1	PMP2	0	11	308.93	0.84	0.299	-0.25	-1.74	0.950025	0.000169886	47967.5	40284.3	12030.9
H9FVZ6	Pinin OS=Macaca mulatta GN=PNN PE=2 SV=1	PNN	0	9	32.97	0.559	1.163	-0.84	0.22	0.0871885	0.996134	4492.7	2511.5	2920.3
A0A1D5R5B2	Septin 5 OS=Macaca mulatta GN=SEPT5 PE=3 SV=1	SEPT5	0	10	101.91	1.123	0.999	0.17	0	0.919751	0.998082	10473.8	11767.2	11752.2
F7HPD4	Podocalyxin OS=Macaca mulatta GN=PODXL PE=3 SV=2	PODXL	0	4	14.67	0.632	0.554	-0.66	-0.85	0.29748	0.235564	4783.5	3022	1673.3
A0A1D5RJ13	DNA-directed RNA polymerase subunit OS=Macaca mulatta GN=POLR2A PE=3 SV=1	POLR2A	0	8	25.93	0.752	1.078	-0.41	0.11	0.803916	0.998082	2680	2016.3	2174.5
A0A1D5QGA5	DNA-directed RNA polymerase subunit beta OS=Macaca mulatta GN=POLR2B PE=2 SV=1	POLR2B	0	6	28.73	0.769	1.09	-0.38	0.12	0.84448	0.998082	4027.4	3095.9	3375.5
F6VRF4	DNA-directed RNA polymerase II subunit RPB3 OS=Macaca mulatta GN=POLR2C PE=2 SV=1	POLR2C	0	5	27.35	0.83	0.927	-0.27	-0.11	0.978275	0.998082	1384.3	1148.6	1064.2
F6SMC2	RNA polymerase II subunit E OS=Macaca mulatta GN=POLR2E PE=3 SV=2	POLR2E	0	3	10.59	0.784	0.995	-0.35	-0.01	0.957915	0.998082	907.4	711.7	708.4
A0A1D5Q4C0	NADPH--cytochrome P450 reductase OS=Macaca mulatta GN=POR PE=2 SV=1	POR	0	2	4.36	0.968	0.936	-0.05	-0.1	0.950835	0.998082	695.1	673.2	630.3
F7GWS5	Pyrophosphatase (inorganic) 1 OS=Macaca mulatta GN=PPA1 PE=4 SV=2	PPA1	0	4	20.41	0.817	0.573	-0.29	-0.8	0.950835	0.267844	1759	1436.9	823.5
F7HFK5	Peptidyl-prolyl cis-trans isomerase OS=Macaca mulatta GN=PPIB PE=2 SV=1	PPIB	0	11	125.38	1.32	0.897	0.4	-0.16	0.522206	0.998082	23558.4	31091.5	27894.4
F7BC33	Peptidyl-prolyl cis-trans isomerase OS=Macaca mulatta GN=PPIC PE=2 SV=1	PPIC	0	3	15.52	0.938	1.444	-0.09	0.53	0.995194	0.640286	1720.4	1613.1	2328.7
A0A1D5QCM8	Protein phosphatase, Mg2+/Mn2+ dependent 1A OS=Macaca mulatta GN=PPM1A PE=3 SV=1	PPM1A	0	5	20.23	0.928	0.788	-0.11	-0.34	0.99926	0.957076	1976.7	1834.4	1446.3
F6WU54	Protoporphyrinogen oxidase OS=Macaca mulatta GN=PPOX PE=3 SV=2	PPOX	0	6	26.64	0.677	1.035	-0.56	0.05	0.549209	0.998082	2112.6	1429.4	1479.8
F7CR20	Serine/threonine-protein phosphatase OS=Macaca mulatta GN=PPP1CA PE=3 SV=2	PPP1CA	0	2	236.28	0.872	0.987	-0.2	-0.02	0.995194	0.998082	1357.8	1184.2	1169.3
H9FWD0	Serine/threonine-protein phosphatase OS=Macaca mulatta GN=PPP1CB PE=2 SV=1	PPP1CB	0	6	308.79	1.334	0.76	0.42	-0.4	0.486966	0.912295	25258.8	33693.2	25600.8
F6T1H7	Protein phosphatase inhibitor 2 OS=Macaca mulatta GN=PPP1R2 PE=2 SV=1	PPP1R2	0	4	21.21	0.959	0.655	-0.06	-0.61	0.995194	0.564854	1872	1795	1175.9
I2CYD6	Protein phosphatase 1 regulatory subunit 7 OS=Macaca mulatta GN=PPP1R7 PE=2 SV=1	PPP1R7	0	10	40.88	0.972	0.67	-0.04	-0.58	0.995194	0.640286	3995.9	3885.8	2604.8
F6RRV0	Protein phosphatase 2 scaffold subunit Aalpha OS=Macaca mulatta GN=PPP2R1A PE=2 SV=1	PPP2R1A	0	21	213.25	1.208	0.645	0.27	-0.63	0.77927	0.545926	19342.8	23375.1	15069.7
A0A1D5Q6M6	Serine/threonine-protein phosphatase 2A 56 kDa regulatory subunit OS=Macaca mulatta GN=PPP2R5A PE=2 SV=1	PPP2R5A	0	8	60.67	1.134	0.479	0.18	-1.06	0.91233	0.0785729	6459.7	7325.1	3509.4
A0A1D5RL09	Serine/threonine-protein phosphatase 2A 56 kDa regulatory subunit OS=Macaca mulatta GN=PPP2R5D PE=3 SV=1	PPP2R5D	0	7	42.89	0.934	0.795	-0.1	-0.33	0.995194	0.973112	3425.4	3198.3	2543.7
F7HKB4	Protein phosphatase 3 regulatory subunit B, alpha OS=Macaca mulatta GN=PPP3R1 PE=4 SV=2	PPP3R1	0	2	11.4	0.755	0.905	-0.41	-0.14	0.950835	0.998082	490.4	370	334.8
F6XI05	Serine/threonine-protein phosphatase OS=Macaca mulatta GN=PPP5C PE=2 SV=1	PPP5C	0	5	23.38	0.976	0.566	-0.04	-0.82	0.995194	0.269434	2502.1	2441.1	1381.6
F7FA61	Prolargin OS=Macaca mulatta GN=PRELP PE=2 SV=1	PRELP	0	19	1327.36	1.14	0.984	0.19	-0.02	0.906193	0.999701	134076	152845	150360
F6ZLE6	Prolyl endopeptidase OS=Macaca mulatta GN=PREP PE=2 SV=1	PREP	0	6	37.9	0.9	0.642	-0.15	-0.64	0.995194	0.501764	2460.3	2214.3	1421.4
F7HR71	Non-specific serine/threonine protein kinase OS=Macaca mulatta GN=PRKAA1 PE=4 SV=2	PRKAA1	0	5	47.01	0.94	1.034	-0.09	0.05	0.9971	0.998082	5850.8	5498	5683.8
F7GTI4	5'-AMP-activated protein kinase subunit beta-1 OS=Macaca mulatta GN=PRKAB1 PE=2 SV=1	PRKAB1	0	2	8.59	0.823	0.918	-0.28	-0.12	0.999502	0.998082	205.2	168.9	155.1
A0A1D5QWE9	5'-AMP-activated protein kinase subunit beta-2 OS=Macaca mulatta GN=PRKAB2 PE=2 SV=1	PRKAB2	0	2	15.92	1.842	1.123	0.88	0.17	0.00477076	0.998082	802.9	1479.1	1660.6
F6WM87	cAMP-dependent protein kinase type I-alpha regulatory subunit OS=Macaca mulatta GN=PRKAR1A PE=2 SV=1	PRKAR1A	0	8	129.75	1.114	0.793	0.16	-0.33	0.935187	0.967171	16984.1	18924.7	15009.4
F7HAK5	Protein kinase cAMP-dependent type II regulatory subunit alpha OS=Macaca mulatta GN=PRKAR2A PE=4 SV=2	PRKAR2A	0	15	108.81	1.267	0.835	0.34	-0.26	0.649863	0.996134	11119.1	14085.9	11758
F6Q503	Protein kinase cAMP-dependent type II regulatory subunit beta OS=Macaca mulatta GN=PRKAR2B PE=2 SV=2	PRKAR2B	0	5	35.3	0.834	0.78	-0.26	-0.36	0.946811	0.94431	5008.9	4175	3255
H9EMT3	Protein kinase C OS=Macaca mulatta GN=PRKCA PE=2 SV=1	PRKCA	0	8	87.74	0.87	0.94	-0.2	-0.09	0.975933	0.998082	10974.9	9546.9	8976.8
H9FX30	Protein kinase C OS=Macaca mulatta GN=PRKCB PE=2 SV=1	PRKCB	0	4	56.93	0.772	0.983	-0.37	-0.02	0.853218	0.999701	2747.1	2120.8	2084.9
H9EU39	Protein kinase C delta type OS=Macaca mulatta GN=PRKCD PE=2 SV=1	PRKCD	0	17	114.99	1.168	0.698	0.22	-0.52	0.854898	0.737645	14960.1	17477.8	12203.4
F7C0E0	Protein kinase N2 OS=Macaca mulatta GN=PKN2 PE=4 SV=2	PKN2	0	4	12.31	0.803	0.866	-0.32	-0.21	0.946048	0.998082	1705.3	1368.5	1184.6
H9F7B0	DNA-dependent protein kinase catalytic subunit isoform 1 (Fragment) OS=Macaca mulatta GN=PRKDC PE=2 SV=1	PRKDC	0	56	285.11	0.842	1.054	-0.25	0.08	0.950835	0.998082	36416.3	30679	32325.2
F7G3L7	cGMP-dependent protein kinase OS=Macaca mulatta GN=PRKG1 PE=3 SV=2	PRKG1	0	2	177.99	1.2	0.782	0.26	-0.35	0.801954	0.94431	22980.7	27572.3	21569.6
I2CVQ1	Mitogen-activated protein kinase OS=Macaca mulatta GN=MAPK1 PE=2 SV=1	MAPK1	0	6	120.72	1.454	0.826	0.54	-0.28	0.261124	0.983671	5958.9	8663.4	7158.2
H9F856	Mitogen-activated protein kinase (Fragment) OS=Macaca mulatta GN=MAPK3 PE=2 SV=1	MAPK3	0	6	109.61	0.994	0.909	-0.01	-0.14	0.995194	0.998082	8784.1	8734.3	7937.9
F7GLY8	Mitogen-activated protein kinase kinase 3 OS=Macaca mulatta GN=MAP2K3 PE=3 SV=1	MAP2K3	0	3	8.95	1.038	0.723	0.05	-0.47	0.950025	0.797563	1595.7	1657.2	1197.8
F6VD19	DnaJ heat shock protein family (Hsp40) member C3 OS=Macaca mulatta GN=DNAJC3 PE=2 SV=1	DNAJC3	0	5	21.22	0.884	0.902	-0.18	-0.15	0.995194	0.998082	2334.6	2063.6	1861.6
F6WG91	Vitamin K-dependent protein S OS=Macaca mulatta GN=PROS1 PE=4 SV=2	PROS1	0	3	8.53	0.807	0.758	-0.31	-0.4	0.995194	0.905284	689.6	556.8	422.1
F7GW66	Peripherin OS=Macaca mulatta GN=PRPH PE=3 SV=2	PRPH	0	24	735.14	0.455	1.973	-1.13	0.98	0.0051347	0.0940369	85133.8	38774.6	76503.2
F6RUH7	Phosphoribosyl pyrophosphate synthetase 1 OS=Macaca mulatta GN=PRPS1 PE=2 SV=1	PRPS1	0	3	86.08	0.929	1.005	-0.11	0.01	0.995194	0.998082	2598.4	2413.9	2426.3
G7NGX7	Phosphoribosyl pyrophosphate synthase-associated protein 1 OS=Macaca mulatta GN=PRPSAP1 PE=2 SV=1	PRPSAP1	0	5	36.67	0.967	1.001	-0.05	0	0.995194	0.998082	3686.1	3565.5	3567.8
H9FX91	Serine protease HTRA1 OS=Macaca mulatta GN=HTRA1 PE=2 SV=1	HTRA1	0	7	334.14	1.325	2.364	0.41	1.24	0.508	0.014412	20380.2	27013.6	63865.9
F6XNK5	Proteasome subunit alpha type OS=Macaca mulatta GN=PSMA1 PE=3 SV=2	PSMA1	0	9	75.33	1.019	0.854	0.03	-0.23	0.995194	0.998082	6603	6725.8	5742.6
A0A1D5RAS1	Proteasome subunit alpha type OS=Macaca mulatta GN=PSMA2 PE=2 SV=1	PSMA2	0	7	40.16	1.127	0.902	0.17	-0.15	0.917869	0.998082	3374.1	3802.1	3429.7
A0A1D5RHS9	Proteasome subunit alpha type OS=Macaca mulatta GN=PSMA3 PE=3 SV=1	PSMA3	0	11	61.58	1.19	0.901	0.25	-0.15	0.818361	0.998082	10081.8	11992.5	10804.7
A0A1D5QLV9	Proteasome subunit alpha type OS=Macaca mulatta GN=PSMA4 PE=2 SV=1	PSMA4	0	8	83.36	1.062	0.866	0.09	-0.21	0.958762	0.998082	11179.6	11869.5	10273.2
I0FTI7	Proteasome subunit alpha type OS=Macaca mulatta GN=PSMA5 PE=2 SV=1	PSMA5	0	8	86.53	0.887	0.85	-0.17	-0.24	0.995194	0.998082	11869.7	10531.4	8946.6
A0A1D5QL29	Proteasome subunit alpha type OS=Macaca mulatta GN=LOC699631 PE=3 SV=1	LOC699631	0	8	93.09	1.063	0.843	0.09	-0.25	0.958449	0.998082	7557.1	8033.7	6774.7
G7MR84	Proteasome subunit beta type OS=Macaca mulatta GN=PSMB1 PE=2 SV=1	PSMB1	0	5	46.19	1.023	0.84	0.03	-0.25	0.992048	0.998082	3405.8	3484.7	2926.2
F6XJL9	Proteasome subunit beta type OS=Macaca mulatta GN=PSMB2 PE=2 SV=1	PSMB2	0	4	14.04	0.982	0.973	-0.03	-0.04	0.995194	0.998082	4352.8	4275.5	4158.2
F7EIY0	Proteasome subunit beta type OS=Macaca mulatta GN=PSMB3 PE=2 SV=1	PSMB3	0	6	43	1.059	0.885	0.08	-0.18	0.961194	0.998082	4553.3	4820.9	4266.2
F7H4P3	Proteasome subunit beta OS=Macaca mulatta GN=PSMB4 PE=2 SV=1	PSMB4	0	4	27.44	1.234	0.865	0.3	-0.21	0.726492	0.998082	2183	2693.3	2329.9
G7MX33	Proteasome subunit beta type OS=Macaca mulatta GN=PSMB5 PE=2 SV=1	PSMB5	0	8	50.28	1.052	0.914	0.07	-0.13	0.961838	0.998082	4109.9	4324.4	3952.5
A0A1D5QDQ9	Proteasome subunit beta type OS=Macaca mulatta GN=PSMB6 PE=3 SV=1	PSMB6	0	7	56.08	1.071	0.859	0.1	-0.22	0.950835	0.998082	6410.3	6864	5898.8
F7E9M5	Proteasome subunit beta type OS=Macaca mulatta GN=PSMB7 PE=2 SV=1	PSMB7	0	5	50.12	1.178	0.882	0.24	-0.18	0.83798	0.998082	3668.7	4320.6	3809.4
F7HIL8	26S protease regulatory subunit 6B isoform 1 OS=Macaca mulatta GN=PSMC4 PE=2 SV=1	PSMC4	0	14	122.28	0.98	0.966	-0.03	-0.05	0.995194	0.998082	8126	7961.4	7692.3
G7NJ84	26S protease regulatory subunit 8 isoform 1 OS=Macaca mulatta GN=PSMC5 PE=2 SV=1	PSMC5	0	18	144.74	1.078	1.033	0.11	0.05	0.949885	0.998082	11067.9	11931.1	12320.7
H9FXF7	26S proteasome non-ATPase regulatory subunit 1 isoform 1 OS=Macaca mulatta GN=PSMD1 PE=2 SV=1	PSMD1	0	23	118.24	0.943	1.032	-0.08	0.05	0.998419	0.998082	17302.8	16323.1	16840.8
F6R1X3	26S proteasome non-ATPase regulatory subunit 2 OS=Macaca mulatta GN=PSMD2 PE=2 SV=2	PSMD2	0	21	113.64	1.017	0.919	0.02	-0.12	0.995194	0.998082	9941.9	10106.1	9285
F6UFI7	26S proteasome non-ATPase regulatory subunit 3 OS=Macaca mulatta GN=PSMD3 PE=2 SV=1	PSMD3	0	20	144.13	0.921	0.995	-0.12	-0.01	0.995194	0.998264	17225.7	15866.2	15780.9
H9FXG7	26S proteasome non-ATPase regulatory subunit 5 OS=Macaca mulatta GN=PSMD5 PE=2 SV=1	PSMD5	0	11	49.13	1.089	0.775	0.12	-0.37	0.946048	0.938242	3573	3892.8	3016
F6TS39	26S proteasome non-ATPase regulatory subunit 7 OS=Macaca mulatta GN=PSMD7 PE=2 SV=1	PSMD7	0	3	11.28	0.863	1.076	-0.21	0.11	0.995194	0.998082	1768.9	1526.2	1642.5
A0A1D5QZ92	26S proteasome non-ATPase regulatory subunit 10 isoform 1 OS=Macaca mulatta GN=PSMD10 PE=2 SV=1	PSMD10	0	2	9.1	0.998	1.097	0	0.13	0.961838	0.998082	1178.6	1176.1	1290.5
G7NGU5	26S proteasome non-ATPase regulatory subunit 11 OS=Macaca mulatta GN=PSMD11 PE=2 SV=1	PSMD11	0	9	78.01	1.036	0.991	0.05	-0.01	0.979134	0.998759	7045.1	7296.5	7233.3
F6UPJ2	26S proteasome non-ATPase regulatory subunit 12 isoform 1 OS=Macaca mulatta GN=PSMD12 PE=2 SV=1	PSMD12	0	11	48.36	0.858	1.018	-0.22	0.03	0.962625	0.998082	3400.8	2919.1	2972.2
F7FFN3	Proteasome activator complex subunit 1 isoform 1 OS=Macaca mulatta GN=PSME1 PE=2 SV=2	PSME1	0	6	46.74	1.231	0.576	0.3	-0.8	0.732464	0.302818	4312.3	5310.2	3059.3
A0A1D5QCD7	Polypyrimidine tract binding protein 1 OS=Macaca mulatta GN=PTBP1 PE=4 SV=1	PTBP1	0	8	65.16	0.939	0.795	-0.09	-0.33	0.9971	0.973112	8630.9	8104.6	6446.8
F7CQ58	Prostaglandin F2 receptor inhibitor OS=Macaca mulatta GN=PTGFRN PE=4 SV=1	PTGFRN	0	3	11.15	0.637	0.936	-0.65	-0.1	0.564087	0.998082	653.1	416.3	389.5
F7F0C0	Prostacyclin synthase OS=Macaca mulatta GN=PTGIS PE=3 SV=2	PTGIS	0	17	321.9	0.97	1.409	-0.04	0.49	0.995194	0.701651	24537.9	23791.2	33524.6
A0A1D5QGC6	Protein tyrosine kinase 2 OS=Macaca mulatta GN=PTK2 PE=3 SV=1	PTK2	0	10	104.23	0.942	0.748	-0.09	-0.42	0.997396	0.892702	8048.1	7581.2	5669.1
F7G3Z5	Protein tyrosine kinase 7 (inactive) OS=Macaca mulatta GN=PTK7 PE=3 SV=2	PTK7	0	4	16.02	0.748	0.818	-0.42	-0.29	0.946048	0.977417	578.3	432.5	353.7
H9F976	Twinfilin-1 isoform 2 (Fragment) OS=Macaca mulatta GN=TWF1 PE=2 SV=1	TWF1	0	8	72.81	1.216	0.785	0.28	-0.35	0.760998	0.951357	7376.4	8967.2	7041.4
H9FXS8	Protein tyrosine phosphatase, non-receptor type 9 OS=Macaca mulatta GN=PTPN9 PE=2 SV=1	PTPN9	0.001	2	3.65	1.038	0.765	0.05	-0.39	0.887394	0.927334	671.4	696.7	532.9
A0A1D5QYU2	Tyrosine-protein phosphatase non-receptor type OS=Macaca mulatta GN=PTPN11 PE=3 SV=1	PTPN11	0	12	47.62	1.016	0.563	0.02	-0.83	0.995194	0.266937	4503	4575.1	2573.6
F6TLA3	Protein tyrosine phosphatase, receptor type A OS=Macaca mulatta GN=PTPRA PE=4 SV=2	PTPRA	0	4	14.69	0.724	0.909	-0.47	-0.14	0.945265	0.998082	252.9	183.1	166.4
F7EHH7	Protein tyrosine phosphatase, receptor type G OS=Macaca mulatta GN=PTPRG PE=4 SV=2	PTPRG	0	4	17.02	0.841	1.217	-0.25	0.28	0.961838	0.973112	2244.3	1887.4	2297.8
F7HG97	Protein tyrosine phosphatase, receptor type S OS=Macaca mulatta GN=PTPRS PE=4 SV=2	PTPRS	0	2	17.44	0.728	1.411	-0.46	0.5	0.878652	0.633878	1005.5	732.4	1033.7
F6T2C6	Purine rich element binding protein A OS=Macaca mulatta GN=PURA PE=4 SV=2	PURA	0	11	206.32	1.048	0.976	0.07	-0.04	0.965611	0.998264	18847.6	19748.6	19265
F7DKF9	Parvalbumin OS=Macaca mulatta GN=PVALB PE=3 SV=2	PVALB	0	2	13.15	0.823	0.476	-0.28	-1.07	0.988053	0.0633334	1004.2	826.6	393.2
I2CUZ1	Paxillin isoform 1 OS=Macaca mulatta GN=PXN PE=2 SV=1	PXN	0	8	43.5	0.945	0.705	-0.08	-0.5	0.99926	0.763338	6561.2	6202	4373.7
G7N2M0	Delta-1-pyrroline-5-carboxylate synthase OS=Macaca mulatta GN=ALDH18A1 PE=2 SV=1	ALDH18A1	0	6	33.15	0.926	0.906	-0.11	-0.14	0.995194	0.998082	3271.2	3030.2	2745.3
F6RV78	Alpha-1,4 glucan phosphorylase OS=Macaca mulatta GN=PYGB PE=2 SV=2	PYGB	0	30	419.32	1.09	1.055	0.12	0.08	0.946048	0.998082	37334.8	40677.2	42926.3
F6Z728	Alpha-1,4 glucan phosphorylase OS=Macaca mulatta GN=PYGM PE=2 SV=1	PYGM	0	26	294.69	1.167	0.712	0.22	-0.49	0.857745	0.782566	22841.7	26656.2	18975.7
A0A1D5QF45	PZP, alpha-2-macroglobulin like OS=Macaca mulatta GN=PZP PE=4 SV=1	PZP	0	4	88.27	0.79	1.34	-0.34	0.42	0.945265	0.768831	1708.6	1350.2	1809.8
A0A1D5QUA8	Glutaminyl-tRNA synthetase OS=Macaca mulatta GN=QARS PE=2 SV=1	QARS	0	13	56.82	1.065	1.036	0.09	0.05	0.956334	0.998082	4493.8	4785.4	4956.7
F6TQR0	Quinoid dihydropteridine reductase OS=Macaca mulatta GN=QDPR PE=4 SV=1	QDPR	0	7	44.75	0.961	0.729	-0.06	-0.46	0.9971	0.840742	3028	2911.2	2120.9
H9EMC7	RAB2A, member RAS oncogene family OS=Macaca mulatta GN=RAB2A PE=2 SV=1	RAB2A	0	4	140.97	1.038	1.133	0.05	0.18	0.976568	0.998082	13785.2	14303.6	16211.1
H9ZBW1	Ras-related protein Rab-4A OS=Macaca mulatta GN=RAB4A PE=2 SV=1	RAB4A	0	2	37.12	0.902	1.087	-0.15	0.12	0.9971	0.998082	1104.3	996.6	1083.7
H9EST8	Ras-related protein Rab-5A OS=Macaca mulatta GN=RAB5A PE=2 SV=1	RAB5A	0	4	91.73	1.258	1.042	0.33	0.06	0.471355	0.998082	1053.7	1325.1	1380.4
A0A1D5RL54	RAB5B, member RAS oncogene family OS=Macaca mulatta GN=RAB5B PE=4 SV=1	RAB5B	0	3	99.46	0.978	0.938	-0.03	-0.09	0.995194	0.998082	4613.1	4510.5	4230.4
H9EUM4	Ras-related protein Rab-6A isoform a OS=Macaca mulatta GN=RAB6A PE=2 SV=1	RAB6A	0	5	119.07	0.995	1.003	-0.01	0	0.995194	0.998082	11880	11818.7	11859.1
I0FJZ6	Ras-related protein Rab-13 OS=Macaca mulatta GN=RAB13 PE=2 SV=1	RAB13	0	2	69.05	0.74	0.931	-0.43	-0.1	0.814379	0.998082	2029.2	1502.3	1398.3
F7FK93	Rab geranylgeranyltransferase alpha subunit OS=Macaca mulatta GN=RABGGTA PE=4 SV=2	RABGGTA	0	3	11.27	0.765	0.918	-0.39	-0.12	0.965611	0.998082	363	277.9	255.1
A0A1D5QW07	Lysine acetyltransferase 2A OS=Macaca mulatta GN=RAB5C PE=4 SV=1	RAB5C	0	8	127.28	0.986	1.082	-0.02	0.11	0.995194	0.998082	10929.2	10773.1	11659.7
H9ZBW3	Ras-related C3 botulinum toxin substrate 1 isoform Rac1b OS=Macaca mulatta GN=RAC1 PE=2 SV=1	RAC1	0	4	134.46	1.168	1.183	0.22	0.24	0.854898	0.979148	16450.1	19212.3	22729.9
F6UCA9	Double-strand-break repair protein rad21 homolog OS=Macaca mulatta GN=RAD21 PE=2 SV=1	RAD21	0	7	34.4	0.765	1.029	-0.39	0.04	0.864599	0.998082	2337.6	1788.3	1839.7
A0A1D5R9U8	Raf-1 proto-oncogene, serine/threonine kinase OS=Macaca mulatta GN=RAF1 PE=4 SV=1	RAF1	0	2	7.23	1.065	0.984	0.09	-0.02	0.935002	0.998264	1345.4	1432.1	1408.9
F7GPM1	RAS like proto-oncogene A OS=Macaca mulatta GN=RALA PE=2 SV=1	RALA	0	3	55.3	0.731	0.994	-0.45	-0.01	0.726159	0.998264	6856.1	5014.8	4983.5
F7HHM7	RAS like proto-oncogene B OS=Macaca mulatta GN=RALB PE=4 SV=2	RALB	0	2	24.38	0.728	1.142	-0.46	0.19	0.917018	0.98782	645.5	469.6	536.5
A0A1D5RKB8	GTP-binding nuclear protein Ran OS=Macaca mulatta GN=RAN PE=3 SV=1	RAN	0	9	74.02	1.085	0.624	0.12	-0.68	0.946048	0.482062	11468.5	12447.7	7769
F6XVQ7	Ran GTPase activating protein 1 OS=Macaca mulatta GN=RANGAP1 PE=4 SV=2	RANGAP1	0	4	12.13	0.875	0.932	-0.19	-0.1	0.995194	0.998082	1649	1443.1	1345.7
F7GH95	RAP1A, member of RAS oncogene family OS=Macaca mulatta GN=RAP1A PE=2 SV=1	RAP1A	0	3	170.89	0.856	1.123	-0.22	0.17	0.961838	0.998082	11670.7	9995.5	11225.9
F7B9T3	Ras-related protein Rap-1b OS=Macaca mulatta GN=RAP1B PE=2 SV=1	RAP1B	0	5	248.99	1.042	1.147	0.06	0.2	0.971902	0.998082	25758.2	26837.4	30771.6
F6XCQ0	Rap1 GTPase-GDP dissociation stimulator 1 OS=Macaca mulatta GN=RAP1GDS1 PE=4 SV=2	RAP1GDS1	0	7	28.14	0.881	0.637	-0.18	-0.65	0.988928	0.491756	2509.6	2211.1	1408.1
F7AWM6	RAP2B, member of RAS oncogene family OS=Macaca mulatta GN=RAP2B PE=4 SV=1	RAP2B	0	4	28.82	0.79	0.898	-0.34	-0.16	0.898084	0.998082	4103.4	3239.8	2909.5
F7ED88	Arginyl-tRNA synthetase OS=Macaca mulatta GN=RARS PE=2 SV=1	RARS	0	22	109.38	1.044	1.059	0.06	0.08	0.969138	0.998082	10927	11403.6	12071.2
H9ZBY4	Histone-binding protein RBBP4 isoform a OS=Macaca mulatta GN=RBBP4 PE=2 SV=1	RBBP4	0	4	43.05	0.896	1.018	-0.16	0.03	0.995194	0.998082	1595.2	1428.8	1455
A0A1D5R6Y4	RNA binding motif single stranded interacting protein 1 OS=Macaca mulatta GN=RBMS1 PE=4 SV=1	RBMS1	0	3	21.49	0.927	0.87	-0.11	-0.2	0.995194	0.998082	2227.5	2065.1	1795.8
F7A9X9	Retinol binding protein 1 OS=Macaca mulatta GN=RBP1 PE=3 SV=2	RBP1	0	3	25.17	0.979	0.451	-0.03	-1.15	0.995194	0.0435719	3774.2	3694.8	1665.8
H9EU26	Reticulocalbin-1 OS=Macaca mulatta GN=RCN1 PE=2 SV=1	RCN1	0	9	96.16	1.019	0.916	0.03	-0.13	0.995194	0.998082	12138.4	12368.9	11331.2
F7HUK1	Reticulocalbin 2 OS=Macaca mulatta GN=RCN2 PE=4 SV=2	RCN2	0	6	75.19	0.888	0.937	-0.17	-0.09	0.995194	0.998082	4697.3	4173	3908
A0A1D5Q9N1	Radixin OS=Macaca mulatta GN=RDX PE=4 SV=1	RDX	0	8	207.29	0.96	0.745	-0.06	-0.42	0.997317	0.881786	4902.2	4703.8	3504.5
F7G353	RecQ like helicase OS=Macaca mulatta GN=RECQL PE=4 SV=1	RECQL	0	3	14.87	0.966	0.732	-0.05	-0.45	0.995194	0.842563	1960.8	1894	1385.8
H9FY23	Transcription factor p65 isoform 1 OS=Macaca mulatta GN=RELA PE=2 SV=1	RELA	0	4	13.99	1.037	0.827	0.05	-0.27	0.900815	0.988019	735.3	762.2	630.5
F7FFJ3	UPF1, RNA helicase and ATPase OS=Macaca mulatta GN=UPF1 PE=4 SV=2	UPF1	0	17	120.93	0.957	0.889	-0.06	-0.17	0.997661	0.998082	10501.1	10053.6	8940
A0A1D5QM80	Double PHD fingers 2 OS=Macaca mulatta GN=DPF2 PE=4 SV=1	DPF2	0	2	14.38	0.848	1.079	-0.24	0.11	0.995194	0.998082	1450.6	1230.2	1327
W0UVA6	Ribonuclease 4 OS=Macaca mulatta GN=RAB1 PE=2 SV=1	RAB1	0	3	18.28	0.972	1.604	-0.04	0.68	0.985881	0.331201	1222.4	1187.8	1905.5
F7CA88	Ribonuclease/angiogenin inhibitor 1 OS=Macaca mulatta GN=RNH1 PE=4 SV=1	RNH1	0	21	151.71	1.417	0.486	0.5	-1.04	0.320903	0.0862154	13120.3	18589.4	9026.7
F7GPG0	ATP binding cassette subfamily E member 1 OS=Macaca mulatta GN=ABCE1 PE=2 SV=1	ABCE1	0	2	5.65	0.751	0.676	-0.41	-0.56	0.950281	0.595632	390.2	293.1	198.3
H9EPT5	Rho-associated protein kinase OS=Macaca mulatta GN=ROCK1 PE=2 SV=1	ROCK1	0	42	324.67	1.061	0.977	0.09	-0.03	0.958762	0.998264	45646.3	48447.6	47330.3
F6TGA8	Replication protein A 14 kDa subunit OS=Macaca mulatta GN=RPA3 PE=2 SV=1	RPA3	0	2	9.55	0.755	0.847	-0.41	-0.24	0.946048	0.998082	699.8	528.5	447.9
F7C322	60S ribosomal protein L4 OS=Macaca mulatta GN=RPL4 PE=2 SV=1	RPL4	0	14	103.18	0.823	1.226	-0.28	0.29	0.945265	0.966426	15339.6	12621.9	15468.6
F6ZCN6	60S ribosomal protein L7a OS=Macaca mulatta GN=RPL7A PE=2 SV=2	RPL7A	0	8	71.01	0.736	1.108	-0.44	0.15	0.739899	0.998082	5700.8	4195.5	4647.9
G7N0D2	60S ribosomal protein L8 OS=Macaca mulatta GN=RPL8 PE=2 SV=1	RPL8	0	9	37.34	0.508	1.255	-0.98	0.33	0.024949	0.938242	10892.3	5536	6945.4
F7AD35	60S ribosomal protein L12 OS=Macaca mulatta GN=RPL12 PE=2 SV=1	RPL12	0	6	78.78	1.186	1.05	0.25	0.07	0.827643	0.998082	6679.5	7922.4	8317.4
F7ES75	60S ribosomal protein L13 OS=Macaca mulatta GN=RPL13 PE=3 SV=1	RPL13	0	6	31.96	0.511	1.253	-0.97	0.33	0.0266708	0.938242	7583.6	3872.5	4853.3
F6RSH7	Ribosomal protein L15 OS=Macaca mulatta GN=LOC716888 PE=3 SV=1	LOC716888	0	5	17.22	1.062	1.314	0.09	0.39	0.946048	0.867611	1659.7	1762.1	2314.5
F7BSX3	60S ribosomal protein L18a OS=Macaca mulatta GN=RPL18A PE=3 SV=2	RPL18A	0	5	33.04	0.679	1.32	-0.56	0.4	0.49659	0.862689	2846.5	1931.6	2549.8
A0A1D5RJN2	Ribosomal protein L19 OS=Macaca mulatta GN=RPL19 PE=3 SV=1	RPL19	0	3	9.3	0.945	0.987	-0.08	-0.02	0.995194	0.998082	1403	1325.5	1308.9
F7GZ82	60S ribosomal protein L27 OS=Macaca mulatta GN=RPL27 PE=2 SV=1	RPL27	0	3	13.19	0.835	1.197	-0.26	0.26	0.953645	0.976223	2275.1	1900.4	2275.2
F7GQT7	Ribosomal protein L30 OS=Macaca mulatta GN=RPL30 PE=3 SV=2	RPL30	0	6	94.84	1.078	1.058	0.11	0.08	0.950025	0.998082	12169.5	13113.3	13867.8
F7EMH2	60S ribosomal protein L27a OS=Macaca mulatta GN=RPL27A PE=2 SV=1	RPL27A	0	4	18.02	1.043	1.071	0.06	0.1	0.971086	0.998082	2979.5	3106.7	3326.9
F7C6E1	60S ribosomal protein L28 isoform 2 OS=Macaca mulatta GN=RPL28 PE=2 SV=2	RPL28	0	5	10.7	1.053	1.229	0.08	0.3	0.961838	0.961098	2402.8	2531	3111.4
I2CYS6	60S ribosomal protein L35a OS=Macaca mulatta GN=RPL35A PE=2 SV=1	RPL35A	0	5	27.48	1.5	0.798	0.58	-0.33	0.198697	0.973112	5791	8686.3	6932.5
F7BM66	60S acidic ribosomal protein P2 OS=Macaca mulatta GN=RPLP2 PE=2 SV=1	RPLP2	0	2	134.87	1.333	1.055	0.41	0.08	0.488296	0.998082	8491.3	11321.2	11947.5
G7NHA1	39S ribosomal protein L12, mitochondrial OS=Macaca mulatta GN=MRPL12 PE=2 SV=1	MRPL12	0	4	43.49	0.847	1.274	-0.24	0.35	0.954886	0.915533	6744.9	5711.8	7279.2
F7HFE5	Dolichyl-diphosphooligosaccharide--protein glycosyltransferase subunit 1 OS=Macaca mulatta GN=RPN1 PE=3 SV=1	RPN1	0	21	235.19	0.869	1.137	-0.2	0.18	0.97451	0.998082	36806.4	31984.3	36351.4
F7A782	40S ribosomal protein S3 OS=Macaca mulatta GN=RPS3 PE=2 SV=1	RPS3	0	18	186.57	1.24	1	0.31	0	0.712603	0.998082	23947.3	29697.3	29687.1
I2CYD2	40S ribosomal protein S4 OS=Macaca mulatta GN=RPS4X PE=2 SV=1	RPS4X	0	12	89.49	1.019	1.156	0.03	0.21	0.995194	0.998082	9125.9	9297.2	10748.7
A0A1D5QF56	40S ribosomal protein S5 OS=Macaca mulatta GN=RPS5 PE=2 SV=1	RPS5	0	6	44.12	1.093	1.068	0.13	0.1	0.946048	0.998082	5183.1	5666	6052
F6UNV6	Ribosomal protein S6 kinase OS=Macaca mulatta GN=RPS6KA3 PE=3 SV=2	RPS6KA3	0	3	14.59	0.923	0.684	-0.11	-0.55	0.995194	0.671042	2159.1	1993.8	1363.4
A0A1D5QMG1	40S ribosomal protein S7 OS=Macaca mulatta GN=RPS7 PE=2 SV=1	RPS7	0	5	29.35	1.152	0.723	0.2	-0.47	0.886151	0.820937	6410	7382.7	5337.3
A0A1D5QWN7	40S ribosomal protein S9 OS=Macaca mulatta GN=RPS9 PE=2 SV=1	RPS9	0	12	53.3	1.098	1.129	0.13	0.18	0.945265	0.998082	10558.5	11590.7	13090.8
F6TQP3	40S ribosomal protein S10 OS=Macaca mulatta GN=RPS10 PE=2 SV=2	RPS10	0	10	92.59	1.332	1.139	0.41	0.19	0.49276	0.998082	8037.9	10703.5	12194.5
F6T7U9	40S ribosomal protein S11 OS=Macaca mulatta GN=RPS11 PE=2 SV=1	RPS11	0	8	64.56	1.049	0.998	0.07	0	0.964699	0.998082	9750.9	10226.3	10209.1
F7HDP3	40S ribosomal protein S12 OS=Macaca mulatta GN=RPS12 PE=2 SV=1	RPS12	0	5	54.72	1.486	0.98	0.57	-0.03	0.218146	0.999194	7059	10490.7	10283.6
F6Y9M4	40S ribosomal protein S13 OS=Macaca mulatta GN=RPS13 PE=2 SV=1	RPS13	0	7	31.14	1.018	1.016	0.03	0.02	0.995194	0.998082	7463.9	7597.2	7719.2
F7HI21	Ribosomal protein S14 OS=Macaca mulatta GN=RPS14 PE=3 SV=1	RPS14	0	3	46.91	0.947	0.954	-0.08	-0.07	0.999502	0.998082	7353.4	6962.4	6641.2
F6T928	40S ribosomal protein S16 OS=Macaca mulatta GN=RPS16 PE=2 SV=1	RPS16	0	8	47.66	1.443	1.052	0.53	0.07	0.276755	0.998082	7252.1	10463.9	11011.8
F6U8N3	40S ribosomal protein S17-like OS=Macaca mulatta GN=RPS17 PE=2 SV=1	RPS17	0	7	62.2	1.028	0.932	0.04	-0.1	0.984635	0.998082	5593.1	5749.2	5360.7
I2CTI4	40S ribosomal protein S21 OS=Macaca mulatta GN=RPS21 PE=2 SV=1	RPS21	0	3	18.22	1.083	0.776	0.11	-0.37	0.946048	0.940382	2045.6	2214.7	1717.6
F7ESV5	40S ribosomal protein S23 OS=Macaca mulatta GN=RPS23 PE=2 SV=1	RPS23	0	3	12.42	0.646	1.104	-0.63	0.14	0.463548	0.998082	1562.2	1008.5	1113
F6Q836	Ubiquitin-40S ribosomal protein S27a OS=Macaca mulatta GN=RPS27A PE=2 SV=1	RPS27A	0	8	210.8	0.799	1.244	-0.32	0.31	0.917519	0.94431	33140.9	26494.5	32946.7
F7AA98	40S ribosomal protein S28 OS=Macaca mulatta GN=RPS28 PE=2 SV=1	RPS28	0	2	29.66	1.272	0.968	0.35	-0.05	0.640482	0.998082	3912.6	4975	4818.1
H9EPG6	Ras-related protein R-Ras OS=Macaca mulatta GN=RRAS PE=2 SV=1	RRAS	0	13	530.47	1.107	1.55	0.15	0.63	0.943509	0.487972	37365.6	41352.7	64113
I2CY00	Reticulon OS=Macaca mulatta GN=RTN1 PE=2 SV=1	RTN1	0	12	115.38	1	0.949	0	-0.08	0.995194	0.998082	14069.9	14067.1	13345.8
A0A1D5R0U3	Ryanodine receptor 2 OS=Macaca mulatta GN=RYR2 PE=4 SV=1	RYR2	0	10	31.28	0.837	1.101	-0.26	0.14	0.948494	0.998082	3114.7	2606.5	2869.5
I0FU27	Sortilin OS=Macaca mulatta GN=SORT1 PE=2 SV=1	SORT1	0	8	64.23	0.773	1.484	-0.37	0.57	0.854898	0.582086	7726.6	5971.9	8864.8
F7GDB8	Protein S100 OS=Macaca mulatta GN=S100A4 PE=3 SV=1	S100A4	0	5	72.8	1.511	0.859	0.6	-0.22	0.184896	0.998082	10238.5	15466.3	13287.8
F7DI51	Protein S100 OS=Macaca mulatta GN=S100A6 PE=2 SV=1	S100A6	0	3	41.44	1.664	0.658	0.73	-0.6	0.0618032	0.597471	9450	15724	10348.5
F6QJD8	Protein S100 OS=Macaca mulatta GN=S100A8 PE=2 SV=1	S100A8	0	3	14.93	0.876	0.854	-0.19	-0.23	0.996248	0.998082	993.1	869.9	743.2
F7F8G8	Protein S100 OS=Macaca mulatta GN=S100A9 PE=3 SV=1	S100A9	0	4	23.06	0.742	1.393	-0.43	0.48	0.864264	0.647478	1479.1	1097.5	1529.3
G7MDL9	Protein S100-A10 OS=Macaca mulatta GN=S100A10 PE=2 SV=1	S100A10	0	3	49.79	0.975	0.361	-0.04	-1.47	0.995194	0.00310738	6686.8	6518.4	2355.9
F7GN53	Protein S100 OS=Macaca mulatta GN=S100A11 PE=2 SV=1	S100A11	0	6	85.13	1.325	0.803	0.41	-0.32	0.508	0.975633	11325.3	15009	12052.6
F7ANQ9	Protein S100 OS=Macaca mulatta GN=S100B PE=2 SV=1	S100B	0	2	22.23	0.505	0.286	-0.98	-1.81	0.0442465	1.62176e-05	1253.1	633.2	180.9
F7H853	SAC2 suppressor of actin mutations 2-like protein OS=Macaca mulatta GN=VPS52 PE=4 SV=1	VPS52	0	3	14.24	0.702	1.119	-0.51	0.16	0.750831	0.998082	1289.1	905.2	1013.1
H9ZC53	Scaffold attachment factor B1 isoform 2 OS=Macaca mulatta GN=SAFB PE=2 SV=1	SAFB	0	5	99.26	0.681	1.003	-0.55	0	0.508	0.998082	3162.4	2154.2	2161.4
F7APW8	Acyl-CoA synthetase medium chain family member 3 OS=Macaca mulatta GN=ACSM3 PE=4 SV=1	ACSM3	0	5	16.89	0.779	1.125	-0.36	0.17	0.919751	0.998082	1781.2	1386.8	1559.8
F6PPU1	C-type lectin domain containing 11A OS=Macaca mulatta GN=CLEC11A PE=4 SV=2	CLEC11A	0	7	28.76	1.343	1.068	0.43	0.1	0.467288	0.998082	4222.3	5670.3	6057.3
A0A1D5Q072	Sodium channel protein OS=Macaca mulatta GN=SCN7A PE=3 SV=1	SCN7A	0	2	6.56	0.518	1.347	-0.95	0.43	0.0635183	0.739507	1264	654.4	881.4
F7C7P2	Sterol carrier protein 2 OS=Macaca mulatta GN=SCP2 PE=3 SV=2	SCP2	0	11	61.8	1.002	0.946	0	-0.08	0.995194	0.998082	5337.8	5347.6	5057.2
F6QQP9	Syndecan OS=Macaca mulatta GN=SDC2 PE=2 SV=1	SDC2	0	2	11.42	0.86	1.121	-0.22	0.16	0.995194	0.998082	1654.9	1423.5	1595.5
H9ETF9	Succinate dehydrogenase [ubiquinone] flavoprotein subunit, mitochondrial OS=Macaca mulatta GN=SDHA PE=2 SV=1	SDHA	0	23	411.89	0.876	1.075	-0.19	0.1	0.983737	0.998082	40509.2	35506.1	38183.9
F7GTK4	Succinate dehydrogenase [ubiquinone] iron-sulfur subunit, mitochondrial OS=Macaca mulatta GN=SDHB PE=2 SV=1	SDHB	0	10	94.35	1.179	1.061	0.24	0.09	0.836906	0.998082	13056.3	15388	16332.7
F7GMC8	SEC13 homolog, nuclear pore and COPII coat complex component OS=Macaca mulatta GN=SEC13 PE=4 SV=1	SEC13	0	5	54.95	0.884	0.994	-0.18	-0.01	0.994361	0.998264	6461.5	5714.6	5680.4
F6SGW3	Secreted frizzled-related protein 1 OS=Macaca mulatta GN=SFRP1 PE=2 SV=1	SFRP1	0	3	21.06	0.801	1.318	-0.32	0.4	0.917869	0.865073	2734.4	2189.9	2886.4
F7GQT1	Serine and arginine rich splicing factor 7 OS=Macaca mulatta GN=SRSF7 PE=4 SV=2	SRSF7	0	8	75.78	1.264	1.136	0.34	0.18	0.659132	0.998082	4070.7	5145.9	5845.7
F6TT71	Transformer 2 beta homolog OS=Macaca mulatta GN=TRA2B PE=2 SV=2	TRA2B	0	6	79.97	0.809	1.087	-0.31	0.12	0.932586	0.998082	8144.2	6585.2	7160.3
A0A1D5QUX5	Sarcoglycan beta OS=Macaca mulatta GN=SGCB PE=4 SV=1	SGCB	0	8	58.44	0.86	1.205	-0.22	0.27	0.964699	0.976223	5342.2	4594.7	5536
F7FGF5	Small glutamine rich tetratricopeptide repeat containing alpha OS=Macaca mulatta GN=SGTA PE=2 SV=1	SGTA	0	5	25.27	0.943	0.64	-0.08	-0.64	0.997195	0.492583	2001.2	1887.6	1207.2
G7NS79	SH3 domain-binding glutamic acid-rich-like protein OS=Macaca mulatta GN=SH3BGRL PE=2 SV=1	SH3BGRL	0	7	92.97	1.346	0.369	0.43	-1.44	0.459668	0.00418085	5421.8	7299	2691.7
A0A1D5Q4D6	Serine hydroxymethyltransferase OS=Macaca mulatta GN=SHMT2 PE=3 SV=1	SHMT2	0	8	38.52	0.934	1.003	-0.1	0	0.995194	0.998082	3477.9	3249	3259.9
A0A1D5Q6W9	Amino acid transporter OS=Macaca mulatta GN=SLC1A3 PE=2 SV=1	SLC1A3	0	4	39.89	0.353	0.721	-1.5	-0.47	2.75691e-05	0.806331	2689.5	949.4	684.5
A0A1D5QEL7	Solute carrier family 2 member 1 OS=Macaca mulatta GN=SLC2A1 PE=3 SV=1	SLC2A1	0	5	41.3	0.684	0.739	-0.55	-0.44	0.522256	0.865073	9546.4	6531.4	4826.6
F6W941	Solute carrier family 3 member 2 OS=Macaca mulatta GN=SLC3A2 PE=4 SV=2	SLC3A2	0	11	87.55	0.479	0.837	-1.06	-0.26	0.0108922	0.998082	16828.7	8061.3	6748.2
F6RUG5	Smoothelin OS=Macaca mulatta GN=SMTN PE=4 SV=2	SMTN	0	10	760.39	1.382	0.862	0.47	-0.21	0.380343	0.998082	71376.4	98673.8	85040.4
A0A1D5QSZ3	Smoothelin OS=Macaca mulatta GN=SMTN PE=4 SV=1	SMTN	0	2	252.39	1.095	0.919	0.13	-0.12	0.72555	0.998082	554.4	606.9	557.6
F6WVM8	Transporter OS=Macaca mulatta GN=SLC6A1 PE=2 SV=1	SLC6A1	0	5	32.71	0.357	0.491	-1.49	-1.03	2.97124e-05	0.0929164	8402.3	2998.2	1472.5
H9F6F3	Low affinity cationic amino acid transporter 2 isoform 3 (Fragment) OS=Macaca mulatta GN=SLC7A2 PE=2 SV=1	SLC7A2	0	4	17.52	0.436	1.085	-1.2	0.12	0.00241592	0.998082	2787.1	1215.2	1318.6
H9FYQ0	Solute carrier family 12 member 2 OS=Macaca mulatta GN=SLC12A2 PE=2 SV=1	SLC12A2	0	7	33.34	0.607	0.679	-0.72	-0.56	0.216797	0.669882	5382.7	3267.7	2219.2
H9ETV5	Solute carrier family 12 member 4 isoform a OS=Macaca mulatta GN=SLC12A4 PE=2 SV=1	SLC12A4	0	11	45.3	0.919	1.096	-0.12	0.13	0.995194	0.998082	5620.1	5162.8	5659.8
F7HQX2	Monocarboxylate transporter 1 OS=Macaca mulatta GN=SLC16A1 PE=2 SV=1	SLC16A1	0	2	6.75	0.418	1	-1.26	0	0.00135764	0.998082	2449.2	1023.3	1023.5
A0A1D5RFC4	Phosphate transporter OS=Macaca mulatta GN=SLC20A2 PE=2 SV=1	SLC20A2	0	5	16.13	0.584	0.788	-0.78	-0.34	0.14559	0.954316	2950.7	1723.1	1358
F7HJ55	Slit guidance ligand 3 OS=Macaca mulatta GN=SLIT3 PE=4 SV=2	SLIT3	0	4	25.89	0.841	1.106	-0.25	0.15	0.995194	0.998082	1161.7	977.2	1081.2
A0A1D5RIN8	SWI/SNF related, matrix associated, actin dependent regulator of chromatin subfamily c member 2 OS=Macaca mulatta GN=SMARCC2 PE=4 SV=1	SMARCC2	0	9	67.95	0.795	1.096	-0.33	0.13	0.910054	0.998082	6816.4	5421.2	5942.6
H9FYS5	SWI/SNF-related matrix-associated actin-dependent regulator of chromatin subfamily E member 1 OS=Macaca mulatta GN=SMARCE1 PE=2 SV=1	SMARCE1	0	3	12.37	0.785	1.019	-0.35	0.03	0.983165	0.998082	520.8	408.7	416.5
H9FYS7	Spermine synthase OS=Macaca mulatta GN=SMS PE=2 SV=1	SMS	0	4	11.37	1.144	0.415	0.19	-1.27	0.857294	0.0108776	1756.9	2010.6	835.2
G7N202	Gamma-synuclein OS=Macaca mulatta GN=SNCG PE=2 SV=1	SNCG	0	6	92.98	0.935	0.801	-0.1	-0.32	0.995194	0.97312	7576	7082.1	5672.7
F7GVF3	Small nuclear ribonucleoprotein polypeptide A OS=Macaca mulatta GN=SNRPA PE=2 SV=1	SNRPA	0	5	29.23	0.992	1.052	-0.01	0.07	0.995194	0.998082	5344.5	5301.7	5576
F7H780	Small nuclear ribonucleoprotein polypeptide A' OS=Macaca mulatta GN=SNRPA1 PE=2 SV=1	SNRPA1	0	5	16.56	0.823	0.991	-0.28	-0.01	0.947648	0.998264	2287.2	1883	1866.6
A0A1D5RBW7	U1 small nuclear ribonucleoprotein C OS=Macaca mulatta GN=SNRPC PE=3 SV=1	SNRPC	0	3	18.81	0.863	0.956	-0.21	-0.07	0.965611	0.998082	2654.3	2291.3	2189.5
F6X983	Small nuclear ribonucleoprotein D3 polypeptide OS=Macaca mulatta GN=SNRPD3 PE=2 SV=1	SNRPD3	0	3	18.82	0.816	0.992	-0.29	-0.01	0.945265	0.998264	2370.9	1935.1	1919.1
F7GRR5	Small nuclear ribonucleoprotein E OS=Macaca mulatta GN=SNRPE PE=2 SV=1	SNRPE	0	2	22.33	1.05	1.001	0.07	0	0.946811	0.998082	1654.8	1737.4	1739.9
H9FYU3	Alpha-1-syntrophin OS=Macaca mulatta GN=SNTA1 PE=2 SV=1	SNTA1	0	11	69.02	0.901	1.197	-0.15	0.26	0.995194	0.976223	5667.9	5106	6109.7
F7H9E7	Syntrophin beta 1 OS=Macaca mulatta GN=SNTB1 PE=4 SV=2	SNTB1	0	16	164.39	1.039	1.061	0.05	0.09	0.97451	0.998082	19168.6	19912.6	21137.1
F6QIM2	Sorting nexin 1 OS=Macaca mulatta GN=SNX1 PE=2 SV=2	SNX1	0	7	44.38	0.942	0.752	-0.09	-0.41	0.997396	0.899231	2697.4	2541.3	1910.3
F7CPF6	Sorting nexin-2 OS=Macaca mulatta GN=SNX2 PE=2 SV=1	SNX2	0	5	32.07	0.953	0.65	-0.07	-0.62	0.999502	0.564644	3405.4	3246.9	2108.9
H9FLV0	Beta-2-syntrophin (Fragment) OS=Macaca mulatta GN=SNTB2 PE=2 SV=1	SNTB2	0	2	37.33	1.002	0.962	0	-0.06	0.988053	0.998082	1824.4	1827.6	1758.5
H9FMP4	Superoxide dismutase [Cu-Zn] OS=Macaca mulatta GN=SOD1 PE=2 SV=1	SOD1	0	5	110.02	1.305	0.516	0.38	-0.95	0.560275	0.140428	6169.1	8048.3	4153.1
H9EUV0	Superoxide dismutase OS=Macaca mulatta GN=SOD2 PE=2 SV=1	SOD2	0	9	117.02	0.997	1.166	0	0.22	0.995194	0.989708	16362.4	16312.7	19026.3
F7H9D9	Superoxide dismutase [Cu-Zn] OS=Macaca mulatta GN=SOD3 PE=3 SV=1	SOD3	0	2	239.69	1.387	1.11	0.47	0.15	0.370324	0.998082	11215.7	15561.6	17266.4
H9FYU6	Superoxide dismutase [Cu-Zn] OS=Macaca mulatta GN=SOD3 PE=2 SV=1	SOD3	0	2	297.48	0.996	1.145	-0.01	0.2	0.97451	0.996297	1467.4	1461.8	1673.5
F6XVN0	Sorbitol dehydrogenase OS=Macaca mulatta GN=SORD PE=2 SV=1	SORD	0	2	10.73	1.167	0.605	0.22	-0.72	0.704136	0.37033	1066.1	1244.5	753.5
A0A1D5QTV3	Sp3 transcription factor OS=Macaca mulatta GN=SP3 PE=4 SV=1	SP3	0	2	10.42	0.776	1.164	-0.37	0.22	0.965611	0.976437	558.6	433.4	504.2
G7MVP0	SPARC OS=Macaca mulatta GN=SPARC PE=2 SV=1	SPARC	0	5	30.07	0.872	0.923	-0.2	-0.12	0.979134	0.998082	3316.1	2890.9	2667.7
F6YUE9	Sepiapterin reductase OS=Macaca mulatta GN=SPR PE=2 SV=1	SPR	0	5	36.05	0.944	0.921	-0.08	-0.12	0.995194	0.998082	1814.6	1712.3	1577.8
F7HJP2	Spectrin alpha, erythrocytic 1 OS=Macaca mulatta GN=SPTA1 PE=4 SV=2	SPTA1	0	40	186.51	0.491	0.915	-1.03	-0.13	0.0163269	0.998082	20988.8	10296.7	9424.9
A0A1D5RAL5	Spectrin alpha, non-erythrocytic 1 OS=Macaca mulatta GN=SPTAN1 PE=4 SV=1	SPTAN1	0	3	2271.37	0.773	0.715	-0.37	-0.48	0.854898	0.79294	288371	222866	159404
I0FIZ4	Spectrin beta chain OS=Macaca mulatta GN=SPTBN1 PE=2 SV=1	SPTBN1	0	122	1893.82	0.757	0.76	-0.4	-0.4	0.814887	0.911472	258730	195736	148685
F7FWN9	Tyrosine-protein kinase OS=Macaca mulatta GN=SRC PE=3 SV=2	SRC	0	4	17.86	1.42	0.934	0.51	-0.1	0.277033	0.998082	1604.6	2279	2129.1
F7GSM8	Sorcin OS=Macaca mulatta GN=SRI PE=2 SV=1	SRI	0	6	68.2	0.985	0.814	-0.02	-0.3	0.995194	0.976223	8585.5	8454.9	6882
A0A1D5QF89	Signal recognition particle 54 kDa protein OS=Macaca mulatta GN=SRP54 PE=3 SV=1	SRP54	0	8	44.29	1.061	0.823	0.09	-0.28	0.958762	0.981695	3264.1	3462.8	2849.9
F7D5D4	Signal recognition particle subunit SRP68 OS=Macaca mulatta GN=SRP68 PE=3 SV=2	SRP68	0	10	34.47	0.805	0.953	-0.31	-0.07	0.945265	0.998082	1984.8	1598.1	1523.2
A0A1D5Q902	Signal recognition particle 72 OS=Macaca mulatta GN=SRP72 PE=4 SV=1	SRP72	0	3	10.54	0.76	1.034	-0.4	0.05	0.944921	0.998082	1009.3	767.4	793.6
F6ZRH2	SRP receptor alpha subunit OS=Macaca mulatta GN=SRPRA PE=2 SV=2	SRPRA	0	5	13.01	0.751	0.989	-0.41	-0.02	0.796274	0.999554	3531.7	2652.1	2622.1
H9FYW7	Lupus La protein OS=Macaca mulatta GN=SSB PE=2 SV=1	SSB	0	17	85.28	1.208	0.778	0.27	-0.36	0.779467	0.943464	12929.1	15618.8	12152.2
F6X3C0	Single stranded DNA binding protein 1 OS=Macaca mulatta GN=SSBP1 PE=2 SV=1	SSBP1	0	6	60.89	0.851	1.207	-0.23	0.27	0.958762	0.975633	12113.1	10309.8	12442
A0A1D5RA53	Sperm specific antigen 2 OS=Macaca mulatta GN=SSFA2 PE=4 SV=1	SSFA2	0	3	10.31	0.671	0.924	-0.58	-0.11	0.734706	0.998082	630.3	423.1	390.8
H9ZCT1	Translocon-associated protein subunit alpha OS=Macaca mulatta GN=SSR1 PE=2 SV=1	SSR1	0	4	30.93	0.745	0.982	-0.43	-0.03	0.769537	0.999623	4955	3689.9	3623.5
A0A1D5R9I4	Signal sequence receptor subunit 4 OS=Macaca mulatta GN=SSR4 PE=4 SV=1	SSR4	0	3	37.06	1.082	0.94	0.11	-0.09	0.948183	0.998082	2606.5	2819.1	2649.8
F7E0V3	FACT complex subunit SSRP1 OS=Macaca mulatta GN=SSRP1 PE=2 SV=1	SSRP1	0	7	31.08	0.649	1.076	-0.62	0.11	0.365035	0.998082	3492.8	2266.2	2437.6
F7EMG5	Suppression of tumorigenicity 5 OS=Macaca mulatta GN=ST5 PE=4 SV=1	ST5	0	3	11.3	0.808	1.16	-0.31	0.21	0.995194	0.977417	706.1	570.4	661.5
A0A1D5R9X3	Signal transducer and activator of transcription OS=Macaca mulatta GN=STAT1 PE=3 SV=1	STAT1	0	5	35.96	1.171	0.583	0.23	-0.78	0.851158	0.321496	3455.5	4045.8	2359.7
F7G8G5	Signal transducer and activator of transcription OS=Macaca mulatta GN=STAT3 PE=3 SV=2	STAT3	0	17	108.24	1.095	0.86	0.13	-0.22	0.946048	0.998082	12670.1	13870.8	11926.3
I0FUJ1	Signal transducer and activator of transcription OS=Macaca mulatta GN=STAT5A PE=2 SV=1	STAT5A	0	2	8.93	0.999	0.668	0	-0.58	0.854898	0.564854	269.9	269.7	180.2
G7N7E9	Signal transducer and activator of transcription OS=Macaca mulatta GN=STAT6 PE=2 SV=1	STAT6	0	3	11.3	0.889	0.732	-0.17	-0.45	0.999502	0.850968	976.9	868.2	635.4
A0A1D5RAC9	Staufen double-stranded RNA binding protein 1 OS=Macaca mulatta GN=STAU1 PE=4 SV=1	STAU1	0	6	30.68	0.915	0.913	-0.13	-0.13	0.995194	0.998082	2215	2027.3	1850.7
I0FUJ9	Stromal interaction molecule 1 OS=Macaca mulatta GN=STIM1 PE=2 SV=1	STIM1	0	15	84.35	0.992	1.114	-0.01	0.16	0.995194	0.998082	8145.3	8083.4	9001.8
F6YB73	Striatin OS=Macaca mulatta GN=STRN PE=4 SV=2	STRN	0	6	40.12	0.851	0.993	-0.23	-0.01	0.958762	0.998264	3783.4	3219.9	3196.8
G7NQX9	Renal carcinoma antigen NY-REN-31 OS=Macaca mulatta GN=STX4 PE=2 SV=1	STX4	0	3	18.42	0.802	1.085	-0.32	0.12	0.917869	0.998082	3331.6	2672.1	2898
F7BHP2	Syntaxin-5 OS=Macaca mulatta GN=STX5 PE=2 SV=1	STX5	0	4	21.17	0.836	0.964	-0.26	-0.05	0.964699	0.998082	1871.3	1564.5	1507.9
A0A1D5Q217	Syntaxin binding protein 1 OS=Macaca mulatta GN=STXBP1 PE=2 SV=1	STXBP1	0	10	74.11	0.616	1.079	-0.7	0.11	0.249789	0.998082	7065.2	4352.6	4695.5
F6QP55	Syntaxin binding protein 3 OS=Macaca mulatta GN=STXBP3 PE=3 SV=1	STXBP3	0	12	53.99	0.921	0.887	-0.12	-0.17	0.995194	0.998082	7685.4	7077.4	6274.4
F6X606	Sulfotransferase OS=Macaca mulatta GN=LOC704658 PE=3 SV=2	LOC704658	0	5	23.08	2.873	0.406	1.52	-1.3	1.16911e-06	0.0125571	1369.8	3935.9	1598.8
F6XPK2	Transcription elongation factor SPT5 OS=Macaca mulatta GN=SUPT5H PE=2 SV=2	SUPT5H	0	7	26.66	0.819	0.975	-0.29	-0.04	0.945265	0.998264	4111.7	3368.4	3284.5
G7NGK3	SPT6 homolog, histone chaperone OS=Macaca mulatta GN=SUPT6H PE=2 SV=1	SUPT6H	0	5	19.81	0.698	1.069	-0.52	0.1	0.630968	0.998082	2222.2	1550.7	1657.6
F6ZCG8	Surfeit locus protein 4 OS=Macaca mulatta GN=SURF4 PE=2 SV=1	SURF4	0	3	23.57	0.734	1.084	-0.45	0.12	0.734706	0.998082	2899.7	2128.5	2306.9
F7D157	Supervillin OS=Macaca mulatta GN=SVIL PE=4 SV=2	SVIL	0	52	343.39	0.997	0.974	0	-0.04	0.995194	0.998264	32225.8	32116.5	31285.2
F6TA37	Synapsin II OS=Macaca mulatta GN=SYN2 PE=2 SV=1	SYN2	0	2	8.59	0.669	0.997	-0.58	0	0.744753	0.998082	556.5	372.2	371
F7GFB1	Synaptotagmin 1 OS=Macaca mulatta GN=SYT1 PE=4 SV=1	SYT1	0	3	12.8	0.611	1.201	-0.71	0.26	0.320903	0.946757	1477.6	903.2	1084.7
F6QDW4	Transaldolase OS=Macaca mulatta GN=TALDO1 PE=3 SV=2	TALDO1	0	12	84.23	1.205	0.508	0.27	-0.98	0.788297	0.124149	10793.3	13004.1	6603.4
I0FKI9	Tubulin-specific chaperone D OS=Macaca mulatta GN=TBCD PE=2 SV=1	TBCD	0	7	32.22	0.898	0.883	-0.16	-0.18	0.995194	0.998082	2032	1823.9	1610.9
F6T4X7	T-complex 1 OS=Macaca mulatta GN=TCP1 PE=2 SV=2	TCP1	0	22	265.2	1.12	0.905	0.16	-0.14	0.925312	0.998082	25171.2	28203.5	25523.1
G7NLB5	Peroxiredoxin-2 OS=Macaca mulatta GN=PRDX2 PE=2 SV=1	PRDX2	0	13	207.34	1.321	0.695	0.4	-0.53	0.519064	0.730014	28649	37859.6	26306.2
F7FXP0	Transcription factor A, mitochondrial OS=Macaca mulatta GN=TFAM PE=4 SV=1	TFAM	0	10	67.12	0.842	1.138	-0.25	0.19	0.950835	0.998082	13828	11646.4	13256.7
H9YW38	Alpha-globin transcription factor CP2 isoform 1 OS=Macaca mulatta GN=TFCP2 PE=2 SV=1	TFCP2	0.002	2	4.97	0.692	1.191	-0.53	0.25	0.84003	0.964716	422.1	292	347.9
A0A1D5Q708	Nuclear receptor subfamily 2 group F member 2 OS=Macaca mulatta GN=NR2F2 PE=3 SV=1	NR2F2	0.001	2	5.66	0.761	0.931	-0.39	-0.1	0.946048	0.998082	746.4	568	528.6
F6UX47	Transferrin receptor OS=Macaca mulatta GN=TFRC PE=2 SV=1	TFRC	0	6	26.67	0.719	1.044	-0.48	0.06	0.6797	0.998082	3773.4	2714.2	2832.4
I2CXJ9	Transforming growth factor beta 1 induced transcript 1 OS=Macaca mulatta GN=TGFB1I1 PE=2 SV=1	TGFB1I1	0	24	566.69	1.193	0.914	0.25	-0.13	0.815167	0.998082	39713.6	47370.4	43296
F6ZJX4	Transforming growth factor beta 2 OS=Macaca mulatta GN=TGFB2 PE=3 SV=1	TGFB2	0.001	2	5.91	0.991	1.154	-0.01	0.21	0.919751	0.979739	457.3	453.1	523
F7HDK4	Transforming growth factor beta 3 OS=Macaca mulatta GN=TGFB3 PE=2 SV=1	TGFB3	0	3	17.37	0.924	0.852	-0.11	-0.23	0.995194	0.998082	1384.2	1278.8	1089.1
F6YTU1	Transforming growth factor beta induced OS=Macaca mulatta GN=TGFBI PE=4 SV=2	TGFBI	0	29	543.27	1.009	1.416	0.01	0.5	0.995194	0.69064	44197.6	44583.3	63137.5
A0A1D5RJP1	Tyrosine hydroxylase OS=Macaca mulatta GN=TH PE=4 SV=1	TH	0	3	12.27	0.726	0.997	-0.46	0	0.913462	0.998082	633.9	460.4	459
F7EW76	Thy-1 membrane glycoprotein OS=Macaca mulatta GN=THY1 PE=2 SV=1	THY1	0	3	67.31	0.649	0.953	-0.62	-0.07	0.365035	0.998082	3584.1	2327.3	2217.2
G1K371	Metalloproteinase inhibitor 3 OS=Macaca mulatta GN=TIMP3 PE=2 SV=2	TIMP3	0	10	123.57	1.743	2.564	0.8	1.36	0.0320258	0.00594242	9080	15830.9	40588.4
F6V6C5	Tight junction protein 1 OS=Macaca mulatta GN=TJP1 PE=3 SV=2	TJP1	0	36	342.12	0.759	0.842	-0.4	-0.25	0.816916	0.998082	49107.8	37250.3	31360
A0A1D5R823	Thymidine kinase 2, mitochondrial OS=Macaca mulatta GN=TK2 PE=4 SV=1	TK2	0	2	8.36	0.565	1.277	-0.82	0.35	0.261124	0.804795	200.8	113.5	145
G7NFD2	Talin-1 OS=Macaca mulatta GN=TLN1 PE=2 SV=1	TLN1	0	133	5097.15	1.254	1.008	0.33	0.01	0.682731	0.998082	344820	432421	435733
F6TBV4	SEC62 homolog, preprotein translocation factor OS=Macaca mulatta GN=SEC62 PE=2 SV=1	SEC62	0	3	18.89	0.654	1.18	-0.61	0.24	0.38577	0.980114	4575.2	2994.5	3533.4
A0A1D5RHC4	Erythrocyte tropomodulin OS=Macaca mulatta GN=TMOD1 PE=2 SV=1	TMOD1	0	13	180.69	1.035	1.017	0.05	0.02	0.979401	0.998082	13520.9	14000.5	14235.1
G7MV95	Troponin C, slow skeletal and cardiac muscles OS=Macaca mulatta GN=TNNC1 PE=2 SV=1	TNNC1	0	3	37.97	0.397	0.743	-1.33	-0.43	0.000363782	0.878601	11043.9	4380.3	3253.8
A0A1D5QBP4	Troponin I1, slow skeletal type OS=Macaca mulatta GN=TNNI1 PE=4 SV=1	TNNI1	0	4	22.3	0.088	1.019	-3.5	0.03	1.03184e-15	0.998082	1487.8	131.2	133.6
A0A1D5Q958	Tensin 1 OS=Macaca mulatta GN=TNS1 PE=4 SV=1	TNS1	0	2	146.67	1.148	1.173	0.2	0.23	0.889677	0.983877	2360.3	2710.1	3179.9
F6PZF5	Tensin 1 OS=Macaca mulatta GN=TNS1 PE=4 SV=2	TNS1	0	4	1354.43	1.556	0.863	0.64	-0.21	0.133124	0.998082	2758.4	4291.7	3704.2
F7E5A9	DNA topoisomerase 2 OS=Macaca mulatta GN=TOP2B PE=3 SV=1	TOP2B	0	8	33.85	0.601	1.204	-0.74	0.27	0.193634	0.976223	3289.2	1975.2	2378.5
F6VX15	Tumor protein p53 binding protein 1 OS=Macaca mulatta GN=TP53BP1 PE=4 SV=1	TP53BP1	0	14	57.82	0.766	0.999	-0.38	0	0.836906	0.998082	4711.5	3610.8	3607
F7CT46	Trophoblast glycoprotein OS=Macaca mulatta GN=TPBG PE=4 SV=1	TPBG	0.001	2	6.77	0.819	0.981	-0.29	-0.03	0.995194	0.998082	727.4	595.7	584.3
A0A1D5RE39	Tumor protein D52 like 1 OS=Macaca mulatta GN=TPD52L1 PE=4 SV=1	TPD52L1	0	3	17.52	1.137	0.864	0.19	-0.21	0.779286	0.998082	1150	1307.7	1130.5
A0A1D5QD22	Tumor protein D52 like 2 OS=Macaca mulatta GN=TPD52L2 PE=4 SV=1	TPD52L2	0	9	97.39	1.128	0.825	0.17	-0.28	0.917869	0.983171	11537	13019.3	10736.4
H9F3B5	Tropomyosin alpha-1 chain isoform 6 (Fragment) OS=Macaca mulatta GN=TPM1 PE=2 SV=1	TPM1	0	3	1848.66	0.798	0.766	-0.33	-0.38	0.913462	0.924221	2844.6	2269.2	1739.3
F7GSX6	Tropomyosin beta chain isoform 2 OS=Macaca mulatta GN=TPM2 PE=2 SV=2	TPM2	0	10	5140.97	1.196	0.923	0.26	-0.12	0.811789	0.998082	390238	466713	430721
I2CVI9	Tropomyosin beta chain isoform 1 OS=Macaca mulatta GN=TPM2 PE=2 SV=1	TPM2	0	3	2689.87	1.305	0.805	0.38	-0.31	0.560275	0.976223	4369.7	5701.3	4586.8
H9EN02	Tropomyosin alpha-3 chain isoform 4 OS=Macaca mulatta GN=TPM3 PE=2 SV=1	TPM3	0	3	1324.07	0.828	0.918	-0.27	-0.12	0.946048	0.998082	5298.7	4388	4028.1
F7FH37	Tripeptidyl peptidase 2 OS=Macaca mulatta GN=TPP2 PE=4 SV=2	TPP2	0	6	26.5	0.876	0.926	-0.19	-0.11	0.995194	0.998082	1272	1114.3	1032.4
F7EEB8	Translocated promoter region, nuclear basket protein OS=Macaca mulatta GN=TPR PE=4 SV=2	TPR	0	38	219.58	0.793	1.038	-0.33	0.05	0.906237	0.998082	25724.7	20399.4	21182.7
H9FZ64	Endoplasmin OS=Macaca mulatta GN=HSP90B1 PE=2 SV=1	HSP90B1	0	36	861.2	1.052	1.007	0.07	0.01	0.961838	0.998082	89551.2	94218.5	94917.4
G7MDZ6	T-complex protein 1 subunit gamma OS=Macaca mulatta GN=CCT3 PE=2 SV=1	CCT3	0	31	307	1.156	0.904	0.21	-0.15	0.878652	0.998082	31224	36091	32620.7
F7HMK1	Trio Rho guanine nucleotide exchange factor OS=Macaca mulatta GN=TRIO PE=4 SV=2	TRIO	0	3	17.83	0.931	1.233	-0.1	0.3	0.946048	0.899231	161.4	150.2	185.3
A0A1D5Q6F0	Translin OS=Macaca mulatta GN=TSN PE=2 SV=1	TSN	0	3	18.6	0.988	0.656	-0.02	-0.61	0.995194	0.564644	1877	1853.7	1216.3
H9FZ75	Translin-associated protein X OS=Macaca mulatta GN=TSNAX PE=2 SV=1	TSNAX	0	5	21.93	0.956	0.881	-0.07	-0.18	0.979134	0.998082	888.5	849.3	747.9
F7ENR1	Sulfurtransferase OS=Macaca mulatta GN=TST PE=2 SV=2	TST	0	7	66.66	0.599	0.643	-0.74	-0.64	0.188934	0.538688	8480.5	5078.5	3267.1
F7AF32	Tetratricopeptide repeat domain 1 OS=Macaca mulatta GN=TTC1 PE=4 SV=2	TTC1	0.001	2	6.9	1.082	0.593	0.11	-0.75	0.917869	0.31681	1488.6	1610	955.3
F6VU69	Transthyretin OS=Macaca mulatta GN=TTR PE=3 SV=2	TTR	0	2	24.56	0.564	1.014	-0.83	0.02	0.165622	0.998082	1348.1	760.8	771.1
F7ELD6	Elongation factor Tu OS=Macaca mulatta GN=TUFM PE=2 SV=1	TUFM	0	25	542.81	0.912	1.241	-0.13	0.31	0.995194	0.94431	51608.2	47080.5	58436.5
A0A1D5Q8Y9	Ubiquitin like modifier activating enzyme 1 OS=Macaca mulatta GN=UBA1 PE=3 SV=1	UBA1	0	31	349.03	1.295	0.575	0.37	-0.8	0.589432	0.300037	26176.9	33905.1	19511.9
F6PWX4	SUMO-conjugating enzyme UBC9 OS=Macaca mulatta GN=UBE2I PE=2 SV=1	UBE2I	0	2	6.96	1.01	0.599	0.01	-0.74	0.980518	0.342599	1839.5	1858.6	1113.4
A0A1D5QQB8	Ubiquitin conjugating enzyme E2 L3 OS=Macaca mulatta GN=UBE2L3 PE=3 SV=1	UBE2L3	0	7	46.98	1.073	0.524	0.1	-0.93	0.950835	0.15499	2876.8	3086.8	1617.9
H9FZA7	Ubiquitin-conjugating enzyme E2 N OS=Macaca mulatta GN=UBE2N PE=2 SV=1	UBE2N	0	6	64.96	1.185	0.472	0.24	-1.08	0.827872	0.0695706	7024.9	8321.9	3929.1
A0A1D5RBB0	Ubiquitin carboxyl-terminal hydrolase OS=Macaca mulatta GN=UCHL1 PE=2 SV=1	UCHL1	0	5	26.35	0.914	0.578	-0.13	-0.79	0.999502	0.280039	1544	1411.2	815.4
F6SHL7	Ubiquitin fusion degradation protein 1 homolog isoform A OS=Macaca mulatta GN=UFD1 PE=2 SV=1	UFD1	0	6	28.3	0.983	0.748	-0.02	-0.42	0.995194	0.892702	3175.8	3123	2335.8
A0A1D5Q620	UDP-glucose 6-dehydrogenase OS=Macaca mulatta GN=UGDH PE=2 SV=1	UGDH	0	3	11.59	1.014	0.804	0.02	-0.32	0.961838	0.974589	1461.3	1482.3	1191.3
H9Z0R8	UTP--glucose-1-phosphate uridylyltransferase isoform a OS=Macaca mulatta GN=UGP2 PE=2 SV=1	UGP2	0	19	140.98	1.268	0.979	0.34	-0.03	0.647852	0.998759	14019.4	17779.2	17402
F7H6L5	Uridine 5'-monophosphate synthase OS=Macaca mulatta GN=UMPS PE=2 SV=1	UMPS	0	2	5.59	0.831	1.093	-0.27	0.13	0.999502	0.998082	270.6	224.8	245.7
F7F1P8	Cytochrome b-c1 complex subunit 7 OS=Macaca mulatta GN=UQCRB PE=3 SV=2	UQCRB	0	10	138.47	1.086	1.067	0.12	0.09	0.946048	0.998082	19679	21377.3	22811.4
F6PJS7	Cytochrome b-c1 complex subunit 1, mitochondrial OS=Macaca mulatta GN=UQCRC1 PE=2 SV=2	UQCRC1	0	22	486.7	0.997	1.116	-0.01	0.16	0.995194	0.998082	37166.6	37037.2	41317
F6V7Y3	Cytochrome b-c1 complex subunit Rieske, mitochondrial OS=Macaca mulatta GN=LOC705178 PE=4 SV=1	LOC705178	0	14	255.54	1.141	1.146	0.19	0.2	0.904186	0.998082	18809.1	21452.3	24593.6
F6Z424	Cytochrome b-c1 complex subunit 6 OS=Macaca mulatta GN=UQCRH PE=2 SV=2	UQCRH	0	7	151.33	1.037	1.152	0.05	0.2	0.97725	0.998082	8799.6	9128	10519.5
G7MGP2	Uroporphyrinogen decarboxylase OS=Macaca mulatta GN=UROD PE=2 SV=1	UROD	0	2	6.91	0.907	0.833	-0.14	-0.26	0.959515	0.983671	207.4	188.2	156.9
F6R0R2	Utrophin OS=Macaca mulatta GN=UTRN PE=4 SV=2	UTRN	0	7	933.49	1.706	1.409	0.77	0.49	0.0439458	0.701651	3198.5	5457.1	7689.8
H9FZC6	Utrophin OS=Macaca mulatta GN=UTRN PE=2 SV=1	UTRN	0	8	918.7	0.952	1.248	-0.07	0.32	0.999502	0.941825	96772.5	92082	114897
G7MRK4	Valine--tRNA ligase OS=Macaca mulatta GN=VARS PE=2 SV=1	VARS	0	11	57.86	0.921	1.205	-0.12	0.27	0.995194	0.976223	5705.8	5253.4	6329.8
I0FG82	Vasodilator-stimulated phosphoprotein OS=Macaca mulatta GN=VASP PE=2 SV=1	VASP	0	16	203.83	1.013	0.888	0.02	-0.17	0.995194	0.998082	18965.9	19219.6	17064.5
A0A1D5RJM5	Vascular cell adhesion molecule 1 OS=Macaca mulatta GN=VCAM1 PE=4 SV=1	VCAM1	0	3	14.39	0.806	0.639	-0.31	-0.65	0.995194	0.492027	576.5	464.8	297.2
F7HSL6	Vinculin OS=Macaca mulatta GN=VCL PE=4 SV=2	VCL	0	93	4622.86	1.232	0.934	0.3	-0.1	0.732145	0.998082	405165	499173	466020
F7EV45	Voltage dependent anion channel 2 OS=Macaca mulatta GN=VDAC2 PE=2 SV=1	VDAC2	0	15	482.41	0.897	1.2	-0.16	0.26	0.995194	0.976223	41485.3	37207.6	44667.6
A0A1D5QA62	Ezrin OS=Macaca mulatta GN=EZR PE=4 SV=1	EZR	0	8	160.44	0.939	0.974	-0.09	-0.04	0.9971	0.998264	2521.7	2368.6	2305.9
F6SSW9	Vitronectin OS=Macaca mulatta GN=VTN PE=4 SV=2	VTN	0	7	95.51	0.862	1.875	-0.21	0.91	0.965611	0.142688	7492.4	6459.6	12114.2
H9FFZ1	von Willebrand factor preproprotein (Fragment) OS=Macaca mulatta GN=VWF PE=2 SV=1	VWF	0	2	95.2	0.934	0.914	-0.1	-0.13	0.969917	0.998082	599.5	560.2	512
F6QVP0	Tryptophanyl-tRNA synthetase OS=Macaca mulatta GN=WARS PE=3 SV=2	WARS	0	9	77.93	1.155	0.542	0.21	-0.88	0.878652	0.202486	6816	7874.1	4269.8
F7ACR6	WAS/WASL interacting protein family member 1 OS=Macaca mulatta GN=WIPF1 PE=4 SV=2	WIPF1	0	3	9.07	0.955	0.67	-0.07	-0.58	0.990289	0.634928	1009.8	964.5	645.8
F6Z3A4	Wolframin ER transmembrane glycoprotein OS=Macaca mulatta GN=WFS1 PE=4 SV=1	WFS1	0	12	100.91	0.697	1.099	-0.52	0.14	0.591506	0.998082	11031.3	7694.3	8454.6
A0A1D5R1Q7	Protein Wnt OS=Macaca mulatta GN=WNT5A PE=3 SV=1	WNT5A	0.006	2	2.3	0.833	1.124	-0.26	0.17	0.995194	0.998082	704.3	587	659.5
G7MII1	Protein Wnt OS=Macaca mulatta GN=WNT2B PE=2 SV=1	WNT2B	0.001	2	8.98	0.692	1.371	-0.53	0.46	0.758973	0.694505	1019.3	705.3	967.3
F6UTZ3	X-prolyl aminopeptidase 1 OS=Macaca mulatta GN=XPNPEP1 PE=3 SV=2	XPNPEP1	0	5	16.46	1.006	0.794	0.01	-0.33	0.995194	0.973112	2179.7	2191.9	1741
F7E1H2	Exportin-1 OS=Macaca mulatta GN=XPO1 PE=2 SV=2	XPO1	0	14	95.87	0.997	0.793	0	-0.34	0.995194	0.967156	8191.7	8170.9	6476.2
H9FZF8	X-ray repair cross-complementing protein 5 OS=Macaca mulatta GN=XRCC5 PE=2 SV=1	XRCC5	0	24	251.03	1.045	0.809	0.06	-0.31	0.967465	0.976223	26286.5	27460.8	22207.1
F6XFG9	14-3-3 protein beta/alpha OS=Macaca mulatta GN=YWHAB PE=2 SV=1	YWHAB	0	5	330.26	1.19	0.521	0.25	-0.94	0.817391	0.149622	9876	11751.7	6125.4
F6XLR8	14-3-3 protein gamma OS=Macaca mulatta GN=YWHAG PE=2 SV=1	YWHAG	0	8	324.4	1.221	0.531	0.29	-0.91	0.753916	0.173691	21856.4	26676.9	14161.3
F6RIX6	14-3-3 protein eta OS=Macaca mulatta GN=YWHAH PE=2 SV=1	YWHAH	0	11	252.6	1.472	0.557	0.56	-0.85	0.238787	0.244599	14123.5	20787	11568.2
I2CYV1	Cellular nucleic acid-binding protein isoform 3 OS=Macaca mulatta GN=CNBP PE=2 SV=1	CNBP	0	4	21.2	1.132	0.59	0.18	-0.76	0.91233	0.338396	3215.6	3640.6	2146.4
F6VU89	E3 ubiquitin/ISG15 ligase TRIM25 OS=Macaca mulatta GN=TRIM25 PE=2 SV=1	TRIM25	0	8	40.96	0.829	0.777	-0.27	-0.36	0.946048	0.940595	5037.4	4177.7	3245.2
H9ZDD0	Zyxin OS=Macaca mulatta GN=ZYX PE=2 SV=1	ZYX	0	23	511.08	1.273	0.744	0.35	-0.43	0.638432	0.879975	32941.5	41931.9	31195.8
F6VGQ4	Cold shock domain containing E1 OS=Macaca mulatta GN=CSDE1 PE=4 SV=1	CSDE1	0	16	87.02	1.175	0.748	0.23	-0.42	0.843944	0.892702	10023.8	11774.5	8805.7
F7GWG4	Ecotropic viral integration site 5 OS=Macaca mulatta GN=EVI5 PE=4 SV=2	EVI5	0	2	7.96	0.861	0.894	-0.22	-0.16	0.995194	0.998082	1403.8	1208.7	1080.2
F6U188	Death associated protein 3 OS=Macaca mulatta GN=DAP3 PE=4 SV=1	DAP3	0	3	14.81	0.8	1.036	-0.32	0.05	0.995194	0.998082	481.7	385.4	399.3
I0FIG4	Mannosyl-oligosaccharide glucosidase isoform 1 OS=Macaca mulatta GN=MOGS PE=2 SV=1	MOGS	0	7	31.08	0.672	1.056	-0.57	0.08	0.463548	0.998082	2855	1917.5	2025.1
F6Y0X7	Tubulin alpha chain OS=Macaca mulatta GN=TUBA1A PE=3 SV=2	TUBA1A	0	6	1219.94	1.155	1.149	0.21	0.2	0.878652	0.998082	78381.1	90564.7	104080
H9F849	Mesencephalic astrocyte-derived neurotrophic factor (Fragment) OS=Macaca mulatta GN=MANF PE=2 SV=1	MANF	0	4	51.09	0.889	0.964	-0.17	-0.05	0.995194	0.998082	3664.4	3258.4	3141.4
H9FZM1	Ubiquitin carboxyl-terminal hydrolase 7 OS=Macaca mulatta GN=USP7 PE=2 SV=1	USP7	0	16	78.11	0.888	0.979	-0.17	-0.03	0.995194	0.999194	6613.3	5874.6	5753.5
G7N7V5	RAB7A, member RAS oncogene family OS=Macaca mulatta GN=RAB7A PE=2 SV=1	RAB7A	0	13	183.04	0.961	1.029	-0.06	0.04	0.9971	0.998082	21195.8	20374.8	20962.3
F7B6L8	Potassium voltage-gated channel subfamily A member regulatory beta subunit 1 OS=Macaca mulatta GN=KCNAB1 PE=4 SV=2	KCNAB1	0	7	34.63	1.212	0.75	0.28	-0.41	0.770713	0.899231	3328.4	4033.5	3027
F6T9P0	Aldehyde dehydrogenase 5 family member A1 OS=Macaca mulatta GN=ALDH5A1 PE=3 SV=2	ALDH5A1	0	5	26.63	0.836	0.983	-0.26	-0.02	0.948183	0.999701	3957.3	3309.6	3253.2
H9EML4	Spliceosome RNA helicase DDX39B OS=Macaca mulatta GN=BAT1 PE=2 SV=1	BAT1	0	12	84.79	0.962	0.885	-0.06	-0.18	0.9971	0.998082	9642.8	9272.8	8210
F6QWX1	Abhydrolase domain containing 16A OS=Macaca mulatta GN=ABHD16A PE=4 SV=2	ABHD16A	0	6	32.92	0.772	1.121	-0.37	0.17	0.85335	0.998082	4878.1	3766.4	4223.5
F7HA72	Solute carrier family 39 member 7 OS=Macaca mulatta GN=SLC39A7 PE=2 SV=1	SLC39A7	0	2	20.03	0.752	1.109	-0.41	0.15	0.7994	0.998082	3012.3	2264.3	2511.2
Q8WMN4	Estradiol 17-beta-dehydrogenase 8 OS=Macaca mulatta GN=fabgl PE=2 SV=1	fabgl	0	4	33.92	0.811	1.035	-0.3	0.05	0.950835	0.998082	1576.8	1279.1	1323.8
G7MNN1	Aminoacyl tRNA synthase complex-interacting multifunctional protein 2 OS=Macaca mulatta GN=AIMP2 PE=2 SV=1	AIMP2	0	4	31.97	1.012	1.035	0.02	0.05	0.995194	0.998082	2276.1	2302.7	2383.5
H9EWA1	Nuclear pore complex protein Nup214 OS=Macaca mulatta GN=NUP214 PE=2 SV=1	NUP214	0	5	19.61	0.687	0.911	-0.54	-0.13	0.74717	0.998082	949.3	652	593.9
G7N1N9	Signal transducing adapter molecule 1 OS=Macaca mulatta GN=STAM PE=2 SV=1	STAM	0	4	27.37	0.934	0.711	-0.1	-0.49	0.995194	0.782066	1043	973.8	692.7
A0A1D5RKH8	Coiled-coil domain containing 6 OS=Macaca mulatta GN=CCDC6 PE=4 SV=1	CCDC6	0	7	46.86	0.951	0.904	-0.07	-0.15	0.999502	0.998082	4174.9	3971	3589.8
G7NDL2	Dihydrolipoamide acetyltransferase component of pyruvate dehydrogenase complex OS=Macaca mulatta GN=PDHX PE=2 SV=1	PDHX	0	14	75.06	0.853	1.192	-0.23	0.25	0.961287	0.976223	8764.4	7475	8910.6
A0A1D5R8S1	Cullin 5 OS=Macaca mulatta GN=CUL5 PE=3 SV=1	CUL5	0	11	63.28	0.946	0.845	-0.08	-0.24	0.999483	0.998082	8013.1	7583	6404.4
F7CT78	Ubiquitinyl hydrolase 1 OS=Macaca mulatta GN=USP5 PE=2 SV=1	USP5	0	20	102.71	0.983	0.599	-0.02	-0.74	0.995194	0.375392	13017.3	12796.6	7666.4
A0A1D5R6U4	Sarcospan OS=Macaca mulatta GN=SSPN PE=2 SV=1	SSPN	0	3	9.67	0.958	1.384	-0.06	0.47	0.995194	0.699819	1497.6	1434.2	1984.4
F6W8C6	FMR1 autosomal homolog 1 OS=Macaca mulatta GN=FXR1 PE=4 SV=1	FXR1	0	3	27.89	0.78	0.939	-0.36	-0.09	0.943509	0.998082	1471.2	1147.1	1076.9
G7MY28	Acidic leucine-rich nuclear phosphoprotein 32 family member A OS=Macaca mulatta GN=ANP32A PE=2 SV=1	ANP32A	0	5	50.33	1.026	0.581	0.04	-0.78	0.988053	0.315753	6003.8	6160.5	3580.5
F6TXQ2	Ubiquitin specific peptidase 11 OS=Macaca mulatta GN=USP11 PE=3 SV=1	USP11	0	4	18.24	0.8	0.979	-0.32	-0.03	0.946048	0.999194	1826.7	1462	1431.9
F7HPQ5	RNA binding motif protein 10 OS=Macaca mulatta GN=RBM10 PE=4 SV=2	RBM10	0	2	6.4	0.832	1.81	-0.26	0.86	0.9971	0.127424	412	342.9	620.6
G7NRH2	Structural maintenance of chromosomes protein OS=Macaca mulatta GN=SMC1A PE=2 SV=1	SMC1A	0	23	100.05	0.803	1.017	-0.32	0.02	0.919751	0.998082	15823.8	12711.2	12921.8
F7GKS2	Ubiquitin like 4A OS=Macaca mulatta GN=UBL4A PE=4 SV=1	UBL4A	0	2	9.92	0.931	1.057	-0.1	0.08	0.983364	0.998082	671.7	625.1	660.8
F7B1Y0	Phosphatidylinositol binding clathrin assembly protein OS=Macaca mulatta GN=PICALM PE=4 SV=2	PICALM	0	10	68.62	1.09	0.703	0.12	-0.51	0.946048	0.754929	9359.1	10198.2	7173.2
H9ZE83	Mitochondrial 2-oxoglutarate/malate carrier protein isoform 1 OS=Macaca mulatta GN=SLC25A11 PE=2 SV=1	SLC25A11	0	11	87.33	0.878	1.13	-0.19	0.18	0.984635	0.998082	13250.1	11634.8	13147.3
F6ZFQ5	Sushi repeat containing protein, X-linked OS=Macaca mulatta GN=SRPX PE=4 SV=2	SRPX	0	7	37.94	0.93	0.728	-0.1	-0.46	0.995194	0.839362	3127.3	2908.3	2117.1
A0A1D5QR26	Transgelin OS=Macaca mulatta GN=TAGLN2 PE=3 SV=1	TAGLN2	0	16	708.99	1.22	0.681	0.29	-0.55	0.753927	0.67837	76953.8	93914	64000.8
A0A1D5RFK5	Early endosome antigen 1 OS=Macaca mulatta GN=EEA1 PE=4 SV=1	EEA1	0	44	264	1.005	0.983	0.01	-0.02	0.995194	0.999701	31226.8	31377	30848.1
F7ATP9	Syntaxin-7 OS=Macaca mulatta GN=STX7 PE=2 SV=1	STX7	0	6	49.4	0.901	1.063	-0.15	0.09	0.995194	0.998082	3351.7	3020.7	3211.1
F7HPJ0	Serine/threonine kinase 24 OS=Macaca mulatta GN=STK24 PE=4 SV=1	STK24	0	4	42.38	1.048	0.609	0.07	-0.72	0.965611	0.418032	4006.1	4198.3	2556.6
I0FKM1	Reversion-inducing cysteine-rich protein with Kazal motifs OS=Macaca mulatta GN=RECK PE=2 SV=1	RECK	0	8	37.21	0.835	0.957	-0.26	-0.06	0.948183	0.998082	5031.6	4203.1	4022.7
F7BLE8	Caveolae associated protein 2 OS=Macaca mulatta GN=CAVIN2 PE=2 SV=1	CAVIN2	0	9	107.01	0.697	0.513	-0.52	-0.96	0.589558	0.13234	13155.3	9170.6	4700.4
F7D094	NCK adaptor protein 2 OS=Macaca mulatta GN=NCK2 PE=4 SV=1	NCK2	0	3	12.77	0.995	0.835	-0.01	-0.26	0.995194	0.989419	1975.5	1966	1642
H9G0T8	Cullin-4A isoform 1 OS=Macaca mulatta GN=CUL4A PE=2 SV=1	CUL4A	0	3	22.43	0.925	0.863	-0.11	-0.21	0.995194	0.998082	873.4	808.1	697.3
F6R900	Cullin-3 OS=Macaca mulatta GN=CUL3 PE=2 SV=1	CUL3	0	10	49.57	0.927	0.932	-0.11	-0.1	0.995194	0.998082	4831.9	4480.8	4178.3
F7HJX2	Cullin 2 OS=Macaca mulatta GN=CUL2 PE=3 SV=1	CUL2	0.001	3	6.42	1.027	0.877	0.04	-0.19	0.946048	0.998082	1086	1115	977.7
H9G0U2	Cullin-1 OS=Macaca mulatta GN=CUL1 PE=2 SV=1	CUL1	0	7	27.21	1.027	0.914	0.04	-0.13	0.98728	0.998082	3157.9	3241.8	2964.6
F6Q1Z2	SWI/SNF related, matrix associated, actin dependent regulator of chromatin, subfamily a, member 5 OS=Macaca mulatta GN=SMARCA5 PE=2 SV=1	SMARCA5	0	13	55.2	0.772	1.045	-0.37	0.06	0.853218	0.998082	5476.6	4228	4417.4
F6S7M6	Sorbin and SH3 domain containing 2 OS=Macaca mulatta GN=SORBS2 PE=4 SV=2	SORBS2	0	3	1495.55	0.929	0.889	-0.11	-0.17	0.995194	0.998082	195031	181111	161058
F6S6Y5	Sorbin and SH3 domain containing 2 OS=Macaca mulatta GN=SORBS2 PE=4 SV=2	SORBS2	0	4	1445.1	0.983	1.076	-0.02	0.11	0.995194	0.998082	7527.1	7400	7962.7
F6X9R5	Ribonucleic acid export 1 OS=Macaca mulatta GN=RAE1 PE=4 SV=1	RAE1	0	7	33.85	0.763	1.038	-0.39	0.05	0.830209	0.998082	4002.2	3053.4	3170.3
H9G0Z7	Liprin-beta-1 isoform 1 OS=Macaca mulatta GN=PPFIBP1 PE=2 SV=1	PPFIBP1	0	2	157.86	0.937	0.934	-0.09	-0.1	0.99532	0.998082	12527.4	11743.3	10971.5
F6PTU9	Plakophilin 4 OS=Macaca mulatta GN=PKP4 PE=2 SV=2	PKP4	0	3	17.52	0.623	0.874	-0.68	-0.19	0.275508	0.998082	2703.7	1683.2	1471.5
F7GMH1	Inhibitor of nuclear factor kappa B kinase subunit gamma OS=Macaca mulatta GN=IKBKG PE=4 SV=1	IKBKG	0	3	12.03	0.676	0.911	-0.56	-0.13	0.699448	0.998082	1018.8	688.9	627.3
F6TAF3	Elongator complex protein 1 OS=Macaca mulatta GN=ELP1 PE=3 SV=2	ELP1	0	7	25.67	0.851	1.03	-0.23	0.04	0.961838	0.998082	2321.3	1974.6	2034.5
I0FVV9	DNA-binding protein A isoform a OS=Macaca mulatta GN=CSDA PE=2 SV=1	CSDA	0	6	73.83	0.933	1.109	-0.1	0.15	0.995194	0.998082	1565.7	1460.6	1620.3
G7NJ13	COP9 signalosome complex subunit 3 OS=Macaca mulatta GN=COPS3 PE=2 SV=1	COPS3	0	6	32.86	0.999	0.883	0	-0.18	0.995194	0.998082	4059.5	4054	3580.8
F6TGL3	Alkylglycerone-phosphate synthase OS=Macaca mulatta GN=AGPS PE=3 SV=2	AGPS	0	6	31.8	1.01	0.874	0.01	-0.19	0.950025	0.998082	1064.8	1074.9	939.2
H9G140	AP-3 complex subunit beta OS=Macaca mulatta GN=AP3B1 PE=2 SV=1	AP3B1	0	9	32.06	0.93	0.911	-0.1	-0.13	0.995194	0.998082	3718.5	3457.8	3150
F7HFD0	Ficolin 3 OS=Macaca mulatta GN=FCN3 PE=4 SV=2	FCN3	0	2	10.73	1.122	2.171	0.17	1.12	0.484997	0.0178952	253.8	284.8	618.4
G7MI96	Tyrosine--tRNA ligase OS=Macaca mulatta GN=YARS PE=2 SV=1	YARS	0	10	40.06	1.2	0.697	0.26	-0.52	0.801638	0.734053	4407.3	5288.9	3688.2
H9EWM2	Pyridoxal (pyridoxine, vitamin B6) kinase OS=Macaca mulatta GN=PDXK PE=2 SV=1	PDXK	0	2	13.69	0.952	0.54	-0.07	-0.89	0.945265	0.132205	328.3	312.7	168.9
F7H1G7	PDZ and LIM domain 4 OS=Macaca mulatta GN=PDLIM4 PE=2 SV=2	PDLIM4	0	8	47.52	1.152	1.814	0.2	0.86	0.886001	0.183442	5073.9	5844	10600.5
H9EXG4	Aflatoxin B1 aldehyde reductase member 2 OS=Macaca mulatta GN=AKR7A2 PE=2 SV=1	AKR7A2	0	9	36.08	0.957	0.695	-0.06	-0.52	0.999206	0.730412	6070.7	5807.3	4037
H9G158	Interferon-inducible double stranded RNA-dependent protein kinase activator A isoform 1 OS=Macaca mulatta GN=PRKRA PE=2 SV=1	PRKRA	0	7	35.33	1.016	1.008	0.02	0.01	0.995194	0.998082	5691.3	5781.9	5829.7
F7F2U3	Calcium-binding mitochondrial carrier protein Aralar1 OS=Macaca mulatta GN=SLC25A12 PE=2 SV=1	SLC25A12	0	18	200.7	0.723	1.144	-0.47	0.19	0.693841	0.998082	26738.5	19334.8	22121.6
A0A1D5QQW6	RuvB-like helicase OS=Macaca mulatta GN=RUVBL1 PE=2 SV=1	RUVBL1	0	9	88.98	0.859	1.103	-0.22	0.14	0.963265	0.998082	7115.9	6110.1	6741.4
H9ERT9	General vesicular transport factor p115 OS=Macaca mulatta GN=USO1 PE=2 SV=1	USO1	0	21	136.43	1.121	0.782	0.16	-0.36	0.925294	0.94431	18262.7	20465.9	15997.2
G7MTI2	Late endosomal/lysosomal adaptor, MAPK and MTOR activator 3 OS=Macaca mulatta GN=LAMTOR3 PE=2 SV=1	LAMTOR3	0	2	11.81	0.889	0.998	-0.17	0	0.995194	0.998082	651.6	579.3	578.1
F7F6V2	Phosphodiesterase OS=Macaca mulatta GN=PDE5A PE=3 SV=2	PDE5A	0	12	65.36	0.879	0.731	-0.19	-0.45	0.98728	0.850968	6217.5	5467.3	3996.6
H9H2R0	Dynein light chain 1, cytoplasmic OS=Macaca mulatta GN=DYNLL1 PE=2 SV=1	DYNLL1	0	2	126.49	1.12	1.118	0.16	0.16	0.927087	0.998082	6075.8	6803.2	7608.5
F6STY8	Aldehyde dehydrogenase 4 family member A1 OS=Macaca mulatta GN=ALDH4A1 PE=3 SV=2	ALDH4A1	0	16	101.79	0.602	0.893	-0.73	-0.16	0.197702	0.998082	15371.8	9247.5	8258.6
F6RP77	Eukaryotic translation initiation factor 3 subunit B OS=Macaca mulatta GN=EIF3B PE=3 SV=2	EIF3B	0	12	93.83	0.937	0.96	-0.09	-0.06	0.995194	0.998082	4393.5	4116.1	3952.3
G7NQG9	Eukaryotic translation initiation factor 3 subunit C OS=Macaca mulatta GN=EIF3C PE=2 SV=1	EIF3C	0	13	65.77	0.858	1.099	-0.22	0.14	0.961838	0.998082	6829.1	5858.3	6439.9
G7N3R0	Eukaryotic translation initiation factor 3 subunit D OS=Macaca mulatta GN=EIF3D PE=3 SV=1	EIF3D	0	10	49.3	1.083	0.954	0.12	-0.07	0.946811	0.998082	4472.1	4844.3	4620.4
F6V6M4	Eukaryotic translation initiation factor 3 subunit F OS=Macaca mulatta GN=EIF3F PE=3 SV=2	EIF3F	0	6	42.52	0.932	1.051	-0.1	0.07	0.995194	0.998082	3652.3	3404.7	3579.2
A0A1D5RGD0	Eukaryotic translation initiation factor 3 subunit G OS=Macaca mulatta GN=EIF3G PE=2 SV=1	EIF3G	0	7	40.57	0.937	0.948	-0.09	-0.08	0.995194	0.998082	4773.2	4473.6	4241.5
F6UCC5	Eukaryotic translation initiation factor 3 subunit H OS=Macaca mulatta GN=EIF3H PE=3 SV=1	EIF3H	0	7	37.77	0.92	0.949	-0.12	-0.08	0.995194	0.998082	5664.7	5213.9	4946.2
H9G180	Eukaryotic translation initiation factor 3 subunit I OS=Macaca mulatta GN=EIF3I PE=2 SV=1	EIF3I	0	6	26.99	0.992	0.899	-0.01	-0.15	0.964699	0.998082	1257.2	1247.4	1120.9
A0A1D5R2C0	Eukaryotic translation initiation factor 3 subunit J OS=Macaca mulatta GN=EIF3J PE=3 SV=1	EIF3J	0	7	42.04	1.047	0.684	0.07	-0.55	0.965611	0.684659	3336.7	3493.3	2388.1
F7FRN6	Anion exchange protein OS=Macaca mulatta GN=SLC4A4 PE=3 SV=2	SLC4A4	0	4	22.87	0.545	0.674	-0.88	-0.57	0.112712	0.647764	1329.2	724.3	487.8
A0A1D5QF97	Eukaryotic translation initiation factor 4 gamma 3 OS=Macaca mulatta GN=EIF4G3 PE=4 SV=1	EIF4G3	0	4	32.26	0.885	0.883	-0.18	-0.18	0.995194	0.998082	1957.6	1732.5	1530.1
H9EU73	Aminopeptidase-like 1 OS=Macaca mulatta GN=NPEPL1 PE=2 SV=1	NPEPL1	0	5	32.98	1.24	0.756	0.31	-0.4	0.713275	0.90248	2496.9	3095.8	2340.7
F6TZZ6	Sorting nexin 4 OS=Macaca mulatta GN=SNX4 PE=4 SV=2	SNX4	0	3	10.25	0.822	0.938	-0.28	-0.09	0.964699	0.998082	1477.5	1214.3	1139
F6W8H1	Sorting nexin 3 OS=Macaca mulatta GN=SNX3 PE=2 SV=1	SNX3	0	4	36.68	1.001	0.632	0	-0.66	0.995194	0.497153	4308.6	4314.4	2728.6
F7HGC0	Catenin alpha like 1 OS=Macaca mulatta GN=CTNNAL1 PE=4 SV=2	CTNNAL1	0	8	38.89	0.94	0.899	-0.09	-0.15	0.999502	0.998082	2175.3	2044.7	1837.7
F7GVX8	Golgi brefeldin A resistant guanine nucleotide exchange factor 1 OS=Macaca mulatta GN=GBF1 PE=4 SV=1	GBF1	0	3	8.75	0.797	1.046	-0.33	0.06	0.995194	0.998082	115.2	91.8	96
G7N2W9	Phosphatidate cytidylyltransferase OS=Macaca mulatta GN=CDS2 PE=2 SV=1	CDS2	0	6	63.15	0.975	1.431	-0.04	0.52	0.995194	0.668442	4878.2	4757.9	6808.9
F6QKE0	Polyadenylate-binding protein OS=Macaca mulatta GN=PABPC4 PE=2 SV=1	PABPC4	0	4	80.66	0.88	1.033	-0.18	0.05	0.995194	0.998082	1938.8	1706.8	1763.1
A0A1D5QYR9	Synaptosomal-associated protein OS=Macaca mulatta GN=SNAP23 PE=2 SV=1	SNAP23	0	6	62.89	0.762	1.104	-0.39	0.14	0.827872	0.998082	5309	4043	4462
H9G1B2	Gamma-soluble NSF attachment protein OS=Macaca mulatta GN=NAPG PE=2 SV=1	NAPG	0	10	55.16	0.858	0.877	-0.22	-0.19	0.961838	0.998082	8247.7	7075	6202.6
F6Z997	Alpha-soluble NSF attachment protein OS=Macaca mulatta GN=NAPA PE=2 SV=1	NAPA	0	12	113.73	0.958	0.916	-0.06	-0.13	0.997396	0.998082	14015.7	13421.4	12296.3
A0A1D5R3U9	Myotubularin related protein 1 OS=Macaca mulatta GN=MTMR1 PE=3 SV=1	MTMR1	0.001	2	2.51	1.035	0.906	0.05	-0.14	0.945265	0.998082	1102.6	1141.2	1034.5
F6Y3Q6	Succinate--CoA ligase [GDP-forming] subunit beta, mitochondrial OS=Macaca mulatta GN=SUCLG2 PE=2 SV=1	SUCLG2	0	20	307.86	0.813	1.432	-0.3	0.52	0.941508	0.667303	46071.6	37463.9	53638.9
A0A1D5QHY3	Succinate--CoA ligase [ADP/GDP-forming] subunit alpha, mitochondrial OS=Macaca mulatta GN=SUCLG1 PE=3 SV=1	SUCLG1	0	8	110.42	0.977	1.279	-0.03	0.35	0.995194	0.909016	14543.4	14204.9	18165.6
H9EWH0	Succinate--CoA ligase [ADP-forming] subunit beta, mitochondrial OS=Macaca mulatta GN=SUCLA2 PE=2 SV=1	SUCLA2	0	18	191.11	0.997	1.073	0	0.1	0.995194	0.998082	28879.4	28791.8	30903.1
F6T830	Barrier to autointegration factor 1 OS=Macaca mulatta GN=BANF1 PE=2 SV=1	BANF1	0	4	93.47	1.011	0.885	0.02	-0.18	0.995194	0.998082	7924.5	8008.9	7091.6
F6SGG6	Inositol polyphosphate-4-phosphatase type II B OS=Macaca mulatta GN=INPP4B PE=4 SV=2	INPP4B	0	5	16.4	0.894	0.791	-0.16	-0.34	0.996251	0.968573	940	840.6	665.2
A0A1D5QS65	IQ motif containing GTPase activating protein 1 OS=Macaca mulatta GN=IQGAP1 PE=4 SV=1	IQGAP1	0	72	899.16	0.697	1.247	-0.52	0.32	0.591506	0.943464	92769	64704.8	80688.7
F7HHM6	Neuropilin OS=Macaca mulatta GN=NRP1 PE=2 SV=1	NRP1	0	2	7.27	0.699	0.93	-0.52	-0.1	0.894632	0.998082	212.6	148.6	138.2
A0A1D5QBQ1	Guanine monophosphate synthase OS=Macaca mulatta GN=GMPS PE=4 SV=1	GMPS	0	6	24.83	0.914	0.726	-0.13	-0.46	0.995194	0.835812	2775	2536.4	1842.6
F6UDS1	Protein PM1 OS=Macaca mulatta GN=TMEM11 PE=2 SV=1	TMEM11	0	4	18.52	0.823	1.266	-0.28	0.34	0.945265	0.922492	2940.7	2419.6	3064
I2CVL1	Aldehyde dehydrogenase 1 family member A2 OS=Macaca mulatta GN=ALDH1A2 PE=2 SV=1	ALDH1A2	0	2	39.39	1.075	0.707	0.1	-0.5	0.919751	0.74545	1385.4	1489.6	1053.1
F7HJW1	Rho guanine nucleotide exchange factor 7 OS=Macaca mulatta GN=ARHGEF7 PE=4 SV=2	ARHGEF7	0	3	85	0.854	0.911	-0.23	-0.13	0.961838	0.998082	11652	9955.8	9068.8
I2CY26	Sequestosome-1 isoform 1 OS=Macaca mulatta GN=SQSTM1 PE=2 SV=1	SQSTM1	0	4	17.26	1.028	0.791	0.04	-0.34	0.914228	0.969631	747.2	768.1	607.3
F7HB87	Far upstream element binding protein 1 OS=Macaca mulatta GN=FUBP1 PE=4 SV=2	FUBP1	0	6	38.25	1.178	0.619	0.24	-0.69	0.836906	0.458875	3845.7	4532	2805.4
F7HD37	NEDD8-activating enzyme E1 regulatory subunit OS=Macaca mulatta GN=NAE1 PE=3 SV=2	NAE1	0	4	27.41	0.945	0.573	-0.08	-0.8	0.995194	0.272221	1426.8	1348.8	772.6
F7GGU0	Translation initiation factor eIF-2B subunit gamma isoform 1 OS=Macaca mulatta GN=EIF2B3 PE=2 SV=1	EIF2B3	0	5	16.03	0.863	0.959	-0.21	-0.06	0.995194	0.998082	1718.8	1483.7	1422.3
F7HB02	Eukaryotic translation initiation factor 2B subunit beta OS=Macaca mulatta GN=EIF2B2 PE=2 SV=1	EIF2B2	0	2	8.19	1.079	1.012	0.11	0.02	0.893442	0.998082	1125.9	1214.7	1229.6
A0A1D5RIQ2	Eukaryotic translation initiation factor 2B subunit epsilon OS=Macaca mulatta GN=EIF2B5 PE=2 SV=1	EIF2B5	0	3	14.79	1.106	0.803	0.15	-0.32	0.917869	0.973112	1802.5	1994.1	1600.8
F7HIT5	Copine 3 OS=Macaca mulatta GN=CPNE3 PE=4 SV=1	CPNE3	0	13	84.38	1.042	0.738	0.06	-0.44	0.971393	0.865073	11423.5	11908.7	8786.9
F7G226	Sarcoglycan epsilon OS=Macaca mulatta GN=SGCE PE=4 SV=2	SGCE	0	9	61.71	0.848	1.286	-0.24	0.36	0.956623	0.901181	8424.6	7144.3	9185.2
H9ETL7	Far upstream element-binding protein 3 OS=Macaca mulatta GN=FUBP3 PE=2 SV=1	FUBP3	0	10	47.59	0.888	0.957	-0.17	-0.06	0.995194	0.998082	7290.4	6471.8	6195.8
F6Z1X9	H1 histone family member X OS=Macaca mulatta GN=H1FX PE=2 SV=1	H1FX	0	4	30.08	0.849	0.93	-0.24	-0.1	0.958449	0.998082	3444.7	2925.2	2721.3
A0A1D5RB13	Neural Wiskott-Aldrich syndrome protein OS=Macaca mulatta GN=WASL PE=2 SV=1	WASL	0	3	24.99	0.811	0.8	-0.3	-0.32	0.956334	0.976223	1494.5	1212.5	970
H9G1G9	Procollagen-lysine,2-oxoglutarate 5-dioxygenase 3 OS=Macaca mulatta GN=PLOD3 PE=2 SV=1	PLOD3	0	3	11.59	0.905	1.091	-0.14	0.13	0.999502	0.998082	1325	1198.7	1307.9
I2CVY8	Selenium-binding protein 1 OS=Macaca mulatta GN=SELENBP1 PE=2 SV=1	SELENBP1	0	20	247.84	0.934	0.525	-0.1	-0.93	0.995194	0.157892	27229	25418.6	13353.8
F7ETW7	Bromodomain adjacent to zinc finger domain 1B OS=Macaca mulatta GN=BAZ1B PE=2 SV=1	BAZ1B	0	4	14.79	0.572	1.218	-0.81	0.28	0.174984	0.93778	1523.5	871.8	1062.2
H9YUH8	NEDD8-activating enzyme E1 catalytic subunit isoform 1 OS=Macaca mulatta GN=UBA3 PE=2 SV=1	UBA3	0	2	16.2	1.639	0.417	0.71	-1.26	0.00724731	0.0108776	308.8	506	211.2
F6Z6D4	NEDD8-conjugating enzyme Ubc12 OS=Macaca mulatta GN=UBE2M PE=2 SV=1	UBE2M	0	8	30.07	1.153	0.68	0.21	-0.56	0.881562	0.671746	4817.8	5557.3	3780.3
A0A1D5R6U9	Sperm associated antigen 9 OS=Macaca mulatta GN=SPAG9 PE=4 SV=1	SPAG9	0	9	31.97	0.902	0.908	-0.15	-0.14	0.995194	0.998082	2964.1	2673.6	2428.1
F7H7B6	Peptidylprolyl isomerase OS=Macaca mulatta GN=AIP PE=2 SV=1	AIP	0	5	31.26	0.899	0.804	-0.15	-0.31	0.995194	0.975633	3815.7	3430.6	2758.8
F7GGJ5	NFS1, cysteine desulfurase OS=Macaca mulatta GN=NFS1 PE=3 SV=2	NFS1	0	4	32	0.704	1.065	-0.51	0.09	0.716524	0.998082	1733.8	1221.1	1300.9
F7GNZ7	3'-phosphoadenosine 5'-phosphosulfate synthase 1 OS=Macaca mulatta GN=PAPSS1 PE=2 SV=1	PAPSS1	0	3	20.99	1.029	0.687	0.04	-0.54	0.946811	0.686001	1302.7	1339.9	920.8
F7GCM6	ASH2 like histone lysine methyltransferase complex subunit OS=Macaca mulatta GN=ASH2L PE=4 SV=2	ASH2L	0	5	16.26	0.789	0.927	-0.34	-0.11	0.943372	0.998082	1785.9	1408.4	1305.6
A0A1D5QG07	Ubiquitin carboxyl-terminal hydrolase 14 isoform a OS=Macaca mulatta GN=USP14 PE=2 SV=1	USP14	0	6	45.44	0.991	0.674	-0.01	-0.57	0.995194	0.648343	2682.2	2656.8	1789.8
A0A1D5RL67	Ubiquitin carboxyl-terminal hydrolase 8 OS=Macaca mulatta GN=USP8 PE=2 SV=1	USP8	0.001	2	5.52	0.985	0.84	-0.02	-0.25	0.931873	0.998082	471.2	464.1	389.9
F7CQV0	Regucalcin OS=Macaca mulatta GN=RGN PE=2 SV=1	RGN	0.001	2	4.52	0.655	1.135	-0.61	0.18	0.734706	0.983671	152	99.5	113
F7DY27	Alpha-internexin OS=Macaca mulatta GN=INA PE=2 SV=1	INA	0	21	392.08	0.579	0.838	-0.79	-0.25	0.12941	0.998082	29509	17080.2	14317.8
G7N144	Structural maintenance of chromosomes protein OS=Macaca mulatta GN=SMC3 PE=2 SV=1	SMC3	0	23	119.91	0.778	1.033	-0.36	0.05	0.867029	0.998082	14467.9	11251.6	11618.5
F7C7H6	Apoptosis-inducing factor 1, mitochondrial OS=Macaca mulatta GN=AIFM1 PE=2 SV=2	AIFM1	0	20	205.01	0.854	1.094	-0.23	0.13	0.961838	0.998082	22537.8	19243.5	21054.7
F6S8R2	Programmed cell death 5 OS=Macaca mulatta GN=PDCD5 PE=2 SV=1	PDCD5	0	4	26.04	1.05	0.546	0.07	-0.87	0.964699	0.211034	2783.5	2922	1594.2
F7EHS8	Synaptogyrin-2 OS=Macaca mulatta GN=SYNGR2 PE=2 SV=1	SYNGR2	0	4	17.24	0.845	1.362	-0.24	0.45	0.952066	0.783246	2622.8	2217.5	3019.3
F7EWU7	Hepatocyte growth factor-regulated tyrosine kinase substrate OS=Macaca mulatta GN=HGS PE=2 SV=1	HGS	0	8	38.95	0.995	0.856	-0.01	-0.22	0.995194	0.998082	3841.6	3822.2	3273.3
A0A1D5Q209	Cytochrome c oxidase subunit 7A-related protein, mitochondrial OS=Macaca mulatta GN=LOC106992283 PE=2 SV=1	LOC106992283	0	3	31.09	1.457	0.825	0.54	-0.28	0.26044	0.983671	4844.8	7061.1	5827.4
F7BYT9	Rho/Rac guanine nucleotide exchange factor 2 OS=Macaca mulatta GN=ARHGEF2 PE=4 SV=2	ARHGEF2	0	7	35.74	0.851	1.05	-0.23	0.07	0.958762	0.998082	3768.5	3206.3	3365.4
F7GVG6	Zw10 kinetochore protein OS=Macaca mulatta GN=ZW10 PE=4 SV=2	ZW10	0	2	6.75	0.919	0.879	-0.12	-0.19	0.995194	0.998082	729.4	670.4	589.4
A0A1D5QA37	Mitotic checkpoint protein BUB3 isoform a OS=Macaca mulatta GN=BUB3 PE=2 SV=1	BUB3	0	2	11.18	0.723	0.843	-0.47	-0.25	0.91233	0.998082	591.8	428.1	360.8
F6SQP8	DExD-box helicase 21 OS=Macaca mulatta GN=DDX21 PE=4 SV=1	DDX21	0.002	2	0	0.807	1.064	-0.31	0.09	0.995194	0.998082	590.2	476.3	506.6
G7MJG2	Acetyl-coenzyme A transporter 1 OS=Macaca mulatta GN=SLC33A1 PE=2 SV=1	SLC33A1	0	2	20.27	0.644	1.259	-0.64	0.33	0.352124	0.937368	2806	1806.1	2274.2
F6YA06	LRR binding FLII interacting protein 2 OS=Macaca mulatta GN=LRRFIP2 PE=4 SV=2	LRRFIP2	0	7	45.48	0.859	1.091	-0.22	0.13	0.964699	0.998082	7406.5	6365.4	6944.8
I0FWD5	Metastasis-associated 1-like 1 OS=Macaca mulatta GN=MTA2 PE=2 SV=1	MTA2	0	4	17.2	0.917	1.103	-0.13	0.14	0.997396	0.998082	1828.2	1676	1847.9
F7HHY8	Mitogen-activated protein kinase-activated protein kinase 2 OS=Macaca mulatta GN=MAPKAPK2 PE=3 SV=2	MAPKAPK2	0	2	5.57	0.899	0.698	-0.15	-0.52	0.995194	0.716271	944.8	849.3	592.5
H9G1W4	COP9 signalosome complex subunit 2 isoform 2 OS=Macaca mulatta GN=COPS2 PE=2 SV=1	COPS2	0	9	52.32	0.998	0.838	0	-0.26	0.995194	0.998082	4211.1	4203.5	3522.1
A0A1D5QA61	High mobility group nucleosomal binding domain 3 OS=Macaca mulatta GN=HMGN3 PE=4 SV=1	HMGN3	0.001	2	6.26	0.5	0.803	-1	-0.32	0.0266708	0.976223	2232.3	1116	895.8
G7NIZ0	116 kDa U5 small nuclear ribonucleoprotein component isoform a OS=Macaca mulatta GN=EFTUD2 PE=2 SV=1	EFTUD2	0	20	107.93	0.829	0.987	-0.27	-0.02	0.946048	0.999701	11741.5	9739.2	9607.9
A0A1D5R3G7	60S ribosomal protein L23 OS=Macaca mulatta GN=RPL23 PE=2 SV=1	RPL23	0	8	76.3	1.141	0.918	0.19	-0.12	0.900955	0.998082	7067.7	8067.7	7408.6
I0FWG8	Na(+)/H(+) exchange regulatory cofactor NHE-RF OS=Macaca mulatta GN=SLC9A3R2 PE=2 SV=1	SLC9A3R2	0	6	42.36	0.789	0.753	-0.34	-0.41	0.894632	0.899231	4432.2	3496	2631.9
F6WI08	Ubiquitination factor E4A OS=Macaca mulatta GN=UBE4A PE=4 SV=2	UBE4A	0	7	34.92	0.91	0.9	-0.14	-0.15	0.995194	0.998082	2731.4	2486.5	2237.2
I2CYY2	Lon protease homolog, mitochondrial OS=Macaca mulatta GN=LONP1 PE=2 SV=1	LONP1	0	27	252.94	0.913	1.199	-0.13	0.26	0.995194	0.976223	20132	18390.1	22058.6
F6TPX1	Na(+)/H(+) exchange regulatory cofactor NHE-RF OS=Macaca mulatta GN=SLC9A3R1 PE=2 SV=1	SLC9A3R1	0	7	29.95	0.817	0.714	-0.29	-0.49	0.945265	0.785852	3904.3	3187.9	2274.7
F6VW58	Phospholipase A-2-activating protein OS=Macaca mulatta GN=PLAA PE=2 SV=1	PLAA	0	6	26.91	0.9	0.818	-0.15	-0.29	0.995194	0.977417	1964.1	1767	1445.1
G7MYC6	Cytochrome c oxidase polypeptide Va OS=Macaca mulatta GN=COX5A PE=2 SV=1	COX5A	0	5	59.75	1.155	1.075	0.21	0.1	0.878652	0.998082	8134.4	9396.1	10096.3
F6SV59	Small nuclear ribonucleoprotein U5 subunit 40 OS=Macaca mulatta GN=SNRNP40 PE=4 SV=2	SNRNP40	0	6	25.83	0.799	1.018	-0.32	0.03	0.943509	0.998082	1982.5	1584.7	1612.5
A0A1D5QPT5	Tight junction protein 2 OS=Macaca mulatta GN=TJP2 PE=3 SV=1	TJP2	0	10	52.87	0.913	0.774	-0.13	-0.37	0.995194	0.938242	7249.6	6615.3	5118.9
F6VB85	DEAD-box helicase 23 OS=Macaca mulatta GN=DDX23 PE=2 SV=1	DDX23	0	4	17.47	0.499	1.122	-1	0.17	0.0287993	0.998082	1749.5	872.3	979.2
H9G217	25-hydroxycholesterol 7-alpha-hydroxylase OS=Macaca mulatta GN=CYP7B1 PE=2 SV=1	CYP7B1	0	2	8.14	0.793	1.13	-0.34	0.18	0.980518	0.998082	637.9	505.7	571.3
I2CYY5	Protein quaking isoform HQK-7 OS=Macaca mulatta GN=QKI PE=2 SV=1	QKI	0	3	10.32	0.789	0.892	-0.34	-0.16	0.946048	0.998082	1376.7	1085.9	968.9
F7B0D0	Integral membrane protein 2B OS=Macaca mulatta GN=ITM2B PE=2 SV=1	ITM2B	0	5	21.94	0.833	1.315	-0.26	0.39	0.976568	0.797563	1492.9	1243.7	1635
F7F0V6	Four and a half LIM domains 5 OS=Macaca mulatta GN=FHL5 PE=4 SV=1	FHL5	0	14	135.88	1.315	0.674	0.4	-0.57	0.531122	0.6481	17528.7	23052.5	15526.5
H9G236	Rho-associated protein kinase OS=Macaca mulatta GN=ROCK2 PE=2 SV=1	ROCK2	0	38	302.91	1.009	0.871	0.01	-0.2	0.995194	0.998082	33422.5	33723.9	29380.7
F6RD61	Proteasome inhibitor subunit 1 OS=Macaca mulatta GN=PSMF1 PE=4 SV=1	PSMF1	0	2	6.72	0.92	0.659	-0.12	-0.6	0.988053	0.562844	581.4	534.7	352.4
A0A1D5QDA6	Anion exchange protein OS=Macaca mulatta GN=SLC4A7 PE=3 SV=1	SLC4A7	0	3	11.56	3.09	1.469	1.63	0.55	4.83307e-12	0.505245	105.1	324.6	476.8
F6ZDG6	FMR1 autosomal homolog 2 OS=Macaca mulatta GN=FXR2 PE=2 SV=1	FXR2	0	4	29.26	1.114	0.949	0.16	-0.08	0.93598	0.998082	2434	2710.4	2572.6
H9ZFL2	Aminopeptidase OS=Macaca mulatta GN=NPEPPS PE=2 SV=1	NPEPPS	0	20	111.6	1.035	0.647	0.05	-0.63	0.980351	0.556171	13310.7	13776.3	8912.6
A0A1D5RAH4	Eukaryotic translation elongation factor 1 epsilon-1 isoform 1 OS=Macaca mulatta GN=EEF1E1 PE=2 SV=1	EEF1E1	0	2	6.94	1.129	0.91	0.17	-0.14	0.760998	0.998082	979.2	1105.3	1005.4
F7H6D5	Suppressor of K(+) transport growth defect 1 OS=Macaca mulatta GN=VPS4B PE=2 SV=1	VPS4B	0	7	80.62	0.967	0.805	-0.05	-0.31	0.995194	0.976223	4804.8	4644.2	3737.3
F6R2V4	BAG family molecular chaperone regulator 3 OS=Macaca mulatta GN=BAG3 PE=2 SV=1	BAG3	0	22	187.72	1.209	0.81	0.27	-0.3	0.776463	0.976223	14579.9	17633.2	14289.5
F7DMF0	BAG family molecular chaperone regulator 2 OS=Macaca mulatta GN=BAG2 PE=2 SV=1	BAG2	0	2	10.26	1.326	0.654	0.41	-0.61	0.487568	0.589202	1837.5	2436.6	1594.5
F6YC28	EI24, autophagy associated transmembrane protein OS=Macaca mulatta GN=EI24 PE=2 SV=1	EI24	0	2	6.77	0.742	1.119	-0.43	0.16	0.928572	0.998082	828.3	614.9	688.1
F6UG33	RAB3D, member RAS oncogene family OS=Macaca mulatta GN=RAB3D PE=2 SV=1	RAB3D	0	5	56.64	0.93	1.04	-0.11	0.06	0.995194	0.998082	3270.7	3040.6	3161.7
F7DJM1	SEC22 homolog B, vesicle trafficking protein (gene/pseudogene) OS=Macaca mulatta GN=SEC22B PE=2 SV=1	SEC22B	0	8	116.28	0.92	1.069	-0.12	0.1	0.995194	0.998082	10901.7	10028.2	10719.7
I2CUE9	Core histone macro-H2A OS=Macaca mulatta GN=H2AFY PE=2 SV=1	H2AFY	0	10	220.88	0.69	1.257	-0.53	0.33	0.550932	0.933099	22271.2	15376.8	19330.7
H9EPD6	VPS26, retromer complex component A OS=Macaca mulatta GN=VPS26A PE=2 SV=1	VPS26A	0	6	38.21	1.099	0.747	0.14	-0.42	0.945265	0.892691	3832.8	4213.9	3149.7
A0A1D5REG1	GTP-binding protein 1 OS=Macaca mulatta GN=GTPBP1 PE=2 SV=1	GTPBP1	0	2	9.73	0.993	0.723	-0.01	-0.47	0.914228	0.803763	413.4	410.5	296.9
H9EPJ0	Serine/threonine-protein kinase MRCK beta OS=Macaca mulatta GN=CDC42BPB PE=2 SV=1	CDC42BPB	0	16	113.61	0.943	1.001	-0.08	0	0.997803	0.998082	10586.6	9983.9	9998.1
F6ZSA4	Prolyl endopeptidase-like OS=Macaca mulatta GN=PREPL PE=2 SV=1	PREPL	0	2	6.88	0.848	0.76	-0.24	-0.4	0.995194	0.91635	1347.3	1142.6	868
F7F6H0	Peroxiredoxin-6 OS=Macaca mulatta GN=PRDX6 PE=2 SV=1	PRDX6	0	16	114.86	1.407	0.421	0.49	-1.25	0.338353	0.0196353	12291.5	17298.9	7279
H9G276	A-kinase anchor protein 12 isoform 1 OS=Macaca mulatta GN=AKAP12 PE=2 SV=1	AKAP12	0	48	440.16	0.908	0.648	-0.14	-0.63	0.995194	0.559736	46071.7	41851.4	27113.1
H9G288	Rho guanine nucleotide exchange factor 10 OS=Macaca mulatta GN=ARHGEF10 PE=2 SV=1	ARHGEF10	0.001	2	6.01	0.797	1.175	-0.33	0.23	0.993642	0.976223	585.3	466.4	548.2
F7DAC0	Tetratricopeptide repeat domain 37 OS=Macaca mulatta GN=TTC37 PE=4 SV=2	TTC37	0	4	16.53	0.885	1.112	-0.18	0.15	0.999502	0.998082	974.1	862.2	958.3
H9ZC54	Scaffold attachment factor B1 isoform 2 OS=Macaca mulatta GN=SAFB PE=2 SV=1	SAFB	0	11	127.4	0.829	1.04	-0.27	0.06	0.946048	0.998082	11944.9	9899.3	10296.3
A0A1D5Q0Z8	Eukaryotic translation initiation factor 5B OS=Macaca mulatta GN=EIF5B PE=4 SV=1	EIF5B	0	5	17.08	0.797	0.824	-0.33	-0.28	0.961838	0.983671	981.4	782.3	644.8
H9ZFR0	KIAA0040 OS=Macaca mulatta GN=KIAA0040 PE=2 SV=1	KIAA0040	0	2	8.75	0.83	1.717	-0.27	0.78	0.995194	0.196548	814.9	676.1	1161.1
G7NPT2	Nuclear pore complex protein Nup93 OS=Macaca mulatta GN=NUP93 PE=2 SV=1	NUP93	0	10	51.48	0.737	0.988	-0.44	-0.02	0.743445	0.999623	9190.8	6774.2	6692.5
F6ZFX8	Basic leucine zipper and W2 domains 1 OS=Macaca mulatta GN=BZW1 PE=4 SV=2	BZW1	0	4	17.84	0.928	0.821	-0.11	-0.28	0.995194	0.979683	3023.8	2807.2	2304.7
A0A1D5QL47	ER membrane protein complex subunit 2 OS=Macaca mulatta GN=EMC2 PE=4 SV=1	EMC2	0	8	45.84	0.828	0.974	-0.27	-0.04	0.946048	0.998264	3577.9	2961.5	2885.2
F6PXX8	STE20 like kinase OS=Macaca mulatta GN=SLK PE=4 SV=1	SLK	0	20	101.85	1.065	0.819	0.09	-0.29	0.95665	0.977417	10726.7	11419.3	9354.8
I0FWR9	Malectin OS=Macaca mulatta GN=MLEC PE=2 SV=1	MLEC	0	12	100.25	0.795	1.125	-0.33	0.17	0.909888	0.998082	15789.5	12552.3	14122.6
H9Z1T8	Eukaryotic initiation factor 4A-III OS=Macaca mulatta GN=EIF4A3 PE=2 SV=1	EIF4A3	0	7	34.47	0.735	1.016	-0.44	0.02	0.734706	0.998082	4146.5	3046.3	3095.3
F7CJS6	Transmembrane 9 superfamily member OS=Macaca mulatta GN=TM9SF4 PE=3 SV=2	TM9SF4	0	2	10.93	0.756	0.981	-0.4	-0.03	0.945265	0.998264	900.8	681.3	668
G7NAG1	39S ribosomal protein L19, mitochondrial OS=Macaca mulatta GN=MRPL19 PE=2 SV=1	MRPL19	0	3	12.13	0.867	1.254	-0.21	0.33	0.995194	0.892702	1020.2	884.8	1109.4
F7HL62	E3 ubiquitin-protein ligase BRE1B OS=Macaca mulatta GN=RNF40 PE=2 SV=1	RNF40	0	2	14.6	0.733	1.066	-0.45	0.09	0.948183	0.998082	111	81.4	86.8
F6V1Q3	ARM protein lost in epithelial cancers on chromosome X 2 OS=Macaca mulatta GN=ARMCX2 PE=2 SV=1	ARMCX2	0	6	49.75	0.835	1.108	-0.26	0.15	0.957828	0.998082	2096.9	1750.6	1939.6
F7DFN9	Rho guanine nucleotide exchange factor 17 OS=Macaca mulatta GN=ARHGEF17 PE=4 SV=1	ARHGEF17	0	23	126.67	0.991	1.101	-0.01	0.14	0.995194	0.998082	8740.9	8663.9	9537.1
A0A1D5QGL5	EPM2A interacting protein 1 OS=Macaca mulatta GN=EPM2AIP1 PE=4 SV=1	EPM2AIP1	0	2	14.43	0.725	1.038	-0.46	0.05	0.85227	0.998082	1061.6	769.8	799
F7BN41	FERM, ARH/RhoGEF and pleckstrin domain protein 2 OS=Macaca mulatta GN=FARP2 PE=4 SV=2	FARP2	0	5	34.08	0.814	1.208	-0.3	0.27	0.948183	0.964716	1896.8	1544.2	1864.7
H9G2K0	Centrosomal protein of 170 kDa isoform alpha OS=Macaca mulatta GN=CEP170 PE=2 SV=1	CEP170	0	5	11.71	0.759	0.922	-0.4	-0.12	0.831286	0.998082	2453.8	1862.7	1718
F7H0I4	Proteasome 26S subunit, non-ATPase 6 OS=Macaca mulatta GN=PSMD6 PE=4 SV=2	PSMD6	0	6	30.61	0.874	1.036	-0.19	0.05	0.980518	0.998082	2589.1	2262.5	2344.3
F7GGN2	Mitochondrial import receptor subunit TOM70 OS=Macaca mulatta GN=TOMM70 PE=2 SV=1	TOMM70	0	16	128.27	0.824	1.136	-0.28	0.18	0.946048	0.998082	20854.8	17194.7	19539.8
I0FWU4	Protein transport protein Sec24D OS=Macaca mulatta GN=SEC24D PE=2 SV=1	SEC24D	0	5	28.11	0.926	0.859	-0.11	-0.22	0.995194	0.998082	2825	2617.1	2247.2
H9G2L5	KIAA0196 OS=Macaca mulatta GN=KIAA0196 PE=2 SV=1	KIAA0196	0	2	7.88	0.826	1.197	-0.28	0.26	0.999502	0.94431	195.9	161.7	193.6
F7GQI0	Ubiquitin associated protein 2 like OS=Macaca mulatta GN=UBAP2L PE=4 SV=2	UBAP2L	0	4	22.46	1.124	0.732	0.17	-0.45	0.89392	0.832792	1831.2	2059.2	1507
I0FWV1	C-type mannose receptor 2 OS=Macaca mulatta GN=MRC2 PE=2 SV=1	MRC2	0	11	58.82	0.737	0.742	-0.44	-0.43	0.742504	0.871436	6905.5	5087.6	3772.9
A0A1D5QXU6	G3BP stress granule assembly factor 2 OS=Macaca mulatta GN=G3BP2 PE=4 SV=1	G3BP2	0	6	28.37	1.03	0.922	0.04	-0.12	0.984396	0.998082	3833.3	3947.6	3638.1
F7DM84	Protein transport protein sec16 OS=Macaca mulatta GN=SEC16A PE=3 SV=2	SEC16A	0	3	8.75	0.704	1.05	-0.51	0.07	0.702904	0.998082	1912.4	1346	1412.6
H9G2M8	IQ motif and SEC7 domain-containing protein 1 isoform a OS=Macaca mulatta GN=IQSEC1 PE=2 SV=1	IQSEC1	0	2	7.85	0.906	1.019	-0.14	0.03	0.995194	0.998082	691.8	626.8	638.5
G7MGV9	Mitofusin-2 OS=Macaca mulatta GN=MFN2 PE=2 SV=1	MFN2	0	15	106.3	0.902	1.09	-0.15	0.12	0.995194	0.998082	14006.3	12630.2	13764.6
F6ZPL3	Exo/endonuclease G OS=Macaca mulatta GN=EXOG PE=4 SV=2	EXOG	0	2	8.33	1.073	1.279	0.1	0.36	0.878652	0.850968	934.4	1002.5	1282.2
A0A1D5R0F4	Oxidative stress responsive 1 OS=Macaca mulatta GN=OXSR1 PE=2 SV=1	OXSR1	0	6	33.42	1.05	0.83	0.07	-0.27	0.964699	0.986628	2297.4	2413.2	2002.1
A0A1D5QSK0	WD repeat domain 1 OS=Macaca mulatta GN=WDR1 PE=4 SV=1	WDR1	0	24	538.27	1.596	0.57	0.67	-0.81	0.0997785	0.281396	42262.7	67438.2	38425.4
F6U7C5	Golgin A5 OS=Macaca mulatta GN=GOLGA5 PE=2 SV=1	GOLGA5	0	3	16.1	0.819	0.717	-0.29	-0.48	0.946048	0.783032	2182	1786	1280.6
F6QY64	Ubiquitin specific peptidase 15 OS=Macaca mulatta GN=USP15 PE=3 SV=1	USP15	0	4	12.94	1.01	0.837	0.01	-0.26	0.984635	0.998082	1894.2	1913.1	1601.7
F7FKY6	Major vault protein OS=Macaca mulatta GN=MVP PE=4 SV=2	MVP	0	39	478.43	1.109	1.13	0.15	0.18	0.943185	0.998082	42918.4	47598.9	53766
F7GNF6	Thyroid hormone receptor-associated protein 3 OS=Macaca mulatta GN=THRAP3 PE=2 SV=1	THRAP3	0	14	53.24	0.464	1.349	-1.11	0.43	0.00633584	0.804944	13600.1	6314.5	8520
A0A1D5R0K3	Nucleoporin 153 OS=Macaca mulatta GN=NUP153 PE=4 SV=1	NUP153	0	3	11.46	0.722	1.14	-0.47	0.19	0.781106	0.991135	1672.8	1207.1	1375.9
H9ESS0	Heterogeneous nuclear ribonucleoprotein D-like isoform a OS=Macaca mulatta GN=HNRPDL PE=2 SV=1	HNRPDL	0	9	144.23	0.917	0.952	-0.13	-0.07	0.995194	0.998082	13493.1	12370.3	11779.7
H9EN72	Aryl-hydrocarbon receptor repressor OS=Macaca mulatta GN=PDCD6 PE=2 SV=1	PDCD6	0	5	51.02	0.982	1.005	-0.03	0.01	0.995194	0.998082	6013.6	5907.6	5934.5
F6V958	GPI-anchor transamidase OS=Macaca mulatta GN=PIGK PE=2 SV=1	PIGK	0	2	5.72	0.683	1.181	-0.55	0.24	0.845833	0.96281	196.3	134.1	158.3
F6QK45	Target of Myb protein 1 isoform 1 OS=Macaca mulatta GN=TOM1 PE=2 SV=2	TOM1	0	6	37.93	0.902	0.763	-0.15	-0.39	0.9971	0.915565	1551.2	1399.9	1067.6
F7GHV7	RAN binding protein 9 OS=Macaca mulatta GN=RANBP9 PE=4 SV=2	RANBP9	0	2	7.09	0.908	1.042	-0.14	0.06	0.964699	0.998082	257.2	233.6	243.4
F7EJQ3	DnaJ heat shock protein family (Hsp40) member B6 OS=Macaca mulatta GN=DNAJB6 PE=2 SV=1	DNAJB6	0	4	19.3	0.811	0.994	-0.3	-0.01	0.950835	0.998082	1698.7	1378.2	1370.4
F6TLE0	SUMO-activating enzyme subunit 2 OS=Macaca mulatta GN=UBA2 PE=4 SV=2	UBA2	0	13	76.35	1.061	0.652	0.09	-0.62	0.958762	0.576417	10093.9	10708.3	6983.8
H9ESI1	Phenylalanyl-tRNA synthetase beta chain OS=Macaca mulatta GN=FARSB PE=2 SV=1	FARSB	0	10	39.88	1.027	0.653	0.04	-0.61	0.985881	0.580251	4979.9	5116.3	3342.5
F7GI64	Dynamin 1 like OS=Macaca mulatta GN=DNM1L PE=3 SV=2	DNM1L	0	18	125.91	1.053	0.638	0.07	-0.65	0.961838	0.517837	10997.5	11583.1	7386.3
F7H1X2	ATP binding cassette subfamily F member 2 OS=Macaca mulatta GN=ABCF2 PE=4 SV=2	ABCF2	0.001	2	4.36	0.867	0.666	-0.21	-0.59	0.995194	0.559736	274.3	237.8	158.5
H9ER13	Cytochrome c oxidase copper chaperone OS=Macaca mulatta GN=COX17 PE=2 SV=1	COX17	0	2	44.91	1.105	1.165	0.14	0.22	0.945265	0.993798	4033.3	4455.2	5188.2
G7NC55	Dipeptidyl peptidase 3 OS=Macaca mulatta GN=DPP3 PE=2 SV=1	DPP3	0	2	10.65	0.915	0.804	-0.13	-0.31	0.961838	0.973112	297.2	271.8	218.6
A0A1D5Q8T6	HECT, UBA and WWE domain containing 1, E3 ubiquitin protein ligase OS=Macaca mulatta GN=HUWE1 PE=4 SV=1	HUWE1	0	21	107.05	0.862	0.972	-0.21	-0.04	0.965611	0.998082	6495.8	5597.2	5440.4
A0A1D5QWF5	Protein tyrosine phosphatase, receptor type U OS=Macaca mulatta GN=PTPRU PE=4 SV=1	PTPRU	0	3	11.25	0.827	1.019	-0.27	0.03	0.995194	0.998082	918.3	759.7	773.8
F7DBB2	EGF like repeats and discoidin domains 3 OS=Macaca mulatta GN=EDIL3 PE=4 SV=2	EDIL3	0	2	6.11	0.892	1.081	-0.17	0.11	0.99994	0.998082	1109.4	989.1	1069.3
F6VEE0	ARP2 actin related protein 2 homolog OS=Macaca mulatta GN=ACTR2 PE=2 SV=2	ACTR2	0	12	305.26	1.192	0.761	0.25	-0.39	0.816118	0.914506	18987.5	22642.5	17230.4
F7HA08	Tetraspanin OS=Macaca mulatta GN=TSPAN2 PE=3 SV=1	TSPAN2	0	2	6.26	0.997	1.325	0	0.41	0.935167	0.773186	612.2	610.3	808.6
A0A1D5RG49	Cytosolic Fe-S cluster assembly factor NUBP2 OS=Macaca mulatta GN=NUBP2 PE=2 SV=1	NUBP2	0	2	8.7	0.848	0.892	-0.24	-0.17	0.99926	0.998082	468.1	397.1	354.1
F7HSY3	Elongation factor Ts, mitochondrial OS=Macaca mulatta GN=TSFM PE=2 SV=2	TSFM	0	7	59.39	0.779	1.133	-0.36	0.18	0.870306	0.998082	6491	5056.1	5726.6
I0FMN3	Peptidyl-prolyl cis-trans isomerase OS=Macaca mulatta GN=PPIF PE=2 SV=1	PPIF	0	2	10.08	0.785	1.09	-0.35	0.12	0.950025	0.998082	1015.2	797.2	868.8
A0A1D5RJ31	Arp2/3 complex 34 kDa subunit OS=Macaca mulatta GN=ARPC2 PE=2 SV=1	ARPC2	0	17	155.98	1.393	0.768	0.48	-0.38	0.361241	0.924221	18741.3	26111.5	20041.7
F7DGI4	RAD50 double strand break repair protein OS=Macaca mulatta GN=RAD50 PE=4 SV=2	RAD50	0	13	53.93	0.828	1.12	-0.27	0.16	0.946048	0.998082	5646.4	4675.7	5235.5
A0A1D5Q1K4	ARP1 actin related protein 1 homolog B OS=Macaca mulatta GN=ACTR1B PE=2 SV=1	ACTR1B	0	7	140.83	1.334	1.123	0.42	0.17	0.486966	0.998082	13539.2	18061.4	20277.1
F7HIJ6	ARP1 actin related protein 1 homolog A OS=Macaca mulatta GN=ACTR1A PE=2 SV=1	ACTR1A	0	6	275.32	1.115	1.091	0.16	0.13	0.935002	0.998082	2724.4	3037	3313.1
H9FNG0	Leucine-rich PPR motif-containing protein, mitochondrial OS=Macaca mulatta GN=LRPPRC PE=2 SV=1	LRPPRC	0	40	270.43	0.949	1.046	-0.08	0.07	0.999502	0.998082	30888	29319.5	30677.2
A0A1D5R0H6	FRY microtubule binding protein OS=Macaca mulatta GN=FRY PE=4 SV=1	FRY	0	10	42.36	0.896	0.999	-0.16	0	0.995194	0.998082	3904.6	3499.1	3496
H9FNG4	Heat shock protein 75 kDa, mitochondrial OS=Macaca mulatta GN=TRAP1 PE=2 SV=1	TRAP1	0	24	186.5	0.828	1.336	-0.27	0.42	0.946048	0.833748	14311.4	11853.1	15841
F6WK94	Optineurin OS=Macaca mulatta GN=OPTN PE=4 SV=2	OPTN	0	2	15.32	1.002	0.782	0	-0.36	0.965611	0.94431	1454.3	1457.8	1139.3
H9EW35	Nicotinamide phosphoribosyltransferase OS=Macaca mulatta GN=NAMPT PE=2 SV=1	NAMPT	0	5	19.1	0.971	0.576	-0.04	-0.8	0.993642	0.281396	1340.8	1301.6	750.1
G7N4Y6	RNA-binding motif protein 12 OS=Macaca mulatta GN=RBM12 PE=2 SV=1	RBM12	0	4	13.28	0.808	0.906	-0.31	-0.14	0.961838	0.998082	1252.9	1012.8	918
F7CNH3	SURP and G-patch domain containing 2 OS=Macaca mulatta GN=SUGP2 PE=4 SV=2	SUGP2	0	3	9.55	0.613	1.172	-0.71	0.23	0.359168	0.976223	1139.5	698.1	818
F7G9W9	Tripartite motif containing 28 OS=Macaca mulatta GN=TRIM28 PE=4 SV=2	TRIM28	0	18	198.64	0.969	1.049	-0.05	0.07	0.995194	0.998082	12618.6	12225	12826.5
G7MM77	Aminoadipate-semialdehyde synthase OS=Macaca mulatta GN=AASS PE=4 SV=1	AASS	0	17	108.57	0.833	0.916	-0.26	-0.13	0.946048	0.998082	13459.6	11208	10265.9
G7NJI7	Chondrocyte-derived ezrin-like protein OS=Macaca mulatta GN=FARP1 PE=2 SV=1	FARP1	0	24	193.47	0.845	1.094	-0.24	0.13	0.950884	0.998082	15127.1	12776.6	13983.8
F7E520	WAS protein family member 2 OS=Macaca mulatta GN=WASF2 PE=4 SV=2	WASF2	0	5	19.02	0.86	1.02	-0.22	0.03	0.964699	0.998082	2947.1	2533.7	2584.5
F7BR40	Calcium-binding mitochondrial carrier protein Aralar2 isoform 2 OS=Macaca mulatta GN=SLC25A13 PE=2 SV=2	SLC25A13	0	6	68.5	0.65	1.128	-0.62	0.17	0.367734	0.998082	3947	2565.7	2894.6
F7BB11	Sorbin and SH3 domain containing 3 OS=Macaca mulatta GN=SORBS3 PE=2 SV=1	SORBS3	0	31	339.64	0.995	1.246	-0.01	0.32	0.995194	0.944017	34471.5	34288.3	42720.6
F7G216	LHFPL tetraspan subfamily member 2 OS=Macaca mulatta GN=LHFPL2 PE=2 SV=1	LHFPL2	0	2	7.8	0.944	1.294	-0.08	0.37	0.995194	0.850968	1351.4	1276.3	1651.2
A0A1D5Q4N1	Aly/REF export factor OS=Macaca mulatta GN=ALYREF PE=4 SV=1	ALYREF	0	4	45.14	0.876	0.933	-0.19	-0.1	0.983406	0.998082	5319.8	4661.2	4348.8
A0A1D5QJG6	Protein arginine methyltransferase 3 OS=Macaca mulatta GN=PRMT3 PE=3 SV=1	PRMT3	0	3	18.44	0.86	1.307	-0.22	0.39	0.983671	0.869401	2005.6	1723.9	2252.7
F6X1C0	Calcitonin gene-related peptide type 1 receptor OS=Macaca mulatta GN=CALCRL PE=2 SV=2	CALCRL	0	3	12.38	0.662	1.241	-0.6	0.31	0.629742	0.916237	1085	717.9	891.3
G7MRG3	Flotillin-1 OS=Macaca mulatta GN=FLOT1 PE=2 SV=1	FLOT1	0	14	111	0.811	0.994	-0.3	-0.01	0.93671	0.998264	10301	8357.9	8311.3
F7HMX1	Proteasome 26S subunit, non-ATPase 14 OS=Macaca mulatta GN=PSMD14 PE=4 SV=2	PSMD14	0	7	47.51	0.965	0.981	-0.05	-0.03	0.995194	0.999194	4654	4489	4401.6
G7MFT3	Major facilitator superfamily domain containing 10 OS=Macaca mulatta GN=MFSD10 PE=2 SV=1	MFSD10	0.001	2	5.61	0.667	1.206	-0.58	0.27	0.519351	0.961098	2065.7	1378.2	1662
G7MKM2	5-demethoxyubiquinone hydroxylase, mitochondrial OS=Macaca mulatta GN=COQ7 PE=3 SV=1	COQ7	0	3	15.43	0.839	1.171	-0.25	0.23	0.950025	0.986628	3585.8	3008.7	3522.8
F7DIW0	Leucine rich repeat containing 17 OS=Macaca mulatta GN=LRRC17 PE=4 SV=1	LRRC17	0	4	15.31	0.608	0.845	-0.72	-0.24	0.219715	0.998082	3167.4	1926	1627.6
F7FX49	Mitochondrial ribosomal protein S31 OS=Macaca mulatta GN=MRPS31 PE=4 SV=2	MRPS31	0	3	26.7	0.807	1.035	-0.31	0.05	0.995194	0.998082	712.7	575.3	595.6
A0A1D5QA07	Gephyrin OS=Macaca mulatta GN=GPHN PE=4 SV=1	GPHN	0	3	9.68	0.82	0.968	-0.29	-0.05	0.971902	0.999701	1238.2	1015.3	982.5
F7B1Q8	Signal transducing adaptor molecule 2 OS=Macaca mulatta GN=STAM2 PE=4 SV=2	STAM2	0	3	21.29	0.994	0.909	-0.01	-0.14	0.995194	0.998082	2335.9	2322.6	2110.5
F7FGV3	Splicing factor 3B subunit 4 OS=Macaca mulatta GN=SF3B4 PE=2 SV=1	SF3B4	0	2	15.66	0.788	0.997	-0.34	0	0.959899	0.998082	934	735.9	733.7
A0A1D5Q518	CAAX prenyl protease 1 homolog OS=Macaca mulatta GN=ZMPSTE24 PE=2 SV=1	ZMPSTE24	0	5	54.64	0.815	1.189	-0.3	0.25	0.943372	0.977417	5428	4421.6	5258.3
I0FNC1	A-kinase anchor protein 8 OS=Macaca mulatta GN=AKAP8 PE=2 SV=1	AKAP8	0	4	26.8	0.779	1.114	-0.36	0.16	0.956724	0.998082	826.4	644	717.2
H9FNL3	E3 ubiquitin-protein ligase CHIP OS=Macaca mulatta GN=STUB1 PE=2 SV=1	STUB1	0	5	23.28	0.889	0.915	-0.17	-0.13	0.995194	0.998082	2460.6	2187.7	2002
F7CXR4	Histone deacetylase complex subunit SAP18 OS=Macaca mulatta GN=SAP18 PE=2 SV=2	SAP18	0	4	12.26	0.894	1.06	-0.16	0.08	0.995194	0.998082	3540.1	3165.8	3355
F7CVM3	Survival of motor neuron-related-splicing factor 30 OS=Macaca mulatta GN=SMNDC1 PE=2 SV=1	SMNDC1	0	2	8.05	0.929	0.793	-0.11	-0.33	0.956334	0.956692	373.5	347.1	275.3
F6WYU6	Regulator of G-protein signaling 19 OS=Macaca mulatta GN=RGS19 PE=2 SV=1	RGS19	0	2	9.01	0.651	1.227	-0.62	0.3	0.718606	0.899797	149.9	97.5	119.7
H9FI72	Striated muscle preferentially expressed protein kinase isoform 1 (Fragment) OS=Macaca mulatta GN=SPEG PE=2 SV=1	SPEG	0.001	2	2.99	0.911	1.07	-0.13	0.1	0.995194	0.998082	645.3	587.9	629
F7GEU6	Splicing factor 3A subunit 1 isoform 1 OS=Macaca mulatta GN=SF3A1 PE=2 SV=1	SF3A1	0	10	43.37	0.826	1.001	-0.28	0	0.946048	0.998082	7097.5	5859.4	5863.4
F7FRI9	Branched chain ketoacid dehydrogenase kinase OS=Macaca mulatta GN=BCKDK PE=2 SV=1	BCKDK	0	4	20.83	1.164	1.307	0.22	0.39	0.760998	0.855808	1362.8	1586.7	2074.1
F6Z9H7	p21 (RAC1) activated kinase 4 OS=Macaca mulatta GN=PAK4 PE=4 SV=2	PAK4	0	4	9.86	0.537	0.918	-0.9	-0.12	0.114618	0.998082	989	531.4	487.6
A0A1D5Q0A6	DSCR3 arrestin fold containing OS=Macaca mulatta GN=DSCR3 PE=4 SV=1	DSCR3	0	2	10.15	1.018	0.972	0.03	-0.04	0.874622	0.999701	475.2	483.9	470.3
A0A1D5QU99	LanC like 1 OS=Macaca mulatta GN=LANCL1 PE=4 SV=1	LANCL1	0	13	95.03	0.972	1.053	-0.04	0.08	0.995194	0.998082	12816.3	12459.3	13125.6
F7B9R3	Laminin subunit gamma 3 OS=Macaca mulatta GN=LAMC3 PE=4 SV=2	LAMC3	0	4	25.21	0.676	1.303	-0.56	0.38	0.738028	0.814819	694.9	470	612.4
G7MGP9	Alcohol dehydrogenase [NADP+] OS=Macaca mulatta GN=AKR1A1 PE=2 SV=1	AKR1A1	0	9	82.83	1.079	0.527	0.11	-0.93	0.948183	0.160624	3327.6	3590.7	1891
A0A1D5R636	ER membrane protein complex subunit 8 OS=Macaca mulatta GN=EMC8 PE=2 SV=1	EMC8	0	3	10.07	0.771	1.051	-0.38	0.07	0.946048	0.998082	1004.8	774.6	814.1
F7AVR0	Murine retrovirus integration site 1 homolog OS=Macaca mulatta GN=MRVI1 PE=4 SV=2	MRVI1	0	27	190.19	1.044	1.194	0.06	0.26	0.967693	0.976223	23076.5	24103.3	28786.5
F7HHW2	Protein TFG isoform 1 OS=Macaca mulatta GN=TFG PE=2 SV=1	TFG	0	7	87.25	1.103	0.984	0.14	-0.02	0.945265	0.999701	4571.4	5041.4	4961.8
B0F4M8	E3 ubiquitin-protein ligase TRIM22 OS=Macaca mulatta GN=TRIM22 PE=2 SV=1	TRIM22	0	2	11.78	1.012	1.086	0.02	0.12	0.907441	0.998082	545.5	551.9	599.4
A0A1D5QCE7	ATP binding cassette subfamily A member 9 OS=Macaca mulatta GN=ABCA9 PE=4 SV=1	ABCA9	0	4	13.73	0.516	0.792	-0.95	-0.34	0.0616741	0.973112	1310.8	676.4	535.6
A0A1D5QKQ4	ATP binding cassette subfamily A member 8 OS=Macaca mulatta GN=ABCA8 PE=4 SV=1	ABCA8	0	10	112.08	0.547	1.276	-0.87	0.35	0.0676128	0.912709	10068.2	5511.6	7031.2
G7MG05	Tryptophanyl tRNA synthetase 2, mitochondrial OS=Macaca mulatta GN=WARS2 PE=3 SV=1	WARS2	0	4	18.07	0.702	1.153	-0.51	0.21	0.610406	0.998082	3104.6	2178.3	2511.6
H9Z493	Tubulin alpha chain OS=Macaca mulatta GN=TUBA1B PE=2 SV=1	TUBA1B	0	2	703.7	1.055	0.781	0.08	-0.36	0.950025	0.943284	1889.6	1993.1	1557.6
H9Z494	Tubulin alpha chain OS=Macaca mulatta GN=TUBA1B PE=2 SV=1	TUBA1B	0	3	952.17	1.162	0.955	0.22	-0.07	0.866896	0.998082	5293.8	6151.3	5871.6
F6SHZ8	N-myc downstream regulated 1 OS=Macaca mulatta GN=NDRG1 PE=4 SV=2	NDRG1	0	8	84.99	0.763	0.763	-0.39	-0.39	0.831286	0.918869	7465.8	5699.5	4351.3
A0A1D5R005	Receptor for activated C kinase 1 OS=Macaca mulatta GN=RACK1 PE=4 SV=1	RACK1	0	13	96.79	1.208	0.514	0.27	-0.96	0.779286	0.135116	12342.3	14914.1	7662.1
H9ERL9	Brain abundant membrane attached signal protein 1 OS=Macaca mulatta GN=BASP1 PE=2 SV=1	BASP1	0	10	122.26	0.776	0.768	-0.37	-0.38	0.863743	0.924221	15034	11663.2	8954.2
F7FER5	Yes associated protein 1 OS=Macaca mulatta GN=YAP1 PE=2 SV=2	YAP1	0	7	47.3	0.888	1.075	-0.17	0.1	0.995194	0.998082	4004.3	3556.6	3824.9
H9EU02	F-spondin OS=Macaca mulatta GN=SPON1 PE=2 SV=1	SPON1	0	14	99.02	0.675	1.214	-0.57	0.28	0.478102	0.973112	10578.8	7135.9	8665.5
I0FGU5	Ubiquitin-associated domain-containing protein 1 OS=Macaca mulatta GN=UBAC1 PE=2 SV=1	UBAC1	0	3	13.08	0.801	1.033	-0.32	0.05	0.995194	0.998082	428.7	343.4	354.7
A0A1D5QBW7	Progesterone receptor membrane component 2 OS=Macaca mulatta GN=PGRMC2 PE=3 SV=1	PGRMC2	0	6	58.28	1.021	1.049	0.03	0.07	0.994102	0.998082	5018.7	5125.7	5375
H9Z4B7	Protein transport protein Sec24B isoform a OS=Macaca mulatta GN=SEC24B PE=2 SV=1	SEC24B	0	2	12.09	0.846	1.019	-0.24	0.03	0.997317	0.998082	380.3	321.6	327.7
F6Z819	Acyl-protein thioesterase 1 OS=Macaca mulatta GN=LYPLA1 PE=2 SV=1	LYPLA1	0	3	10.57	0.905	0.856	-0.14	-0.22	0.995194	0.998082	1118.4	1012.2	866.1
A0A1D5QZU9	Family with sequence similarity 3 member C OS=Macaca mulatta GN=FAM3C PE=4 SV=1	FAM3C	0	4	50.56	0.868	0.876	-0.2	-0.19	0.992704	0.998082	2064.9	1792.4	1569.5
F6VM61	3-ketoacyl-CoA thiolase, mitochondrial OS=Macaca mulatta GN=ACAA2 PE=2 SV=1	ACAA2	0	17	246.33	0.971	0.948	-0.04	-0.08	0.995194	0.998082	20343.9	19751.9	18719.4
I0FI46	Mitochondrial import receptor subunit TOM40 homolog OS=Macaca mulatta GN=TOMM40 PE=2 SV=1	TOMM40	0	2	26.2	0.74	1.106	-0.43	0.14	0.753927	0.998082	3853	2851.7	3153.2
F7HIZ2	Enoyl-CoA delta isomerase 2 OS=Macaca mulatta GN=ECI2 PE=4 SV=2	ECI2	0	5	38.16	1.082	0.951	0.11	-0.07	0.863743	0.998082	980.1	1060.4	1008.6
A0A1D5Q8U3	Peptidyl-prolyl cis-trans isomerase OS=Macaca mulatta GN=PPIH PE=2 SV=1	PPIH	0	3	21.55	0.96	0.765	-0.06	-0.39	0.995194	0.920635	1913	1836.5	1405.4
F6Q4U6	Component of oligomeric golgi complex 5 OS=Macaca mulatta GN=COG5 PE=4 SV=2	COG5	0	3	11.39	0.786	0.943	-0.35	-0.09	0.988053	0.998082	486.8	382.4	360.5
F7HS29	Mitochondrial import inner membrane translocase subunit TIM44 OS=Macaca mulatta GN=TIMM44 PE=3 SV=2	TIMM44	0	4	12.96	0.799	1.035	-0.32	0.05	0.983364	0.998082	769	614.1	635.4
I0FNG3	Prefoldin subunit 6 OS=Macaca mulatta GN=PFDN6 PE=2 SV=1	PFDN6	0	5	44.17	0.999	0.78	0	-0.36	0.995194	0.94431	3185.9	3183.3	2483.3
F6PTU2	ATP synthase subunit d, mitochondrial OS=Macaca mulatta GN=ATP5H PE=2 SV=1	ATP5H	0	12	213.25	0.922	1.118	-0.12	0.16	0.995194	0.998082	27979.6	25803.6	28855.9
G7NDN3	Eukaryotic translation initiation factor 3 subunit M OS=Macaca mulatta GN=EIF3M PE=3 SV=1	EIF3M	0	3	15.9	0.885	1.028	-0.18	0.04	0.997396	0.998082	1125.3	996.1	1023.7
H9YW98	Nuclear RNA export factor 1 isoform 1 OS=Macaca mulatta GN=NXF1 PE=2 SV=1	NXF1	0	3	18.21	0.814	1.012	-0.3	0.02	0.965611	0.998082	1167	950.4	962
F7EJF0	Protein transport protein Sec23A OS=Macaca mulatta GN=SEC23A PE=2 SV=1	SEC23A	0	14	118.02	1.011	0.922	0.02	-0.12	0.995194	0.998082	9574.7	9681.3	8926.9
I0FIM4	Adenylyl cyclase-associated protein OS=Macaca mulatta GN=CAP1 PE=2 SV=1	CAP1	0	25	621.72	1.255	0.902	0.33	-0.15	0.680735	0.998082	53192.4	66739.2	60215.6
F7DE29	Cartilage-associated protein OS=Macaca mulatta GN=CRTAP PE=2 SV=1	CRTAP	0	2	6.46	1.035	0.961	0.05	-0.06	0.867691	0.998264	587	607.6	584
Q3I1S1	Vesicle amine transport 1 (Fragment) OS=Macaca mulatta GN=VAT1 PE=4 SV=1	VAT1	0	12	213.14	0.907	0.792	-0.14	-0.34	0.995194	0.966495	18209.3	16509.8	13082.8
A0A1D5QMP1	Serine/threonine kinase 25 OS=Macaca mulatta GN=STK25 PE=4 SV=1	STK25	0	2	26.08	0.977	0.772	-0.03	-0.37	0.943185	0.92792	448.4	437.9	338.2
F7FM77	Coactivator associated arginine methyltransferase 1 OS=Macaca mulatta GN=CARM1 PE=3 SV=2	CARM1	0	5	28.08	0.97	0.744	-0.04	-0.43	0.995194	0.879975	2996.4	2906.1	2163.3
I2CYF4	Putative ATP-dependent RNA helicase DDX17 isoform 3 OS=Macaca mulatta GN=DDX17 PE=2 SV=1	DDX17	0	16	213.82	1.046	0.886	0.07	-0.18	0.965611	0.998082	24196.3	25319.1	22423.7
I2CV14	Calcium homeostasis endoplasmic reticulum protein OS=Macaca mulatta GN=CHERP PE=2 SV=1	CHERP	0	5	22.31	0.725	1.052	-0.46	0.07	0.704136	0.998082	3514.2	2549.4	2682.1
H9ER73	Hypoxia up-regulated protein 1 OS=Macaca mulatta GN=HYOU1 PE=2 SV=1	HYOU1	0	26	229.24	0.8	0.961	-0.32	-0.06	0.917869	0.998082	21294	17043.9	16383.8
F6R553	NOP56 ribonucleoprotein OS=Macaca mulatta GN=NOP56 PE=2 SV=2	NOP56	0	6	22.32	0.539	1.272	-0.89	0.35	0.0564776	0.918355	4256.7	2294.3	2918.1
A0A1D5RAK7	Nebulette OS=Macaca mulatta GN=NEBL PE=2 SV=1	NEBL	0	6	117.67	0.827	1.351	-0.27	0.43	0.946048	0.80326	13711.7	11337.3	15314.7
F7A1F3	Pitrilysin metallopeptidase 1 OS=Macaca mulatta GN=PITRM1 PE=4 SV=2	PITRM1	0	9	47.61	0.881	1.044	-0.18	0.06	0.988668	0.998082	3387.7	2984.1	3114.3
F7G1R1	Prolyl 3-hydroxylase 3 OS=Macaca mulatta GN=P3H3 PE=4 SV=2	P3H3	0	2	7.66	0.942	0.87	-0.09	-0.2	0.946048	0.998082	330.9	311.8	271.3
F7H9W9	Dynactin subunit 2 OS=Macaca mulatta GN=DCTN2 PE=4 SV=2	DCTN2	0	16	265.79	1.212	1.077	0.28	0.11	0.770713	0.998082	15901.8	19265.8	20749.4
H9F2E4	Hepatitis B virus X-interacting protein (Fragment) OS=Macaca mulatta GN=HBXIP PE=2 SV=1	HBXIP	0	2	10.36	0.705	0.57	-0.51	-0.81	0.837377	0.231061	783.9	552.4	314.7
F7F7R4	Endothelial cell protein C receptor OS=Macaca mulatta GN=EGK_02471 PE=4 SV=1	EGK_02471	0	2	23.95	0.874	0.524	-0.19	-0.93	0.980639	0.154449	3431	2999	1570.6
H9ER83	Peroxiredoxin-4 OS=Macaca mulatta GN=PRDX4 PE=2 SV=1	PRDX4	0	6	99.06	0.92	0.986	-0.12	-0.02	0.995194	0.999701	4524.9	4165	4108.5
F7FCU0	PRA1 family protein OS=Macaca mulatta GN=ARL6IP5 PE=2 SV=1	ARL6IP5	0	5	103.14	1.069	1.225	0.1	0.29	0.950884	0.966426	9878.3	10560.5	12939.4
H9FNS7	Actin-related protein 2/3 complex subunit 1A isoform 1 OS=Macaca mulatta GN=ARPC1A PE=2 SV=1	ARPC1A	0	11	57.05	1.292	0.679	0.37	-0.56	0.598974	0.669882	12486.2	16129.8	10955.8
F7HF22	1-acyl-sn-glycerol-3-phosphate acyltransferase OS=Macaca mulatta GN=AGPAT1 PE=2 SV=1	AGPAT1	0	2	16.01	0.822	1.091	-0.28	0.13	0.997396	0.998082	89.6	73.7	80.4
F7AUW7	ADP ribosylation factor guanine nucleotide exchange factor 2 OS=Macaca mulatta GN=ARFGEF2 PE=4 SV=2	ARFGEF2	0	3	11.84	0.834	0.953	-0.26	-0.07	0.995194	0.998082	744.4	620.9	591.6
A0A1D5RJM0	PRA1 family protein OS=Macaca mulatta GN=RABAC1 PE=2 SV=1	RABAC1	0.001	2	5.78	0.804	1.099	-0.31	0.14	0.984635	0.998082	789.5	634.8	697.6
F6Y8S5	Mitochondrial ribosomal protein L28 OS=Macaca mulatta GN=MRPL28 PE=4 SV=2	MRPL28	0	3	9.83	0.877	1.097	-0.19	0.13	0.995194	0.998082	1095.3	960.5	1054.1
F7FK98	Chaperonin containing TCP1 subunit 7 OS=Macaca mulatta GN=CCT7 PE=2 SV=1	CCT7	0	20	227.79	1.145	0.894	0.2	-0.16	0.894632	0.998082	22429.8	25681	22961.1
H9FNT5	T-complex protein 1 subunit delta OS=Macaca mulatta GN=CCT4 PE=2 SV=1	CCT4	0	24	258.98	1.181	0.93	0.24	-0.1	0.833448	0.998082	25272.4	29845	27765.4
F7GQC0	Chaperonin containing TCP1 subunit 2 OS=Macaca mulatta GN=CCT2 PE=2 SV=1	CCT2	0	26	309.51	1.105	0.897	0.14	-0.16	0.945265	0.998082	23793.5	26283.8	23579.3
F7HA56	Transforming acidic coiled-coil containing protein 2 OS=Macaca mulatta GN=TACC2 PE=4 SV=2	TACC2	0	8	38.45	1.022	0.75	0.03	-0.42	0.993642	0.897059	5876.1	6003.2	4500.2
I2CTV4	Thioredoxin reductase 2, mitochondrial OS=Macaca mulatta GN=TXNRD2 PE=2 SV=1	TXNRD2	0	6	44.32	0.688	1.045	-0.54	0.06	0.538807	0.998082	4337.7	2984.2	3118
G7NHM1	Pre-mRNA processing factor 8 OS=Macaca mulatta GN=PRPF8 PE=2 SV=1	PRPF8	0	28	122.17	0.656	1.13	-0.61	0.18	0.391932	0.998082	17236.9	11304.4	12770.3
A0A1D5QXA8	Activator of 90 kDa heat shock protein ATPase homolog 1 OS=Macaca mulatta GN=AHSA1 PE=2 SV=1	AHSA1	0	6	32.63	0.927	0.667	-0.11	-0.58	0.995194	0.636095	2837.3	2628.9	1752.6
H9FNU7	Polyadenylate-binding protein-interacting protein 1 isoform 2 OS=Macaca mulatta GN=PAIP1 PE=2 SV=1	PAIP1	0	4	18.19	0.802	0.89	-0.32	-0.17	0.973698	0.998082	917.7	736.1	655.5
A0A1D5R093	PDZ and LIM domain 5 OS=Macaca mulatta GN=PDLIM5 PE=4 SV=1	PDLIM5	0	5	417.65	1.308	0.604	0.39	-0.73	0.550932	0.398581	41484.6	54242	32773.6
A0A1D5RG25	RING finger protein 22 OS=Macaca mulatta GN=TRIM3 PE=2 SV=1	TRIM3	0	6	22.53	0.919	0.799	-0.12	-0.32	0.995194	0.973112	2528.5	2323.7	1856.1
G7N0W9	Erlin-1 OS=Macaca mulatta GN=ERLIN1 PE=2 SV=1	ERLIN1	0	3	30.74	0.672	0.963	-0.57	-0.06	0.467288	0.998082	2858	1921.3	1849.3
F6XZX0	STAM-binding protein OS=Macaca mulatta GN=STAMBP PE=2 SV=1	STAMBP	0	3	13.63	1.082	0.666	0.11	-0.59	0.851158	0.621801	861.7	932.7	621.4
F6ZVK0	Periostin OS=Macaca mulatta GN=POSTN PE=4 SV=2	POSTN	0	3	794.75	0.758	0.905	-0.4	-0.14	0.816916	0.998082	101081	76600.8	69311.2
F7DLB8	Periostin OS=Macaca mulatta GN=POSTN PE=4 SV=2	POSTN	0	2	736.56	0.679	1.33	-0.56	0.41	0.736432	0.771878	859.1	583	775.1
F6WC35	ATP synthase subunit g, mitochondrial OS=Macaca mulatta GN=ATP5L PE=2 SV=1	ATP5L	0	3	38.2	1.067	1.295	0.09	0.37	0.953337	0.895395	3247.8	3466.9	4489.3
F7FHX8	Growth arrest specific 2 like 1 OS=Macaca mulatta GN=GAS2L1 PE=4 SV=2	GAS2L1	0.004	2	2.08	0.994	0.763	-0.01	-0.39	0.867029	0.899928	270.4	268.7	205.1
F7HM78	Exocyst complex component 5 OS=Macaca mulatta GN=EXOC5 PE=4 SV=2	EXOC5	0	5	37.66	0.975	0.935	-0.04	-0.1	0.995194	0.998082	2669.5	2604.1	2434.2
F6SQV9	Metaxin-2 OS=Macaca mulatta GN=MTX2 PE=2 SV=1	MTX2	0	5	22.12	0.815	0.993	-0.29	-0.01	0.943509	0.998264	3550.2	2894.3	2873.2
H9EMX6	KH domain-containing, RNA-binding, signal transduction-associated protein 1 OS=Macaca mulatta GN=KHDRBS1 PE=2 SV=1	KHDRBS1	0	5	68.6	0.99	0.909	-0.01	-0.14	0.995194	0.998082	4754.6	4706.8	4276.8
F7GZF7	Ras related GTP binding A OS=Macaca mulatta GN=RRAGA PE=4 SV=2	RRAGA	0	2	7.56	0.707	1.02	-0.5	0.03	0.906237	0.998082	287.1	203	207.1
F6S8J6	Dynactin subunit 6 OS=Macaca mulatta GN=DCTN6 PE=2 SV=2	DCTN6	0	3	21.51	1.045	1.005	0.06	0.01	0.950025	0.998082	1741.3	1819.6	1828.6
H9EP41	G protein subunit alpha 13 OS=Macaca mulatta GN=GNA13 PE=2 SV=1	GNA13	0	10	116.53	0.858	1.081	-0.22	0.11	0.961838	0.998082	10856.2	9315.6	10070.1
F6ZVX7	U4/U6.U5 tri-snRNP-associated protein 2 OS=Macaca mulatta GN=USP39 PE=2 SV=1	USP39	0	2	8.63	0.839	1.004	-0.25	0.01	0.999502	0.998082	350.7	294.3	295.5
H9FNY2	Nuclear migration protein nudC OS=Macaca mulatta GN=NUDC PE=2 SV=1	NUDC	0	7	57.07	1.022	0.564	0.03	-0.83	0.993642	0.269651	7961.2	8133.3	4587
H9EMR3	Cohesin subunit SA-2 isoform a OS=Macaca mulatta GN=STAG2 PE=2 SV=1	STAG2	0	2	9.87	0.855	1.114	-0.23	0.16	0.995194	0.998082	147.1	125.8	140.2
F6YDF5	Nuclear pore complex protein Nup50 isoform b OS=Macaca mulatta GN=NUP50 PE=2 SV=1	NUP50	0	2	8.15	0.788	0.828	-0.34	-0.27	0.961838	0.998082	867.9	683.7	565.8
A0A1D5Q2E6	Nestin OS=Macaca mulatta GN=NES PE=3 SV=1	NES	0	41	326.61	1.046	1.132	0.06	0.18	0.965611	0.998082	32728.9	34232.6	38739.6
H9EV10	HBS1-like protein isoform 1 OS=Macaca mulatta GN=HBS1L PE=2 SV=1	HBS1L	0	2	10.16	1.019	0.649	0.03	-0.62	0.789582	0.469212	204	207.9	134.9
F7GIN0	Adenosylhomocysteinase OS=Macaca mulatta GN=AHCYL1 PE=3 SV=2	AHCYL1	0	2	58.07	0.912	0.767	-0.13	-0.38	0.995194	0.922492	4633	4227.4	3240.4
F7BW72	NCK associated protein 1 OS=Macaca mulatta GN=NCKAP1 PE=2 SV=1	NCKAP1	0	19	99.63	0.919	0.991	-0.12	-0.01	0.995194	0.999129	11024	10130.6	10037.9
F7C397	SEC24 homolog A, COPII coat complex component OS=Macaca mulatta GN=SEC24A PE=4 SV=2	SEC24A	0	4	13.83	0.823	0.959	-0.28	-0.06	0.984635	0.998264	1069.6	880.6	844.7
H9EVR8	Family with sequence similarity 114 member A2 OS=Macaca mulatta GN=FAM114A2 PE=2 SV=1	FAM114A2	0	2	14.01	0.976	0.877	-0.04	-0.19	0.974489	0.998082	1121.2	1093.8	959.7
F6VFC0	Gamma-tubulin complex component OS=Macaca mulatta GN=TUBGCP2 PE=3 SV=2	TUBGCP2	0	4	9.94	0.811	1.206	-0.3	0.27	0.946048	0.976223	2292	1859.3	2241.6
A0A1D5R7Q3	ATP-dependent Clp protease ATP-binding subunit clpX-like, mitochondrial OS=Macaca mulatta GN=CLPX PE=2 SV=1	CLPX	0	5	23.18	0.742	1.092	-0.43	0.13	0.759698	0.998082	3022	2241.6	2447.1
F6YS07	Protein phosphatase 1 regulatory subunit 13 like OS=Macaca mulatta GN=PPP1R13L PE=4 SV=2	PPP1R13L	0	2	13.73	0.926	0.848	-0.11	-0.24	0.99926	0.998082	1734	1605.9	1362.1
F6ZUY6	RuvB-like helicase OS=Macaca mulatta GN=RUVBL2 PE=2 SV=1	RUVBL2	0	12	94.57	0.842	1.099	-0.25	0.14	0.950835	0.998082	12681.6	10676.1	11731.8
H9ESH1	Membrane-associated progesterone receptor component 1 OS=Macaca mulatta GN=PGRMC1 PE=2 SV=1	PGRMC1	0	11	126.9	0.867	0.811	-0.21	-0.3	0.972109	0.976223	16509.5	14316.7	11608
A0A1D5R977	Tetraspanin OS=Macaca mulatta GN=TSPAN9 PE=3 SV=1	TSPAN9	0	2	12.1	0.813	1.327	-0.3	0.41	0.961242	0.768831	1418.1	1153.3	1530.2
H9FP20	Malic enzyme OS=Macaca mulatta GN=ME3 PE=2 SV=1	ME3	0	4	26.61	0.675	0.879	-0.57	-0.19	0.480412	0.998082	4096.4	2764.9	2431.4
F7HKS2	Fibrinogen like 2 OS=Macaca mulatta GN=FGL2 PE=2 SV=1	FGL2	0	10	57.9	0.908	1.404	-0.14	0.49	0.995194	0.712378	8313.2	7548.9	10597.1
H9ERY9	Suppressor of G2 allele of SKP1 homolog isoform SGT1A OS=Macaca mulatta GN=SUGT1 PE=2 SV=1	SUGT1	0	9	64.75	0.862	0.836	-0.21	-0.26	0.965611	0.998082	4458.1	3844.8	3214.1
F7FFI0	Transcription elongation regulator 1 OS=Macaca mulatta GN=TCERG1 PE=4 SV=1	TCERG1	0	6	19.39	0.826	1.031	-0.28	0.04	0.961838	0.998082	1596.8	1319.2	1359.8
F7E9N0	MAGE family member D2 OS=Macaca mulatta GN=MAGED2 PE=2 SV=1	MAGED2	0	7	40.97	0.889	0.899	-0.17	-0.15	0.995194	0.998082	3107.5	2763.2	2483.2
F7AF44	Activated RNA polymerase II transcriptional coactivator p15 OS=Macaca mulatta GN=SUB1 PE=2 SV=1	SUB1	0	2	18.35	0.499	0.618	-1	-0.69	0.0191245	0.417894	3569.8	1781.8	1100.8
A0A1D5Q4H6	Peroxiredoxin 3 OS=Macaca mulatta GN=PRDX3 PE=2 SV=1	PRDX3	0	7	134.83	0.849	1.35	-0.24	0.43	0.958449	0.804795	17456.7	14825.2	20010.6
H9Z4M9	AFG3-like protein 2 OS=Macaca mulatta GN=AFG3L2 PE=2 SV=1	AFG3L2	0	23	156.9	0.889	1.157	-0.17	0.21	0.995194	0.998082	21172.6	18822.6	21769.8
F7B5P3	Protein transport protein Sec61 subunit beta OS=Macaca mulatta GN=SEC61B PE=2 SV=1	SEC61B	0	2	9.62	0.585	1.059	-0.77	0.08	0.215242	0.998082	1632.6	954.8	1011.4
F6S622	Serine incorporator 3 OS=Macaca mulatta GN=SERINC3 PE=2 SV=1	SERINC3	0	2	9.59	0.99	1.355	-0.02	0.44	0.995194	0.792265	1771.5	1753.1	2376.1
F6QVU7	Endoplasmic reticulum resident protein 29 OS=Macaca mulatta GN=ERP29 PE=2 SV=1	ERP29	0	9	118.71	0.844	0.959	-0.24	-0.06	0.950835	0.998082	16570	13989	13410.8
I0FNS0	Cytoskeleton-associated protein 4 OS=Macaca mulatta GN=CKAP4 PE=2 SV=1	CKAP4	0	30	289.22	0.871	0.896	-0.2	-0.16	0.978446	0.998082	32379.7	28207.6	25285.8
A0A1D5R1P2	Transmembrane emp24 domain-containing protein 10 OS=Macaca mulatta GN=TMED10 PE=2 SV=1	TMED10	0	7	142.31	0.932	1.15	-0.1	0.2	0.995194	0.998082	17380.5	16198.8	18631.2
G7MXX4	Fermitin family homolog 2 isoform 2 OS=Macaca mulatta GN=FERMT2 PE=2 SV=1	FERMT2	0	36	606.32	1.24	0.569	0.31	-0.81	0.712277	0.280255	57175.4	70918.4	40359.2
F6YPF9	COP9 signalosome subunit 6 OS=Macaca mulatta GN=COPS6 PE=4 SV=2	COPS6	0	9	32.63	0.952	0.773	-0.07	-0.37	0.999502	0.938242	3718.8	3539.4	2736.8
F7H6R5	Ras-related protein Rab-32 OS=Macaca mulatta GN=RAB32 PE=2 SV=1	RAB32	0	2	7.07	0.826	1.101	-0.28	0.14	0.988053	0.998082	1116.8	922.5	1016
A0A1D5QJG0	APC-binding protein EB2 OS=Macaca mulatta GN=MAPRE2 PE=2 SV=1	MAPRE2	0	7	98.6	1.283	0.745	0.36	-0.43	0.617863	0.880915	5550.9	7120	5302.8
A0A1D5REV1	GCN1, eIF2 alpha kinase activator homolog OS=Macaca mulatta GN=GCN1 PE=4 SV=1	GCN1	0	32	176.13	0.941	0.861	-0.09	-0.22	0.997396	0.998082	12655	11912.4	10259.6
F7H142	COP9 signalosome complex subunit 5 OS=Macaca mulatta GN=COPS5 PE=2 SV=1	COPS5	0	7	38.3	1.111	0.837	0.15	-0.26	0.940456	0.998082	3105.2	3449	2886.9
G7N7Z8	Methionine aminopeptidase 2 OS=Macaca mulatta GN=METAP2 PE=3 SV=1	METAP2	0	2	9.28	0.768	0.95	-0.38	-0.07	0.948183	0.998082	854.3	656	623
G7NC70	Pre-mRNA-splicing factor SF3b 145 kDa subunit OS=Macaca mulatta GN=SF3B2 PE=2 SV=1	SF3B2	0	9	42.11	0.487	1.251	-1.04	0.32	0.0146124	0.938498	5011.5	2442.7	3056.9
F6YYE8	Acetolactate synthase-like protein OS=Macaca mulatta GN=ILVBL PE=2 SV=2	ILVBL	0	8	40.89	0.606	1.137	-0.72	0.19	0.235573	0.998082	2301	1394	1585.1
G7NFS5	Long-chain fatty acid transport protein 4 OS=Macaca mulatta GN=SLC27A4 PE=2 SV=1	SLC27A4	0	2	9.45	0.765	0.895	-0.39	-0.16	0.965611	0.998082	301	230.3	206
F7GWE0	Interleukin-1 receptor-like 1 ligand OS=Macaca mulatta GN=TMED1 PE=3 SV=1	TMED1	0	3	13.6	0.82	0.99	-0.29	-0.01	0.965611	0.998082	1316.8	1079.5	1069.2
H9EPF1	RAB35, member RAS oncogene family OS=Macaca mulatta GN=RAB35 PE=2 SV=1	RAB35	0	5	98.58	0.822	1.06	-0.28	0.08	0.945265	0.998082	7053.7	5795.3	6143.8
F6U587	Ras-related protein Rab-31 OS=Macaca mulatta GN=RAB31 PE=2 SV=1	RAB31	0	5	74.68	1.073	1.188	0.1	0.25	0.950835	0.977417	4597.4	4933.8	5860.3
A0A1D5Q562	Adhesion-regulating molecule 1 OS=Macaca mulatta GN=ADRM1 PE=2 SV=1	ADRM1	0	4	28.82	1.14	0.822	0.19	-0.28	0.867029	0.977417	1784.9	2034.8	1672
G7NPC1	Cleavage and polyadenylation specificity factor 25 kDa subunit OS=Macaca mulatta GN=NUDT21 PE=2 SV=1	NUDT21	0	6	28.3	0.97	0.945	-0.04	-0.08	0.995194	0.998082	3437.2	3335	3150
F6RWN6	E3 ubiquitin-protein ligase OS=Macaca mulatta GN=WWP2 PE=2 SV=2	WWP2	0	2	7.07	0.785	1.082	-0.35	0.11	0.964699	0.998082	709.2	556.7	602.1
F6YD17	Tubulin polymerization-promoting protein OS=Macaca mulatta GN=TPPP PE=2 SV=1	TPPP	0	4	31.35	1.018	0.678	0.03	-0.56	0.958762	0.640286	1460.1	1486.4	1007.8
A0A1D5Q6M8	TRIO and F-actin binding protein OS=Macaca mulatta GN=TRIOBP PE=4 SV=1	TRIOBP	0	17	87.85	0.859	0.964	-0.22	-0.05	0.964699	0.998082	10369.7	8911.5	8593.4
A0A1D5Q9C4	WD repeat-containing protein 5 OS=Macaca mulatta GN=WDR5 PE=2 SV=1	WDR5	0	3	9.87	0.834	0.977	-0.26	-0.03	0.954916	0.999701	2093.5	1745	1705.5
G7NBE6	Serine protease 23 OS=Macaca mulatta GN=PRSS23 PE=2 SV=1	PRSS23	0	3	9.59	0.795	2.175	-0.33	1.12	0.950025	0.0243007	1285.7	1022.2	2223.7
F7E865	Arginyl-tRNA--protein transferase 1 OS=Macaca mulatta GN=ATE1 PE=3 SV=2	ATE1	0	3	14.64	1.004	0.57	0.01	-0.81	0.964699	0.259181	1410	1416.4	807.5
F6W2R9	3-hydroxyisobutyrate dehydrogenase OS=Macaca mulatta GN=HIBADH PE=3 SV=1	HIBADH	0	11	120.47	0.701	1.195	-0.51	0.26	0.606114	0.976223	9651.4	6762.5	8080.6
A0A1D5RA77	Cell division cycle 37 OS=Macaca mulatta GN=CDC37 PE=4 SV=1	CDC37	0	10	93.61	1.097	0.588	0.13	-0.76	0.945265	0.337512	9265.1	10168.3	5983.6
G7NQK0	Coronin OS=Macaca mulatta GN=CORO1A PE=2 SV=1	CORO1A	0	3	11.73	0.92	0.736	-0.12	-0.44	0.995194	0.850968	2221.5	2043.7	1505.1
A0A1D5RC75	Nudix hydrolase 5 OS=Macaca mulatta GN=NUDT5 PE=3 SV=1	NUDT5	0	2	6.5	0.861	0.655	-0.22	-0.61	0.995194	0.556171	994.3	856	560.7
F7CRJ0	Diphosphoinositol polyphosphate phosphohydrolase 1 OS=Macaca mulatta GN=NUDT3 PE=2 SV=1	NUDT3	0.001	2	3.63	0.825	0.742	-0.28	-0.43	0.995194	0.886176	860.2	710	527
F7ELL6	SEC23 interacting protein OS=Macaca mulatta GN=SEC23IP PE=4 SV=2	SEC23IP	0	8	33.64	0.925	0.953	-0.11	-0.07	0.995194	0.998082	4652	4304.7	4101.1
A0A1D5QUI1	Pyridoxal phosphate binding protein OS=Macaca mulatta GN=PLPBP PE=3 SV=1	PLPBP	0	2	7.87	0.862	0.783	-0.21	-0.35	0.995194	0.956298	853.8	735.6	576.2
H9FPD9	Translocation protein SEC63 homolog OS=Macaca mulatta GN=SEC63 PE=2 SV=1	SEC63	0	4	25.28	0.9	0.907	-0.15	-0.14	0.995194	0.998082	1567.5	1410.3	1278.6
F6V3C0	Programmed cell death 10 OS=Macaca mulatta GN=PDCD10 PE=2 SV=1	PDCD10	0	4	19.39	1.142	0.634	0.19	-0.66	0.900694	0.504779	2295.5	2621.6	1662.9
G7NSA8	Carbonic anhydrase 5B, mitochondrial OS=Macaca mulatta GN=EGK_20291 PE=4 SV=1	EGK_20291	0	4	20.52	0.813	1.375	-0.3	0.46	0.946048	0.756478	2023.4	1645.3	2262
G7MH55	Peptidyl arginine deiminase 2 OS=Macaca mulatta GN=PADI2 PE=2 SV=1	PADI2	0	3	9.52	0.55	1.094	-0.86	0.13	0.151513	0.998082	1023.9	563.2	616.3
G7NFL4	Dynactin complex subunit 22 kDa subunit OS=Macaca mulatta GN=DCTN3 PE=2 SV=1	DCTN3	0	6	29.32	1.212	1.037	0.28	0.05	0.770713	0.998082	6993.9	8475.3	8790.8
A0A1D5R256	Filamin A interacting protein 1 like OS=Macaca mulatta GN=FILIP1L PE=4 SV=1	FILIP1L	0	26	203.53	1.184	0.798	0.24	-0.33	0.829585	0.973112	28577.2	33827	26987.1
A0A1D5R6I4	Calcineurin like EF-hand protein 1 OS=Macaca mulatta GN=CHP1 PE=2 SV=1	CHP1	0	4	16.71	0.794	1.086	-0.33	0.12	0.961838	0.998082	982.9	780.6	847.7
A0A1D5R215	DEAD-box helicase 19B OS=Macaca mulatta GN=DDX19A PE=4 SV=1	DDX19A	0	3	12.88	1.034	0.56	0.05	-0.84	0.961838	0.224549	1867.7	1930.7	1082
G7MRG0	Nuclear rim protein OS=Macaca mulatta GN=NRM PE=2 SV=1	NRM	0.002	2	2.55	0.677	1.101	-0.56	0.14	0.631504	0.998082	1455.6	985	1084.8
A0A1D5R9F9	Vacuolar protein sorting 45 homolog OS=Macaca mulatta GN=VPS45 PE=3 SV=1	VPS45	0	6	33.54	1.046	0.751	0.06	-0.41	0.964355	0.899231	2125.4	2222.4	1669
F6ZC24	Coatomer protein complex subunit epsilon OS=Macaca mulatta GN=COPE PE=4 SV=2	COPE	0	8	39.33	1.052	0.89	0.07	-0.17	0.962272	0.998082	3568.3	3753.5	3341.3
H9FPH8	ATP-dependent RNA helicase DDX42 OS=Macaca mulatta GN=DDX42 PE=2 SV=1	DDX42	0	7	25.64	0.841	0.937	-0.25	-0.09	0.950835	0.998082	2433.6	2046.7	1917.5
A0A1D5QGK8	Peptidylprolyl isomerase OS=Macaca mulatta GN=FKBP9 PE=4 SV=1	FKBP9	0	6	24.65	0.876	1.16	-0.19	0.21	0.983364	0.998082	4082.1	3576.5	4149.5
H9FPI0	Prohibitin-2 isoform 2 OS=Macaca mulatta GN=PHB2 PE=2 SV=1	PHB2	0	15	183.67	0.973	1.082	-0.04	0.11	0.995194	0.998082	25833.1	25131.9	27190.2
H9YV72	28 kDa heat-and acid-stable phosphoprotein OS=Macaca mulatta GN=PDAP1 PE=2 SV=1	PDAP1	0	3	20.14	1.058	0.556	0.08	-0.85	0.961287	0.243068	3163.5	3348.3	1861.6
A0A1D5R706	Chromobox 3 OS=Macaca mulatta GN=CBX3 PE=4 SV=1	CBX3	0	5	87.98	0.999	0.993	0	-0.01	0.995194	0.998264	3996.5	3991.1	3963.3
F6PPY8	Stimulator of chondrogenesis 1 OS=Macaca mulatta GN=SCRG1 PE=4 SV=1	SCRG1	0.002	2	5.88	1.101	1.624	0.14	0.7	0.77927	0.280039	785.2	864.7	1404.6
F6PL92	Synaptopodin OS=Macaca mulatta GN=SYNPO PE=4 SV=1	SYNPO	0	26	309.15	0.915	1.389	-0.13	0.47	0.995194	0.738873	22586.7	20658	28683.8
A0A1D5RIU6	Nidogen 2 OS=Macaca mulatta GN=NID2 PE=4 SV=1	NID2	0	4	555.79	0.757	1.181	-0.4	0.24	0.814887	0.979739	57230.1	43298.1	51144.8
F6TLS1	Component of oligomeric golgi complex 2 OS=Macaca mulatta GN=COG2 PE=4 SV=2	COG2	0	5	23.15	0.877	0.985	-0.19	-0.02	0.995194	0.998082	1410.5	1237.7	1219.3
H9FRE3	5'-3' exoribonuclease 2 OS=Macaca mulatta GN=XRN2 PE=2 SV=1	XRN2	0	4	25.68	0.857	0.958	-0.22	-0.06	0.995194	0.998082	307.6	263.5	252.6
H9FRE4	Coatomer subunit gamma OS=Macaca mulatta GN=COPG PE=2 SV=1	COPG	0	19	140.96	1.072	0.936	0.1	-0.1	0.950835	0.998082	9763.3	10465.9	9793.8
F6SWS4	RAS p21 protein activator 3 OS=Macaca mulatta GN=RASA3 PE=2 SV=2	RASA3	0.001	2	4.57	0.903	0.831	-0.15	-0.27	0.980518	0.990406	360.5	325.7	270.7
A0A1D5QIP5	Heat shock protein family A (Hsp70) member 4 like OS=Macaca mulatta GN=HSPA4L PE=3 SV=1	HSPA4L	0	12	83.32	0.985	0.927	-0.02	-0.11	0.995194	0.998082	8135.5	8013.3	7424.8
F7HJB1	DnaJ heat shock protein family (Hsp40) member C8 OS=Macaca mulatta GN=DNAJC8 PE=2 SV=1	DNAJC8	0	4	19.96	0.936	0.711	-0.09	-0.49	0.995194	0.77938	3655.6	3423.3	2434.4
F6XAI4	Cordon-bleu WH2 repeat protein like 1 OS=Macaca mulatta GN=COBLL1 PE=4 SV=2	COBLL1	0	9	41.77	0.886	0.742	-0.18	-0.43	0.995194	0.878916	2500.9	2214.9	1643.9
F7GF78	Disks large-associated protein 4 isoform a OS=Macaca mulatta GN=DLGAP4 PE=2 SV=1	DLGAP4	0	3	9.34	1.014	0.561	0.02	-0.83	0.895557	0.216165	515	522	293.1
F7AF94	Protein phosphatase 6 regulatory subunit 1 OS=Macaca mulatta GN=PPP6R1 PE=4 SV=1	PPP6R1	0	2	6	1.062	0.818	0.09	-0.29	0.768381	0.977417	440.4	467.7	382.8
F6WSK8	SEC31 homolog A, COPII coat complex component OS=Macaca mulatta GN=SEC31A PE=4 SV=1	SEC31A	0	3	127.08	1.041	0.901	0.06	-0.15	0.971902	0.998082	12493.7	13012	11728
F7GTS7	Ectonucleotide pyrophosphatase/phosphodiesterase 4 (putative) OS=Macaca mulatta GN=ENPP4 PE=2 SV=1	ENPP4	0	3	18.69	0.783	1.435	-0.35	0.52	0.888738	0.659343	2447.4	1915.1	2748.3
F7FMT2	Inositol polyphosphate-5-phosphatase F OS=Macaca mulatta GN=INPP5F PE=4 SV=2	INPP5F	0	3	11.67	0.811	1.045	-0.3	0.06	0.995194	0.998082	437.1	354.3	370.3
F7DHT0	Trafficking protein particle complex 8 OS=Macaca mulatta GN=TRAPPC8 PE=4 SV=2	TRAPPC8	0	2	7.98	0.824	0.699	-0.28	-0.52	0.999502	0.657578	224.1	184.8	129.1
H9FRH3	Epsin-2 isoform b OS=Macaca mulatta GN=EPN2 PE=2 SV=1	EPN2	0	9	40.51	1.016	0.886	0.02	-0.17	0.995194	0.998082	7351.1	7466.8	6614
F7HRC0	DExH-box helicase 30 OS=Macaca mulatta GN=DHX30 PE=4 SV=2	DHX30	0	5	18.56	0.866	1.045	-0.21	0.06	0.995194	0.998082	1832.3	1586.3	1657.4
F7CVR8	Phosphatidylinositide phosphatase SAC1 OS=Macaca mulatta GN=SACM1L PE=2 SV=1	SACM1L	0	8	44.87	0.793	0.989	-0.33	-0.02	0.906237	0.999442	6509.7	5162.3	5104.5
H9FRH7	RNA-binding protein Raly short isoform OS=Macaca mulatta GN=RALY PE=2 SV=1	RALY	0	12	86.49	1.023	0.974	0.03	-0.04	0.992048	0.998264	17883.5	18295.9	17820.4
F6RIY8	Multimerin 1 OS=Macaca mulatta GN=MMRN1 PE=4 SV=2	MMRN1	0	2	1.69	0.473	1.473	-1.08	0.56	0.0246089	0.450253	329.4	155.7	229.4
F7C9U4	CD93 molecule OS=Macaca mulatta GN=CD93 PE=4 SV=2	CD93	0	4	28.71	0.916	1.058	-0.13	0.08	0.995194	0.998082	1964.2	1799.9	1904.5
H9Z6J2	Selenide, water dikinase 1 isoform 1 OS=Macaca mulatta GN=SEPHS1 PE=2 SV=1	SEPHS1	0.004	2	4.13	0.986	0.765	-0.02	-0.39	0.926196	0.912873	452.5	446.2	341.3
H9FRI4	RAB3 GTPase activating protein catalytic subunit 1 OS=Macaca mulatta GN=RAB3GAP1 PE=2 SV=1	RAB3GAP1	0	6	20.37	0.984	1.016	-0.02	0.02	0.931989	0.998082	450.7	443.6	450.6
A0A1D5R5M1	RAB18, member RAS oncogene family OS=Macaca mulatta GN=RAB18 PE=4 SV=1	RAB18	0	8	75.96	0.989	1.125	-0.02	0.17	0.995194	0.998082	6609.3	6534.2	7349.2
H9FRI7	NAD-dependent deacetylase sirtuin-2 isoform 1 OS=Macaca mulatta GN=SIRT2 PE=2 SV=1	SIRT2	0	2	6.64	0.826	0.817	-0.28	-0.29	0.983605	0.983171	1164.6	962.5	786.2
A0A1D5QR52	SNW domain containing 1 OS=Macaca mulatta GN=SNW1 PE=4 SV=1	SNW1	0	3	16.25	0.801	0.986	-0.32	-0.02	0.950835	0.998082	1317.6	1055.3	1040.3
A0A1D5Q8I4	Chaperonin containing TCP1 subunit 5 OS=Macaca mulatta GN=CCT5 PE=2 SV=1	CCT5	0	20	189.23	1.316	0.889	0.4	-0.17	0.530087	0.998082	15229.8	20042.4	17813.3
H9Z6K3	Cytosolic purine 5'-nucleotidase OS=Macaca mulatta GN=NT5C2 PE=2 SV=1	NT5C2	0	8	26.66	1.073	0.685	0.1	-0.54	0.950835	0.691748	3444.4	3695.9	2533.4
A0A1D5Q385	Disco interacting protein 2 homolog C OS=Macaca mulatta GN=DIP2C PE=4 SV=1	DIP2C	0	3	21.38	0.93	0.913	-0.1	-0.13	0.995194	0.998082	1044.4	971.7	887.5
A0A1D5QZ94	Apoptotic chromatin condensation inducer 1 OS=Macaca mulatta GN=ACIN1 PE=4 SV=1	ACIN1	0	14	67.07	0.83	1.124	-0.27	0.17	0.946048	0.998082	7331.9	6082	6835.4
A0A1D5QXK1	LIM and calponin homology domains 1 OS=Macaca mulatta GN=LIMCH1 PE=4 SV=1	LIMCH1	0	4	18.47	0.774	0.814	-0.37	-0.3	0.906237	0.976223	1957.6	1515.1	1232.8
A0A1D5QIE2	RAB21, member RAS oncogene family OS=Macaca mulatta GN=RAB21 PE=4 SV=1	RAB21	0	8	58.63	0.934	1.055	-0.1	0.08	0.995194	0.998082	7486.3	6993.7	7378.6
H9Z6M2	CCR4-NOT transcription complex subunit 1 isoform a OS=Macaca mulatta GN=CNOT1 PE=2 SV=1	CNOT1	0	8	26.5	0.86	1.014	-0.22	0.02	0.964699	0.998082	4420.2	3803	3857.2
I0FQ44	Palladin isoform 4 OS=Macaca mulatta GN=PALLD PE=2 SV=1	PALLD	0	38	843.03	1.309	0.835	0.39	-0.26	0.546962	0.996297	73673.4	96475.2	80545.1
A0A1D5RBE2	Sterile alpha motif domain containing 4A OS=Macaca mulatta GN=SAMD4A PE=4 SV=1	SAMD4A	0	2	8.16	0.95	0.863	-0.07	-0.21	0.917869	0.998082	123	116.8	100.8
F6TMA9	Exportin 7 OS=Macaca mulatta GN=XPO7 PE=4 SV=2	XPO7	0	4	15.04	0.795	0.878	-0.33	-0.19	0.945265	0.998082	1850.9	1472	1292.3
A0A1D5RGB4	Pyridoxal dependent decarboxylase domain containing 1 OS=Macaca mulatta GN=PDXDC1 PE=4 SV=1	PDXDC1	0	3	8.17	0.971	0.636	-0.04	-0.65	0.945265	0.487972	433.4	420.8	267.7
A0A1D5REC3	PDS5 cohesin associated factor B OS=Macaca mulatta GN=PDS5B PE=4 SV=1	PDS5B	0	6	38.96	0.797	1.091	-0.33	0.13	0.91233	0.998082	3548.5	2829.8	3088.6
F7AJA1	Endonuclease domain containing 1 OS=Macaca mulatta GN=ENDOD1 PE=2 SV=1	ENDOD1	0	13	146.65	0.91	1.116	-0.14	0.16	0.995194	0.998082	10343.7	9413.1	10501.8
I0FQ56	Cullin-associated NEDD8-dissociated protein 2 isoform 1 OS=Macaca mulatta GN=CAND2 PE=2 SV=1	CAND2	0	6	28.61	0.913	0.981	-0.13	-0.03	0.995194	0.998264	877.9	801.1	785.5
F6VQ68	Cap methyltransferase 1 OS=Macaca mulatta GN=CMTR1 PE=2 SV=2	CMTR1	0.002	2	7.04	0.596	0.668	-0.75	-0.58	0.195528	0.595632	2723.9	1624.1	1084.5
H9EUJ3	Endoplasmic reticulum protein 44 OS=Macaca mulatta GN=ERP44 PE=2 SV=1	ERP44	0	10	99.04	0.876	1.002	-0.19	0	0.983364	0.998082	6703	5869.4	5878.2
F7HJZ8	SWAP switching B-cell complex subunit 70 OS=Macaca mulatta GN=SWAP70 PE=2 SV=1	SWAP70	0	7	36.2	0.998	0.755	0	-0.41	0.995194	0.901181	5847.7	5836.2	4406.4
A0A1D5QMF9	MYC binding protein 2, E3 ubiquitin protein ligase OS=Macaca mulatta GN=MYCBP2 PE=4 SV=1	MYCBP2	0	3	8.18	0.683	1.392	-0.55	0.48	0.814327	0.645615	421.4	287.7	400.5
A0A1D5R0Z4	Mitochondrial ribosomal protein S27 OS=Macaca mulatta GN=MRPS27 PE=4 SV=1	MRPS27	0	3	8.43	0.802	1.354	-0.32	0.44	0.961838	0.709387	1044	837.7	1134.5
F6YG32	Spartin OS=Macaca mulatta GN=SPART PE=4 SV=1	SPART	0	4	20.15	1.004	0.715	0.01	-0.48	0.995194	0.791127	3182.1	3195.2	2284.2
A0A1D5RH56	Cytoplasmic linker associated protein 2 OS=Macaca mulatta GN=CLASP2 PE=4 SV=1	CLASP2	0	2	14.82	1.114	0.913	0.16	-0.13	0.575286	0.998082	347.8	387.5	353.9
G7NKD7	4.1B OS=Macaca mulatta GN=EPB41L3 PE=2 SV=1	EPB41L3	0	25	237.44	0.513	0.873	-0.96	-0.2	0.0278132	0.998082	28384.3	14548.3	12700
A0A1D5R546	Leucine rich repeats and calponin homology domain containing 1 OS=Macaca mulatta GN=LRCH1 PE=4 SV=1	LRCH1	0	4	25.68	0.692	0.883	-0.53	-0.18	0.560275	0.998082	3892.6	2693.9	2378
F7GQH7	Neurochondrin OS=Macaca mulatta GN=NCDN PE=2 SV=2	NCDN	0	3	7.92	0.805	0.888	-0.31	-0.17	0.965129	0.998082	1002.8	807.2	716.9
H9FRS5	Chloride channel CLIC-like protein 1 isoform 1 OS=Macaca mulatta GN=CLCC1 PE=2 SV=1	CLCC1	0	12	45.06	0.783	1.266	-0.35	0.34	0.881676	0.922492	9267.4	7254.9	9185.4
A0A1D5QYJ7	Nucleoporin 205 OS=Macaca mulatta GN=NUP205 PE=4 SV=1	NUP205	0	9	48.61	0.68	1.076	-0.56	0.11	0.500413	0.998082	5540.1	3765.6	4052.7
F7H961	Stabilin 1 OS=Macaca mulatta GN=STAB1 PE=4 SV=2	STAB1	0	6	24.46	0.764	0.992	-0.39	-0.01	0.943372	0.998082	1059.1	809.1	803
H9FRT5	EFR3 homolog A OS=Macaca mulatta GN=EFR3A PE=2 SV=1	EFR3A	0	4	18.19	0.889	1.241	-0.17	0.31	0.995194	0.938242	1888.1	1677.7	2082.3
I0FIS7	Tubulin--tyrosine ligase-like protein 12 OS=Macaca mulatta GN=TTLL12 PE=2 SV=1	TTLL12	0	2	8.37	0.944	0.974	-0.08	-0.04	0.946048	0.999701	351.1	331.5	323
H9ET42	Glycerol-3-phosphate dehydrogenase [NAD(+)] OS=Macaca mulatta GN=GPD1L PE=2 SV=1	GPD1L	0	10	91.47	0.889	0.979	-0.17	-0.03	0.995194	0.999194	13462	11974.1	11727.9
F7EH83	Abraxas 2, BRISC complex subunit OS=Macaca mulatta GN=ABRAXAS2 PE=2 SV=1	ABRAXAS2	0	3	12.06	0.94	0.91	-0.09	-0.14	0.995194	0.998082	1151.9	1082.9	986
F7GWX5	Pleckstrin homology like domain family B member 1 OS=Macaca mulatta GN=PHLDB1 PE=4 SV=2	PHLDB1	0	2	10.57	0.782	0.811	-0.35	-0.3	0.968396	0.976223	620.1	485.2	393.6
F7GTI0	KN motif and ankyrin repeat domains 1 OS=Macaca mulatta GN=KANK1 PE=4 SV=1	KANK1	0	8	69.48	0.839	1.046	-0.25	0.06	0.950025	0.998082	4569.8	3832.6	4007.3
A0A1D5Q7H4	Cytoplasmic FMR1 interacting protein 1 OS=Macaca mulatta GN=CYFIP1 PE=4 SV=1	CYFIP1	0	2	139.7	0.835	1.007	-0.26	0.01	0.948183	0.998082	17240.6	14393.9	14492.1
F6RVK6	Glucosidase II alpha subunit OS=Macaca mulatta GN=GANAB PE=3 SV=2	GANAB	0	23	175	0.938	0.942	-0.09	-0.09	0.995564	0.998082	18579.9	17421.6	16415.9
H9FRU7	Constitutive coactivator of PPAR-gamma-like protein 1 OS=Macaca mulatta GN=FAM120A PE=2 SV=1	FAM120A	0	18	125.31	0.877	1.033	-0.19	0.05	0.984635	0.998082	12075.7	10589.9	10939.1
A0A1D5QU10	FAS-associated factor 2 OS=Macaca mulatta GN=FAF2 PE=2 SV=1	FAF2	0	3	7.14	0.678	1.157	-0.56	0.21	0.785842	0.977913	543.3	368.2	425.9
G7MZI0	Extracellular sulfatase Sulf-1 OS=Macaca mulatta GN=SULF1 PE=2 SV=1	SULF1	0	3	7.7	0.794	1.2	-0.33	0.26	0.946048	0.956993	1429.4	1134.7	1361.2
A0A1D5QBW6	TBC1 domain family member 1 OS=Macaca mulatta GN=TBC1D1 PE=4 SV=1	TBC1D1	0	3	16.62	1.102	0.774	0.14	-0.37	0.827643	0.944017	982.1	1082.6	838.5
A0A1D5R4V3	Spectrin repeat containing nuclear envelope protein 2 OS=Macaca mulatta GN=SYNE2 PE=4 SV=1	SYNE2	0	48	180.5	0.77	1.014	-0.38	0.02	0.850281	0.998082	20300.7	15639.4	15862.8
F7AQT8	Vacuolar protein sorting 13 homolog A OS=Macaca mulatta GN=VPS13A PE=4 SV=2	VPS13A	0	3	7.91	0.822	1.132	-0.28	0.18	0.969138	0.995536	1288.1	1058.7	1197.9
F6WGL3	DnaJ heat shock protein family (Hsp40) member C9 OS=Macaca mulatta GN=DNAJC9 PE=4 SV=2	DNAJC9	0	3	10.8	0.65	0.817	-0.62	-0.29	0.537595	0.977417	1189.4	772.7	630.9
G7MZ47	DDHD domain containing 2 OS=Macaca mulatta GN=DDHD2 PE=2 SV=1	DDHD2	0	2	6.12	0.861	0.851	-0.22	-0.23	0.999502	0.998082	613.9	528.3	449.6
F7HED3	Adhesion G protein-coupled receptor L2 OS=Macaca mulatta GN=ADGRL2 PE=3 SV=2	ADGRL2	0	4	12.94	0.871	1.006	-0.2	0.01	0.994441	0.998082	2163.8	1885.5	1897.4
A0A1D5QT67	Ankyrin repeat and sterile alpha motif domain containing 1A OS=Macaca mulatta GN=ANKS1A PE=4 SV=1	ANKS1A	0	5	21.72	1.012	0.67	0.02	-0.58	0.995194	0.640286	2313.6	2341	1568.4
H9FRX7	Protein bicaudal D homolog 2 isoform 1 OS=Macaca mulatta GN=BICD2 PE=2 SV=1	BICD2	0	6	29.34	0.833	1.034	-0.26	0.05	0.950025	0.998082	2336	1944.9	2011.3
A0A1D5Q689	Kinesin family member 13B OS=Macaca mulatta GN=KIF13B PE=3 SV=1	KIF13B	0	4	29.31	0.907	0.81	-0.14	-0.3	0.995194	0.976223	1751.9	1589.1	1287.8
A0A1D5QAF3	DnaJ heat shock protein family (Hsp40) member C13 OS=Macaca mulatta GN=DNAJC13 PE=4 SV=1	DNAJC13	0	13	70.09	0.777	1.04	-0.36	0.06	0.867029	0.998082	6550.1	5090.8	5292.8
A0A1D5QEW0	Cytoplasmic linker associated protein 1 OS=Macaca mulatta GN=CLASP1 PE=4 SV=1	CLASP1	0	4	28.4	0.909	0.896	-0.14	-0.16	0.995194	0.998082	2425.6	2203.8	1974.3
A0A1D5Q5I9	Dpy-19 like 1 OS=Macaca mulatta GN=DPY19L1 PE=4 SV=1	DPY19L1	0	3	15.81	0.753	1.296	-0.41	0.37	0.91233	0.812227	1198.7	902.9	1170.6
H9FRZ5	Synemin isoform A OS=Macaca mulatta GN=SYNM PE=2 SV=1	SYNM	0	11	879.23	1.118	0.97	0.16	-0.04	0.931873	0.998082	78755.9	88057.2	85438.6
A0A1D5QWT3	VPS39, HOPS complex subunit OS=Macaca mulatta GN=VPS39 PE=4 SV=1	VPS39	0	2	6.57	0.869	0.958	-0.2	-0.06	0.995194	0.998082	501.5	435.8	417.6
A0A1D5QPB7	Extended synaptotagmin 1 OS=Macaca mulatta GN=ESYT1 PE=2 SV=1	ESYT1	0	35	457.8	0.955	1.282	-0.07	0.36	0.99926	0.905404	45076.6	43067.2	55200.3
F7H1W6	Ubiquitin protein ligase E3 component n-recognin 4 OS=Macaca mulatta GN=UBR4 PE=4 SV=2	UBR4	0	9	44.57	0.901	1.052	-0.15	0.07	0.995194	0.998082	2817.2	2539.6	2672.1
A0A1D5RGA1	Obscurin like 1 OS=Macaca mulatta GN=LOC705624 PE=4 SV=1	LOC705624	0	2	7.57	0.726	1.413	-0.46	0.5	0.946048	0.546137	195.3	141.8	200.3
A0A1D5Q9F3	Rho guanine nucleotide exchange factor 12 OS=Macaca mulatta GN=ARHGEF12 PE=4 SV=1	ARHGEF12	0	8	26.15	0.756	1.059	-0.4	0.08	0.814887	0.998082	4992.1	3775.2	3997.2
F7EJA6	Pumilio RNA binding family member 2 OS=Macaca mulatta GN=PUM2 PE=4 SV=2	PUM2	0	4	8.24	0.777	1.061	-0.36	0.09	0.866896	0.998082	3312.3	2573.6	2730.9
A0A1D5QKQ8	Tensin 2 OS=Macaca mulatta GN=TNS2 PE=4 SV=1	TNS2	0	25	194.02	0.874	1.193	-0.19	0.26	0.980518	0.976223	16818.3	14699.2	17542.8
F7F4F6	E3 UFM1-protein ligase 1 OS=Macaca mulatta GN=UFL1 PE=2 SV=1	UFL1	0	13	75.93	0.858	0.993	-0.22	-0.01	0.961838	0.998264	5719.1	4904.5	4869.5
G7MER6	SLIT-ROBO Rho GTPase activating protein 2 OS=Macaca mulatta GN=SRGAP2 PE=2 SV=1	SRGAP2	0.005	2	1.8	0.846	0.892	-0.24	-0.17	0.995194	0.998082	1061.9	897.9	800.7
F6WRC8	Sperm antigen with calponin homology and coiled-coil domains 1 like OS=Macaca mulatta GN=SPECC1L PE=4 SV=1	SPECC1L	0	10	30.81	0.767	1.185	-0.38	0.24	0.840227	0.977417	2860.8	2195.2	2601
A0A1D5R4B0	NudC domain containing 3 OS=Macaca mulatta GN=NUDCD3 PE=4 SV=1	NUDCD3	0	3	13.89	0.898	0.623	-0.15	-0.68	0.983165	0.386818	326.9	293.7	183
A0A1D5Q5T6	KIAA0368 OS=Macaca mulatta GN=KIAA0368 PE=4 SV=1	KIAA0368	0	7	32.15	0.892	0.825	-0.17	-0.28	0.998419	0.986628	962.3	858.3	707.8
F7H2B6	Activity dependent neuroprotector homeobox OS=Macaca mulatta GN=ADNP PE=2 SV=1	ADNP	0	2	6.56	0.667	1.093	-0.58	0.13	0.749342	0.998082	361.9	241.4	263.8
H9F2U8	NAD-dependent deacetylase sirtuin-3, mitochondrial isoform a (Fragment) OS=Macaca mulatta GN=SIRT3 PE=2 SV=1	SIRT3	0	2	7.18	0.672	1.153	-0.57	0.21	0.686687	0.980114	993.5	667.9	770
A0A1D5QUP5	Solute carrier family 44 member 1 OS=Macaca mulatta GN=SLC44A1 PE=3 SV=1	SLC44A1	0	3	17.63	0.604	1.097	-0.73	0.13	0.227067	0.998082	2359.9	1425.9	1564.3
G7NQQ5	Spliceosome-associated protein 130 OS=Macaca mulatta GN=SF3B3 PE=2 SV=1	SF3B3	0	15	88.05	0.824	1.009	-0.28	0.01	0.946048	0.998082	7129.3	5871.7	5922.9
G7N8K3	Splicing factor 3B subunit 1 isoform 1 OS=Macaca mulatta GN=SF3B1 PE=2 SV=1	SF3B1	0	17	93.98	0.774	1.049	-0.37	0.07	0.859167	0.998082	9587.2	7419.6	7785.7
F7GXP6	Angiopoietin like 2 OS=Macaca mulatta GN=ANGPTL2 PE=2 SV=1	ANGPTL2	0	3	11.25	0.703	1.109	-0.51	0.15	0.878652	0.998082	408.7	287.5	318.9
F7DZL7	Glycine C-acetyltransferase OS=Macaca mulatta GN=GCAT PE=3 SV=2	GCAT	0	3	9.83	1.01	0.923	0.01	-0.12	0.946048	0.998082	944.5	954.1	880.8
F7C841	Chromobox 5 OS=Macaca mulatta GN=CBX5 PE=2 SV=1	CBX5	0	3	16.14	0.611	1.119	-0.71	0.16	0.235761	0.998082	2769.8	1691.9	1893.6
G7NM78	ETHE1, persulfide dioxygenase OS=Macaca mulatta GN=ETHE1 PE=4 SV=1	ETHE1	0	7	53.4	0.663	1.299	-0.59	0.38	0.425835	0.890664	6178.1	4094.7	5317.3
A0A1D5RE81	Nicotinate-nucleotide pyrophosphorylase [carboxylating] OS=Macaca mulatta GN=QPRT PE=3 SV=1	QPRT	0	2	12.55	0.947	0.386	-0.08	-1.37	0.995194	0.00489859	1588.6	1503.9	580.9
A0A1D5R670	Signal peptidase complex catalytic subunit SEC11 OS=Macaca mulatta GN=SEC11A PE=3 SV=1	SEC11A	0	3	18.06	0.719	1.182	-0.48	0.24	0.690222	0.979148	2577.3	1852.9	2190
A0A1D5QD28	Microtubule-actin crosslinking factor 1 OS=Macaca mulatta GN=MACF1 PE=4 SV=1	MACF1	0	19	627.75	0.987	0.996	-0.02	-0.01	0.995194	0.998264	53896.8	53201.1	52995.4
F6QKE9	Dishevelled associated activator of morphogenesis 2 OS=Macaca mulatta GN=DAAM2 PE=4 SV=2	DAAM2	0	20	158.39	0.935	1.156	-0.1	0.21	0.995194	0.998082	14760.7	13801.7	15948.7
F7HSL2	Nucleoporin 188 OS=Macaca mulatta GN=NUP188 PE=4 SV=2	NUP188	0	2	11.08	0.714	1.1	-0.49	0.14	0.906237	0.998082	436.3	311.3	342.5
F7D9W7	Ski2 like RNA helicase 2 OS=Macaca mulatta GN=SKIV2L2 PE=4 SV=2	SKIV2L2	0	5	19.28	0.883	0.953	-0.18	-0.07	0.997396	0.998082	1096.1	968.4	923.3
A0A1D5R919	ArfGAP with coiled-coil, ankyrin repeat and PH domains 2 OS=Macaca mulatta GN=ACAP2 PE=4 SV=1	ACAP2	0	4	9.07	0.818	0.958	-0.29	-0.06	0.946048	0.998082	2210.7	1808.9	1732.5
F7ERT5	Aspartyl aminopeptidase OS=Macaca mulatta GN=DNPEP PE=3 SV=2	DNPEP	0	9	50.5	0.897	0.832	-0.16	-0.27	0.995194	0.989419	8369	7507.3	6243.3
F6SMQ4	Dimethylarginine dimethylaminohydrolase 2 OS=Macaca mulatta GN=DDAH2 PE=2 SV=1	DDAH2	0	9	138.1	1.01	0.485	0.01	-1.04	0.995194	0.0848686	9646.9	9742	4721.9
F7HB67	Dimethylarginine dimethylaminohydrolase 1 OS=Macaca mulatta GN=DDAH1 PE=2 SV=1	DDAH1	0	12	94.1	0.706	0.485	-0.5	-1.05	0.62547	0.0848686	10451.1	7374	3573.3
F7F6H6	Calcium-regulated heat stable protein 1 OS=Macaca mulatta GN=CARHSP1 PE=2 SV=1	CARHSP1	0	4	29.47	0.83	0.649	-0.27	-0.62	0.946048	0.56124	2821	2340.4	1518.8
H9FS87	Inner nuclear membrane protein Man1 isoform 1 OS=Macaca mulatta GN=LEMD3 PE=2 SV=1	LEMD3	0	6	54.2	0.775	1.207	-0.37	0.27	0.863743	0.975633	4686.7	3634.3	4388.2
F7H872	Heme binding protein 2 OS=Macaca mulatta GN=HEBP2 PE=4 SV=1	HEBP2	0	4	12.19	0.916	0.816	-0.13	-0.29	0.99926	0.977417	1719.6	1574.9	1285.5
A0A1D5QEQ6	Acyl-CoA thioesterase 9 OS=Macaca mulatta GN=ACOT9 PE=4 SV=1	ACOT9	0	20	212.23	0.915	1.48	-0.13	0.57	0.995194	0.589202	23953	21914	32429.5
F6YB63	Coronin OS=Macaca mulatta GN=CORO1C PE=3 SV=2	CORO1C	0	20	218.81	1.224	0.57	0.29	-0.81	0.744753	0.28167	34344.3	42032.1	23975.7
F7ELX5	CD2-associated protein OS=Macaca mulatta GN=CD2AP PE=2 SV=1	CD2AP	0	5	17.99	0.736	0.85	-0.44	-0.23	0.738979	0.998082	3135.4	2306.8	1961.5
G7MKP5	Putative E3 ubiquitin-protein ligase makorin-2 OS=Macaca mulatta GN=MKRN2 PE=2 SV=1	MKRN2	0	2	6.49	1.032	0.731	0.04	-0.45	0.942425	0.863274	957.3	987.6	722
F6UVJ8	Importin subunit alpha OS=Macaca mulatta GN=KPNA6 PE=3 SV=2	KPNA6	0	5	47.93	0.921	0.868	-0.12	-0.2	0.995194	0.998082	3503.6	3227.2	2802.4
F6ZN69	Nuclear pore glycoprotein p62 OS=Macaca mulatta GN=NUP62 PE=2 SV=1	NUP62	0	5	32.03	0.735	0.959	-0.44	-0.06	0.736014	0.998082	3836.9	2820.6	2705.1
F6W2K4	Phospholipase D family member 3 OS=Macaca mulatta GN=PLD3 PE=2 SV=1	PLD3	0	2	5.47	0.852	1.054	-0.23	0.08	0.995194	0.998082	1145.9	976.6	1029.5
F7E8S5	Plexin B2 OS=Macaca mulatta GN=PLXNB2 PE=4 SV=2	PLXNB2	0	13	61.22	0.796	0.883	-0.33	-0.18	0.911702	0.998082	6141.9	4887.5	4314.5
F6YZK4	Transmembrane protein 245 OS=Macaca mulatta GN=TMEM245 PE=4 SV=2	TMEM245	0	10	49.38	1.234	1.101	0.3	0.14	0.726492	0.998082	9056.4	11175.3	12299.6
F7G7C4	Phosphatidylinositol transfer protein beta OS=Macaca mulatta GN=PITPNB PE=4 SV=2	PITPNB	0	5	31.91	1.035	0.478	0.05	-1.06	0.980518	0.0769164	5005.2	5178.1	2476.2
G7NNE6	Peptidylprolyl isomerase OS=Macaca mulatta GN=FKBP8 PE=2 SV=1	FKBP8	0	9	33.14	0.8	1.069	-0.32	0.1	0.917869	0.998082	3162.3	2531.3	2706
A0A1D5Q3M3	BCL2 like 13 OS=Macaca mulatta GN=BCL2L13 PE=4 SV=1	BCL2L13	0	2	13.97	0.76	1.049	-0.4	0.07	0.935002	0.998082	1055.6	802	841
F6RSL8	Mitochondrial carrier 1 OS=Macaca mulatta GN=MTCH1 PE=3 SV=1	MTCH1	0	10	77.27	0.946	1.217	-0.08	0.28	0.99926	0.973112	9399.9	8888.5	10818.7
H9ETT3	Mitochondrial carrier 2 OS=Macaca mulatta GN=MTCH2 PE=2 SV=1	MTCH2	0	6	36.34	0.7	1.411	-0.51	0.5	0.602142	0.701359	6678.2	4673.9	6593.6
I2CTK3	Echinoderm microtubule-associated protein-like 2 isoform 1 OS=Macaca mulatta GN=EML2 PE=2 SV=1	EML2	0	10	80.52	1.138	0.438	0.19	-1.19	0.906237	0.0313752	12251.5	13944.2	6112.8
G7N3H4	Tuftelin-interacting protein 11 OS=Macaca mulatta GN=TFIP11 PE=2 SV=1	TFIP11	0	2	3.25	0.739	1.076	-0.44	0.11	0.946048	0.998082	326.9	241.7	260
F7GDQ3	RAB3 GTPase activating non-catalytic protein subunit 2 OS=Macaca mulatta GN=RAB3GAP2 PE=4 SV=1	RAB3GAP2	0	7	31.03	0.886	1.043	-0.17	0.06	0.995194	0.998082	2641.3	2341.1	2441.3
H9FSJ0	6-phosphogluconolactonase OS=Macaca mulatta GN=PGLS PE=2 SV=1	PGLS	0	6	24.98	1.15	0.729	0.2	-0.46	0.753984	0.838107	1198	1377.4	1003.5
I0FQL5	Leiomodin-1 OS=Macaca mulatta GN=LMOD1 PE=2 SV=1	LMOD1	0	30	535.51	1.078	1.219	0.11	0.29	0.950025	0.973112	59170.2	63765.1	77717.7
A0A1D5R0W5	SAMM50 sorting and assembly machinery component OS=Macaca mulatta GN=SAMM50 PE=2 SV=1	SAMM50	0	12	95.22	0.77	1.286	-0.38	0.36	0.847938	0.901181	12099.3	9310.9	11970.3
H9Z7D9	Peroxiredoxin 5 OS=Macaca mulatta GN=PRDX5 PE=2 SV=1	PRDX5	0	9	207.19	0.911	0.966	-0.13	-0.05	0.995194	0.998082	19217.7	17512	16911.2
H9FSK0	E3 ubiquitin-protein ligase HECTD1 OS=Macaca mulatta GN=HECTD1 PE=2 SV=1	HECTD1	0	4	16.7	0.913	0.935	-0.13	-0.1	0.995194	0.998082	1173.7	1072.1	1001.9
F6XIX1	Nipped-B protein OS=Macaca mulatta GN=NIPBL PE=3 SV=2	NIPBL	0.001	3	7.59	0.613	1.371	-0.71	0.46	0.399899	0.687583	952.6	583.6	800.2
F7EJQ7	Component of oligomeric golgi complex 4 OS=Macaca mulatta GN=COG4 PE=4 SV=2	COG4	0	2	15.84	0.75	1.352	-0.42	0.43	0.950835	0.701651	351.1	263.2	355.8
F6X1K2	Methyltransferase like 7A OS=Macaca mulatta GN=METTL7A PE=4 SV=1	METTL7A	0	6	56.03	0.831	0.697	-0.27	-0.52	0.946048	0.733829	6904.8	5735.6	3998.7
F6W5F5	HSPE1-MOB4 readthrough OS=Macaca mulatta GN=HSPE1-MOB4 PE=2 SV=1	HSPE1-MOB4	0	6	38.61	1.034	0.921	0.05	-0.12	0.980518	0.998082	2245.2	2321.5	2137.2
A0A1D5Q324	Armadillo repeat containing 8 OS=Macaca mulatta GN=ARMC8 PE=4 SV=1	ARMC8	0	2	7.64	0.798	1.004	-0.33	0.01	0.965611	0.998082	937.6	747.8	750.7
F7AG21	DNA-directed RNA polymerase subunit OS=Macaca mulatta GN=POLR1A PE=3 SV=2	POLR1A	0	2	5.02	0.838	0.988	-0.25	-0.02	0.995194	0.998082	821.7	688.8	680.2
F7G8N5	Methylenetetrahydrofolate dehydrogenase (NADP+ dependent) 1 like OS=Macaca mulatta GN=MTHFD1L PE=3 SV=2	MTHFD1L	0	12	71.71	0.836	0.93	-0.26	-0.1	0.948183	0.998082	4722.8	3949.4	3672.2
H9FSM0	Atlastin-3 OS=Macaca mulatta GN=ATL3 PE=2 SV=1	ATL3	0	21	262.25	1.005	1.272	0.01	0.35	0.995194	0.918869	27088.9	27221.2	34612.4
F7HTP5	Gem nuclear organelle associated protein 5 OS=Macaca mulatta GN=GEMIN5 PE=4 SV=2	GEMIN5	0.001	2	7.04	0.932	0.817	-0.1	-0.29	0.9659	0.977417	537.6	501	409.4
F7ANH2	Protein tyrosine phosphatase, non-receptor type 23 OS=Macaca mulatta GN=PTPN23 PE=4 SV=2	PTPN23	0	14	67.06	0.945	0.861	-0.08	-0.22	0.99926	0.998082	6922.1	6542.7	5632.2
F6PP70	Chloride intracellular channel protein OS=Macaca mulatta GN=CLIC4 PE=2 SV=1	CLIC4	0	11	220.22	1.348	0.459	0.43	-1.12	0.454692	0.0538078	18012.8	24286.2	11156.7
F6WNQ8	SAM and HD domain containing deoxynucleoside triphosphate triphosphohydrolase 1 OS=Macaca mulatta GN=SAMHD1 PE=2 SV=2	SAMHD1	0	5	19.83	0.69	0.78	-0.54	-0.36	0.648134	0.94431	1860.5	1283.2	1000.7
F7H3V1	Paired amphipathic helix protein Sin3a OS=Macaca mulatta GN=SIN3A PE=2 SV=1	SIN3A	0	2	3.33	0.867	1.019	-0.21	0.03	0.995194	0.998082	457.4	396.4	404.1
F7EEM4	Adhesion G protein-coupled receptor A2 OS=Macaca mulatta GN=ADGRA2 PE=3 SV=2	ADGRA2	0	5	13.77	0.985	1.171	-0.02	0.23	0.878652	0.973112	230.4	227.1	266
F7GAX2	Transmembrane protein 87A OS=Macaca mulatta GN=TMEM87A PE=2 SV=1	TMEM87A	0.001	2	4.19	0.956	1.087	-0.07	0.12	0.995194	0.998082	1091	1042.7	1133
F6YZE4	Prolyl-tRNA synthetase 2, mitochondrial (putative) OS=Macaca mulatta GN=PARS2 PE=4 SV=1	PARS2	0	2	6.96	0.67	0.863	-0.58	-0.21	0.712277	0.998082	850	569.8	491.9
F6UYS2	Oligoribonuclease, mitochondrial OS=Macaca mulatta GN=REXO2 PE=2 SV=1	REXO2	0	3	22.43	1.008	1.142	0.01	0.19	0.995194	0.998082	2281.7	2299.5	2626.8
A0A1D5Q2L8	Spermatogenesis associated serine rich 2 like OS=Macaca mulatta GN=SPATS2L PE=4 SV=1	SPATS2L	0	2	8.49	0.722	0.957	-0.47	-0.06	0.89222	0.998082	775.3	560.1	535.9
F7GYS1	Leucine rich repeats and immunoglobulin like domains 1 OS=Macaca mulatta GN=LRIG1 PE=4 SV=2	LRIG1	0	2	6.32	0.815	0.979	-0.3	-0.03	0.995194	0.998264	474.1	386.3	378.3
A0A1D5Q0H6	Acyl-CoA thioesterase 11 OS=Macaca mulatta GN=ACOT11 PE=4 SV=1	ACOT11	0	4	14.36	0.644	0.997	-0.63	0	0.471422	0.998082	1426.1	918.6	916.3
A0A1D5RH43	Pleckstrin homology and RhoGEF domain containing G3 OS=Macaca mulatta GN=PLEKHG3 PE=4 SV=1	PLEKHG3	0	5	19.73	0.687	1.225	-0.54	0.29	0.685495	0.922492	1372.6	942.9	1155.1
A0A1D5Q772	LSM14A, mRNA processing body assembly factor OS=Macaca mulatta GN=LSM14A PE=4 SV=1	LSM14A	0	4	28.01	1.004	0.859	0.01	-0.22	0.995194	0.998082	2656.1	2665.6	2290.7
F7HK08	Abhydrolase domain containing 12 OS=Macaca mulatta GN=ABHD12 PE=4 SV=2	ABHD12	0	2	14.52	0.77	0.923	-0.38	-0.12	0.961838	0.998082	529.8	407.8	376.2
A0A1D5QV08	Coiled-coil domain containing 9 OS=Macaca mulatta GN=CCDC9 PE=4 SV=1	CCDC9	0.004	2	2.9	0.721	0.734	-0.47	-0.45	0.919751	0.806331	422.1	304.5	223.4
F6X6X6	Pre-mRNA processing factor 31 OS=Macaca mulatta GN=PRPF31 PE=2 SV=1	PRPF31	0	2	3.73	0.806	1.121	-0.31	0.16	0.995194	0.998082	613.8	494.9	554.7
F7ERF2	Testin LIM domain protein OS=Macaca mulatta GN=TES PE=2 SV=1	TES	0	13	156.28	1.388	0.876	0.47	-0.19	0.368947	0.998082	13123.4	18220.9	15964
F7HP86	Zinc finger and BTB domain containing 20 OS=Macaca mulatta GN=ZBTB20 PE=4 SV=2	ZBTB20	0	5	14.38	0.674	1.045	-0.57	0.06	0.483229	0.998082	2672.9	1800.3	1881.6
F7DRL6	D-3-phosphoglycerate dehydrogenase OS=Macaca mulatta GN=PHGDH PE=3 SV=2	PHGDH	0	10	70.41	1.642	0.784	0.72	-0.35	0.0709535	0.946757	5297.8	8696.9	6816.3
H9EVP2	3-hydroxyisobutyryl-CoA hydrolase, mitochondrial OS=Macaca mulatta GN=HIBCH PE=2 SV=1	HIBCH	0	14	96.72	0.877	1.268	-0.19	0.34	0.984635	0.922332	10512.9	9224.5	11696.5
F6V935	Adenylate kinase 5 OS=Macaca mulatta GN=AK5 PE=2 SV=2	AK5	0	2	12.86	0.981	0.705	-0.03	-0.5	0.995194	0.74042	1812	1776.7	1253.3
F7HTN7	Heat shock protein beta-8 OS=Macaca mulatta GN=HSPB8 PE=3 SV=1	HSPB8	0	3	18.73	1.215	0.814	0.28	-0.3	0.76117	0.976437	4140.2	5030.3	4097
H9FSV2	Growth and transformation-dependent protein OS=Macaca mulatta GN=FAM162A PE=2 SV=1	FAM162A	0	4	22.44	0.757	1.409	-0.4	0.49	0.827872	0.702358	2466.5	1868.4	2632.1
F7EFN9	Myoferlin OS=Macaca mulatta GN=MYOF PE=4 SV=2	MYOF	0	98	1385.11	0.931	1.381	-0.1	0.47	0.995194	0.752248	157613	146807	202759
F6R7Z6	Mitochondrial import inner membrane translocase subunit Tim13 OS=Macaca mulatta GN=TIMM13 PE=2 SV=1	TIMM13	0	3	30.49	0.881	1.104	-0.18	0.14	0.995194	0.998082	2129	1875.1	2070.6
F7BG44	Mitochondrial import inner membrane translocase subunit Tim10 OS=Macaca mulatta GN=TIMM10 PE=2 SV=1	TIMM10	0.001	2	5.16	0.886	0.949	-0.17	-0.08	0.995194	0.998082	1815.6	1608.6	1526.1
F6VUA9	Mitochondrial import inner membrane translocase subunit Tim9 OS=Macaca mulatta GN=LOC693799 PE=2 SV=1	LOC693799	0	4	31.22	0.824	1.035	-0.28	0.05	0.946048	0.998082	4332.1	3568.4	3694.8
A0A1D5RAA0	DAZ associated protein 1 OS=Macaca mulatta GN=DAZAP1 PE=4 SV=1	DAZAP1	0	4	40.75	0.892	0.927	-0.16	-0.11	0.995194	0.998082	2724.2	2430.3	2251.8
F7D3T7	Osteoclast-stimulating factor 1 OS=Macaca mulatta GN=OSTF1 PE=2 SV=1	OSTF1	0	2	25.73	1.013	0.686	0.02	-0.54	0.878652	0.669826	427.5	433.2	297.1
F7GG54	39S ribosomal protein L46, mitochondrial OS=Macaca mulatta GN=MRPL46 PE=4 SV=1	MRPL46	0	2	19.07	0.817	1.218	-0.29	0.28	0.995194	0.939775	668.7	546.3	665.4
H9FSW6	Transducin beta-like protein 2 OS=Macaca mulatta GN=TBL2 PE=2 SV=1	TBL2	0	4	13.61	0.713	0.89	-0.49	-0.17	0.752633	0.998082	1675.2	1195.1	1064.1
G7NBF7	Cysteine and histidine rich domain containing 1 OS=Macaca mulatta GN=CHORDC1 PE=2 SV=1	CHORDC1	0	3	18.81	1.044	0.616	0.06	-0.7	0.945265	0.417407	1295.4	1352.5	832.8
F7HSJ3	AP-3 complex subunit mu-1 OS=Macaca mulatta GN=AP3M1 PE=2 SV=1	AP3M1	0	4	12.89	0.961	0.818	-0.06	-0.29	0.995194	0.976223	2049.2	1969.5	1610.4
F6YT38	Neuroplastin OS=Macaca mulatta GN=NPTN PE=2 SV=2	NPTN	0	5	70.89	0.824	1.417	-0.28	0.5	0.946048	0.689659	10764.5	8873.1	12570.6
F6QPZ9	Proline-, glutamic acid- and leucine-rich protein 1 OS=Macaca mulatta GN=PELP1 PE=4 SV=2	PELP1	0.001	2	5.46	0.717	0.977	-0.48	-0.03	0.917701	0.998264	328.6	235.6	230.2
G7MMA3	Staphylococcal nuclease and tudor domain containing 1 OS=Macaca mulatta GN=SND1 PE=2 SV=1	SND1	0	23	143.15	1.142	0.702	0.19	-0.51	0.900955	0.749862	13453.2	15357.1	10777.9
F6PNA5	Pyrophosphatase (inorganic) 2 OS=Macaca mulatta GN=PPA2 PE=4 SV=2	PPA2	0	13	151.53	0.9	1.103	-0.15	0.14	0.995194	0.998082	14451.3	13001.5	14336.9
F6TFN8	VPS41, HOPS complex subunit OS=Macaca mulatta GN=VPS41 PE=4 SV=2	VPS41	0	5	14.85	0.774	1.033	-0.37	0.05	0.925312	0.998082	1588.3	1229.8	1270.2
A0A1D5Q8B3	Trafficking protein particle complex subunit OS=Macaca mulatta GN=TRAPPC3 PE=2 SV=1	TRAPPC3	0	4	10.78	0.857	1.049	-0.22	0.07	0.980518	0.998082	2003.3	1716.7	1801.5
F7FP94	Calcyclin binding protein OS=Macaca mulatta GN=CACYBP PE=2 SV=2	CACYBP	0	8	60.37	1.272	0.475	0.35	-1.07	0.639125	0.0730751	6516.9	8290.1	3938.7
F7GS28	Dickkopf WNT signaling pathway inhibitor 2 OS=Macaca mulatta GN=DKK2 PE=4 SV=1	DKK2	0	3	29.13	1.214	1.853	0.28	0.89	0.64681	0.154071	1357.1	1647	3052.3
F7AE06	Sorting nexin OS=Macaca mulatta GN=SNX5 PE=2 SV=1	SNX5	0	5	30.27	0.978	0.669	-0.03	-0.58	0.995194	0.640286	3338.9	3266.5	2185.7
F6SBM7	Filamin A interacting protein 1 OS=Macaca mulatta GN=FILIP1 PE=4 SV=2	FILIP1	0	12	66.75	0.931	0.967	-0.1	-0.05	0.995194	0.998082	5444.3	5069	4903.2
A0A1D5QH79	Protein argonaute-2 OS=Macaca mulatta GN=AGO2 PE=3 SV=1	AGO2	0	10	85.17	0.938	0.808	-0.09	-0.31	0.995573	0.976223	7634.8	7159.8	5786.3
I0FLL8	N-acylethanolamine acid amidase OS=Macaca mulatta GN=NAAA PE=2 SV=1	NAAA	0	3	7.76	1.019	0.786	0.03	-0.35	0.938389	0.956298	836	852.1	669.8
F7CYX8	Tubulin gamma chain OS=Macaca mulatta GN=TUBG2 PE=3 SV=2	TUBG2	0	6	35.58	0.884	1.063	-0.18	0.09	0.995194	0.998082	2199.3	1944.6	2066.9
F6X0M2	ADP ribosylation factor interacting protein 1 OS=Macaca mulatta GN=ARFIP1 PE=2 SV=2	ARFIP1	0	2	10.45	1.278	0.785	0.35	-0.35	0.430726	0.944772	1095.4	1399.4	1097.8
F7HNZ9	Charged multivesicular body protein 2A OS=Macaca mulatta GN=CHMP2A PE=2 SV=1	CHMP2A	0	3	36.4	1.168	0.962	0.22	-0.06	0.854898	0.998082	2516.5	2938.6	2826.9
F6ZY27	Endoplasmic reticulum lectin 1 OS=Macaca mulatta GN=ERLEC1 PE=2 SV=2	ERLEC1	0	5	21.6	0.778	1.112	-0.36	0.15	0.893528	0.998082	2364.4	1840.1	2046.2
A3FEK9	Sushi repeat containing protein, X-linked 2 OS=Macaca mulatta GN=Srpx2 PE=4 SV=1	Srpx2	0	8	85.65	1.019	1.108	0.03	0.15	0.995194	0.998082	4095.1	4171	4622.5
H9EXM3	Dihydrodiol dehydrogenase OS=Macaca mulatta GN=DHDH PE=2 SV=1	DHDH	0	2	9.66	0.739	0.94	-0.44	-0.09	0.931873	0.998082	704.3	520.6	489.2
A0A1D5QGS0	PDZ and LIM domain 3 OS=Macaca mulatta GN=PDLIM3 PE=2 SV=1	PDLIM3	0	15	371.69	0.957	0.939	-0.06	-0.09	0.997661	0.998082	25652.2	24560.8	23060.7
I2CU02	Zinc finger protein 638 OS=Macaca mulatta GN=ZNF638 PE=2 SV=1	ZNF638	0	4	15.97	0.722	1.112	-0.47	0.15	0.872877	0.998082	910.7	658	731.6
A0A1D5R0G9	Golgi integral membrane protein 4 OS=Macaca mulatta GN=GOLIM4 PE=4 SV=1	GOLIM4	0	5	26.24	0.783	1.1	-0.35	0.14	0.887958	0.998082	2518.1	1971.2	2168.9
A0A1D5R5X7	Eukaryotic translation initiation factor 3 subunit K OS=Macaca mulatta GN=EIF3K PE=2 SV=1	EIF3K	0	6	48.09	0.908	0.967	-0.14	-0.05	0.995194	0.998082	4738.5	4304.3	4161.8
F7HDT6	HIV-1 Tat specific factor 1 OS=Macaca mulatta GN=HTATSF1 PE=4 SV=1	HTATSF1	0	4	10.33	0.621	1.237	-0.69	0.31	0.356156	0.906442	1593.4	990.2	1225.3
G7ND29	PRP19/PSO4-like protein OS=Macaca mulatta GN=PRPF19 PE=2 SV=1	PRPF19	0	10	76.82	0.977	1.007	-0.03	0.01	0.995194	0.998082	7572.4	7398	7448.6
H9FT35	Rab5 GDP/GTP exchange factor OS=Macaca mulatta GN=RABGEF1 PE=2 SV=1	RABGEF1	0.001	2	6.41	0.901	1.103	-0.15	0.14	0.995194	0.998082	731.4	658.6	726.5
G7NGI6	Protein MAC30 OS=Macaca mulatta GN=TMEM97 PE=2 SV=1	TMEM97	0	2	6.23	0.511	1.148	-0.97	0.2	0.062797	0.983671	1022.8	522.8	600.1
F6SUC4	Malonyl-CoA-acyl carrier protein transacylase OS=Macaca mulatta GN=MCAT PE=2 SV=1	MCAT	0.001	2	5.68	0.707	1.098	-0.5	0.13	0.887394	0.998082	464.1	328	360.2
F6UNR7	HtrA serine peptidase 2 OS=Macaca mulatta GN=HTRA2 PE=2 SV=2	HTRA2	0	4	31.5	0.839	1.058	-0.25	0.08	0.987564	0.998082	1419.9	1191.3	1261
F6RZ93	Methionine adenosyltransferase 2 subunit beta OS=Macaca mulatta GN=MAT2B PE=2 SV=1	MAT2B	0	6	40.54	1.002	0.629	0	-0.67	0.995194	0.492027	4305.9	4312.9	2712.9
F7GAG9	Echinoderm microtubule associated protein like 4 OS=Macaca mulatta GN=EML4 PE=4 SV=2	EML4	0	4	17.17	0.793	0.959	-0.33	-0.06	0.946048	0.998082	1661	1317.9	1264
F6S2T2	Cat eye syndrome critical region protein 5 OS=Macaca mulatta GN=HDHD5 PE=4 SV=1	HDHD5	0.001	2	6.13	0.718	0.967	-0.48	-0.05	0.906237	0.999011	584.4	419.8	405.9
F7FCZ3	Coiled-coil domain containing 22 OS=Macaca mulatta GN=CCDC22 PE=2 SV=1	CCDC22	0	4	17.93	0.925	0.942	-0.11	-0.09	0.995194	0.998082	934.6	864.2	813.8
F6W1Y8	Late endosomal/lysosomal adaptor, MAPK and MTOR activator 2 OS=Macaca mulatta GN=LAMTOR2 PE=2 SV=1	LAMTOR2	0	2	15.88	0.82	0.961	-0.29	-0.06	0.998386	0.998082	209.4	171.8	165.1
A0A1D5QKM8	Acyl-CoA dehydrogenase family member 9 OS=Macaca mulatta GN=ACAD9 PE=3 SV=1	ACAD9	0	20	116.79	0.95	0.945	-0.07	-0.08	0.999502	0.998082	18404.2	17474.9	16519
F7BU70	COMM domain containing 5 OS=Macaca mulatta GN=COMMD5 PE=2 SV=1	COMMD5	0	2	6.17	0.946	0.786	-0.08	-0.35	0.950835	0.947493	451.1	426.7	335.2
H9F507	MACRO domain-containing protein 1 (Fragment) OS=Macaca mulatta GN=MACROD1 PE=2 SV=1	MACROD1	0	2	13.09	0.72	1.351	-0.47	0.43	0.809283	0.72316	1431	1031	1393
F7HQC8	39S ribosomal protein L13, mitochondrial OS=Macaca mulatta GN=MRPL13 PE=2 SV=1	MRPL13	0.001	2	11.61	0.839	1.03	-0.25	0.04	0.995194	0.998082	1127	945.2	973.6
F7DYN9	Thymocyte nuclear protein 1 OS=Macaca mulatta GN=THYN1 PE=4 SV=2	THYN1	0	5	27.4	1.29	0.721	0.37	-0.47	0.602142	0.812227	3570.1	4604.7	3321.5
G7MZC9	39S ribosomal protein L15, mitochondrial OS=Macaca mulatta GN=MRPL15 PE=2 SV=1	MRPL15	0	3	9.59	0.539	1.222	-0.89	0.29	0.147137	0.906135	187.1	100.8	123.2
F7FB39	TIM21-like protein, mitochondrial OS=Macaca mulatta GN=TIMM21 PE=2 SV=1	TIMM21	0.001	2	4.09	0.622	1.48	-0.68	0.57	0.471355	0.49816	883.3	549.6	813.5
F7HTP3	Mitochondrial ribosomal protein L22 OS=Macaca mulatta GN=MRPL22 PE=3 SV=2	MRPL22	0	2	6.72	0.782	1.028	-0.36	0.04	0.991257	0.998082	330.4	258.3	265.5
G7MK53	Transgelin OS=Macaca mulatta GN=TAGLN3 PE=2 SV=1	TAGLN3	0	2	143.23	1.277	0.691	0.35	-0.53	0.270675	0.709387	547.5	699.1	482.7
F7FBX6	Catenin alpha-3 OS=Macaca mulatta GN=CTNNA3 PE=2 SV=2	CTNNA3	0	10	38.51	0.773	1.29	-0.37	0.37	0.854898	0.899231	5163.6	3991.6	5149.4
G7NDG4	Protein kinase C and casein kinase substrate in neurons 3 OS=Macaca mulatta GN=PACSIN3 PE=2 SV=1	PACSIN3	0	13	87.79	1.123	0.889	0.17	-0.17	0.919751	0.998082	7713.8	8661.7	7697.4
F7C5M5	Tropomodulin-3 OS=Macaca mulatta GN=TMOD3 PE=2 SV=1	TMOD3	0	12	92.86	0.787	0.899	-0.34	-0.15	0.893386	0.998082	11687.3	9202.3	8277.4
F7HPP2	Neuronal tropomodulin OS=Macaca mulatta GN=TMOD2 PE=2 SV=1	TMOD2	0	3	20.74	0.597	0.923	-0.74	-0.12	0.189097	0.998082	2891.9	1727.6	1594.8
H9FTJ0	Beta-parvin isoform b OS=Macaca mulatta GN=PARVB PE=2 SV=1	PARVB	0	3	72.27	3.714	0.739	1.89	-0.44	7.19988e-11	0.865073	724.3	2689.7	1987.8
F7ERJ8	Obg-like ATPase 1 OS=Macaca mulatta GN=OLA1 PE=3 SV=2	OLA1	0	13	78.94	1.123	0.52	0.17	-0.94	0.919751	0.147079	7607.7	8539.7	4437.4
H9FTJ8	Striatin-4 isoform 2 OS=Macaca mulatta GN=STRN4 PE=2 SV=1	STRN4	0	8	51.69	0.9	0.984	-0.15	-0.02	0.995194	0.999701	2252.5	2026.7	1993.6
H9H310	Transformer 2 alpha homolog OS=Macaca mulatta GN=TRA2A PE=2 SV=1	TRA2A	0	3	20.34	0.65	1.027	-0.62	0.04	0.471355	0.998082	1721.1	1117.9	1148
A0A1D5RGX9	Epsin 1 OS=Macaca mulatta GN=EPN1 PE=4 SV=1	EPN1	0	5	21.39	0.702	0.931	-0.51	-0.1	0.647852	0.998082	2364.8	1660.9	1546.6
F7GRF0	GDP-mannose pyrophosphorylase B OS=Macaca mulatta GN=GMPPB PE=4 SV=1	GMPPB	0	4	21.96	1.041	0.702	0.06	-0.51	0.972109	0.749862	2501.8	2604.6	1827.7
A0A1D5QED6	GDP-mannose pyrophosphorylase A OS=Macaca mulatta GN=GMPPA PE=2 SV=1	GMPPA	0	8	29.19	1.028	0.799	0.04	-0.32	0.964699	0.973112	1834.8	1886.1	1507
A0A1D5QG28	Sec61 translocon alpha 1 subunit OS=Macaca mulatta GN=SEC61A1 PE=3 SV=1	SEC61A1	0	5	21.09	0.7	1.021	-0.52	0.03	0.601092	0.998082	2999.5	2098.4	2143
A0A1D5QMV8	Sorting nexin 12 OS=Macaca mulatta GN=SNX12 PE=4 SV=1	SNX12	0	5	19.85	1.061	0.597	0.08	-0.74	0.958762	0.366603	3800.4	4030.6	2406.9
F6UN10	Neudesin neurotrophic factor OS=Macaca mulatta GN=NENF PE=3 SV=1	NENF	0	4	29.13	0.866	1.43	-0.21	0.52	0.983364	0.669826	2237.4	1937.4	2769.8
F7H259	Calcium-binding mitochondrial carrier protein SCaMC-1 isoform 1 OS=Macaca mulatta GN=SLC25A24 PE=2 SV=1	SLC25A24	0	19	143.55	1.067	1.281	0.09	0.36	0.95383	0.906135	19762.5	21081	27009.8
G7N9P3	Nuclear receptor binding protein 1 OS=Macaca mulatta GN=NRBP1 PE=4 SV=1	NRBP1	0	3	22.35	1.003	0.799	0	-0.32	0.967693	0.973112	1485.5	1489.7	1190.3
F7C5N3	Striatin 3 OS=Macaca mulatta GN=STRN3 PE=4 SV=2	STRN3	0	13	73.25	0.968	0.966	-0.05	-0.05	0.995194	0.998082	8534.1	8258.1	7981.2
F7H2J8	Phosphoserine aminotransferase OS=Macaca mulatta GN=PSAT1 PE=2 SV=1	PSAT1	0	3	9.42	0.943	0.49	-0.08	-1.03	0.995194	0.0806003	1351.1	1274.3	624.2
A0A1D5QUA4	Endoplasmic reticulum oxidoreductase 1 alpha OS=Macaca mulatta GN=ERO1A PE=4 SV=1	ERO1A	0	4	29.94	0.735	1.264	-0.44	0.34	0.770713	0.922829	2421.7	1779.2	2248.7
F6QSF0	EGF containing fibulin like extracellular matrix protein 2 OS=Macaca mulatta GN=EFEMP2 PE=4 SV=2	EFEMP2	0	3	13.68	0.951	1.391	-0.07	0.48	0.99926	0.734905	2204.7	2097.6	2916.8
F6SU56	SH3 domain containing kinase binding protein 1 OS=Macaca mulatta GN=SH3KBP1 PE=4 SV=2	SH3KBP1	0	5	26.47	0.759	0.93	-0.4	-0.1	0.906237	0.998082	1489.8	1130.7	1051.8
F7HAE5	EH domain containing 4 OS=Macaca mulatta GN=EHD4 PE=2 SV=1	EHD4	0	8	67.84	0.953	0.87	-0.07	-0.2	0.999502	0.998082	5940.2	5661.3	4926.1
A0A1D5Q525	EH domain containing 3 OS=Macaca mulatta GN=EHD3 PE=3 SV=1	EHD3	0	3	119.42	0.765	1.267	-0.39	0.34	0.893386	0.899231	1863.7	1425.6	1806.5
G7NNN2	EH domain containing 2 OS=Macaca mulatta GN=EHD2 PE=2 SV=1	EHD2	0	30	932.86	1.453	0.565	0.54	-0.82	0.261124	0.270847	63323.6	92029.7	51973.8
H9ER67	Cerebellar degeneration-related protein 2-like OS=Macaca mulatta GN=CDR2L PE=2 SV=1	CDR2L	0	2	10.97	0.965	0.843	-0.05	-0.25	0.983364	0.998082	1083.2	1045.1	881.3
A0A1D5Q082	Tax1 binding protein 3 OS=Macaca mulatta GN=TAX1BP3 PE=4 SV=1	TAX1BP3	0	3	47.95	1.089	0.739	0.12	-0.44	0.946048	0.865073	3778.4	4115.4	3041.9
H9ETP9	Misshapen like kinase 1 OS=Macaca mulatta GN=MINK1 PE=2 SV=1	MINK1	0	3	8.51	0.657	0.828	-0.61	-0.27	0.63553	0.984305	897.8	589.7	488.3
F6ZB33	Myelin expression factor 2 OS=Macaca mulatta GN=MYEF2 PE=2 SV=1	MYEF2	0	9	38.38	0.742	1.329	-0.43	0.41	0.760998	0.848416	7074.2	5250.4	6976
F7H3S6	GTP:AMP phosphotransferase AK3, mitochondrial OS=Macaca mulatta GN=AK3 PE=2 SV=1	AK3	0	13	141.66	0.922	1.258	-0.12	0.33	0.995194	0.932786	20698.1	19093.3	24027.8
H9FV36	HDGF like 3 OS=Macaca mulatta GN=HDGFRP3 PE=2 SV=1	HDGFRP3	0	3	24.53	0.876	0.608	-0.19	-0.72	0.995194	0.379995	1646.7	1442.7	876.6
F6X4K2	COP9 signalosome complex subunit 7a OS=Macaca mulatta GN=COPS7A PE=2 SV=1	COPS7A	0	3	32.72	1.027	0.817	0.04	-0.29	0.946048	0.983171	1150	1181.5	965.9
F7GYA0	Transmembrane emp24 domain-containing protein 5 isoform 1 OS=Macaca mulatta GN=TMED5 PE=2 SV=2	TMED5	0	3	14.27	0.809	0.826	-0.31	-0.28	0.945265	0.983671	2313.4	1872.3	1545.7
H9ESJ6	Isochorismatase domain containing 1 OS=Macaca mulatta GN=ISOC1 PE=2 SV=1	ISOC1	0	4	14.55	0.99	0.539	-0.02	-0.89	0.995194	0.160624	1885.2	1865.7	1006
F7CD22	Mitochondrial fission 1 protein OS=Macaca mulatta GN=FIS1 PE=2 SV=1	FIS1	0	3	29.89	0.858	0.899	-0.22	-0.15	0.961838	0.998082	4118.7	3532	3174.8
F7HET5	Vacuolar protein sorting 36 homolog OS=Macaca mulatta GN=VPS36 PE=4 SV=1	VPS36	0	5	31.16	0.902	0.838	-0.15	-0.26	0.995194	0.998082	1819.4	1640.7	1374.6
H9Z9J6	UBX domain-containing protein 1 OS=Macaca mulatta GN=UBXN1 PE=2 SV=1	UBXN1	0	2	5.81	1.13	0.64	0.18	-0.64	0.745826	0.510765	842.9	952.3	609.5
F6TQJ2	Cytosol aminopeptidase OS=Macaca mulatta GN=LAP3 PE=2 SV=1	LAP3	0	15	99.87	0.975	0.749	-0.04	-0.42	0.995194	0.89539	12070.9	11765.9	8814.9
F6X4P5	Atlastin-1 isoform a OS=Macaca mulatta GN=ATL1 PE=2 SV=2	ATL1	0	2	11.67	0.639	1.02	-0.65	0.03	0.418081	0.998082	1758	1122.9	1145.1
F7EXA2	Calcium homeostasis modulator 2 OS=Macaca mulatta GN=CALHM2 PE=2 SV=1	CALHM2	0	2	11.86	0.781	1.234	-0.36	0.3	0.93598	0.924092	1633	1275.5	1574.1
A0A1D5Q7I0	Thioredoxin related transmembrane protein 2 OS=Macaca mulatta GN=TMX2 PE=4 SV=1	TMX2	0	3	6.71	0.819	1.069	-0.29	0.1	0.958762	0.998082	1661.5	1361.3	1455
I0FJX5	NADH dehydrogenase [ubiquinone] 1 alpha subcomplex subunit 13 OS=Macaca mulatta GN=NDUFA13 PE=2 SV=1	NDUFA13	0	5	63.46	0.875	1.036	-0.19	0.05	0.982789	0.998082	5345.7	4676.3	4844.2
A0A1D5QNG0	28S ribosomal protein S7, mitochondrial OS=Macaca mulatta GN=MRPS7 PE=2 SV=1	MRPS7	0	3	16.21	0.96	0.903	-0.06	-0.15	0.950025	0.998082	569.2	546.6	493.6
F7G5F9	O-phosphoseryl-tRNA(Sec) selenium transferase OS=Macaca mulatta GN=SEPSECS PE=3 SV=1	SEPSECS	0	3	6.68	0.875	0.999	-0.19	0	0.995194	0.998082	327.4	286.4	286.1
F7DSQ6	tRNA nucleotidyl transferase 1 OS=Macaca mulatta GN=TRNT1 PE=3 SV=1	TRNT1	0	2	11.01	0.844	0.933	-0.24	-0.1	0.99532	0.998082	598.3	505.3	471.2
H9ERF4	Saccharopine dehydrogenase-like oxidoreductase OS=Macaca mulatta GN=SCCPDH PE=2 SV=1	SCCPDH	0	5	46.78	0.887	1.188	-0.17	0.25	0.995194	0.977417	4242.3	3762.1	4470.2
F6ZLB8	Endophilin-B1 isoform 1 OS=Macaca mulatta GN=SH3GLB1 PE=2 SV=1	SH3GLB1	0	10	53.06	1.063	0.726	0.09	-0.46	0.958574	0.833748	7245.9	7701.6	5591.5
H9FV74	Zinc finger C2HC-type containing 1A OS=Macaca mulatta GN=FAM164A PE=2 SV=1	FAM164A	0.001	2	6.5	1.075	0.695	0.1	-0.53	0.919751	0.701359	1364.2	1466.5	1018.8
F6RDJ9	Mitochondrial trans-2-enoyl-CoA reductase OS=Macaca mulatta GN=MECR PE=2 SV=1	MECR	0	2	14	0.796	1.047	-0.33	0.07	0.950025	0.998082	1287.2	1024.4	1072
F7C225	Retinol dehydrogenase 11 OS=Macaca mulatta GN=RDH11 PE=2 SV=1	RDH11	0	4	11.09	0.728	1.076	-0.46	0.11	0.715343	0.998082	3634.6	2647.5	2849.5
A0A1D5RC37	Regulator of microtubule dynamics 1 OS=Macaca mulatta GN=RMDN1 PE=4 SV=1	RMDN1	0	5	37.88	0.801	1.022	-0.32	0.03	0.917869	0.998082	3412.3	2733.9	2793.7
F6XXB1	COMM domain containing 2 OS=Macaca mulatta GN=COMMD2 PE=2 SV=1	COMMD2	0	2	8.37	1.109	0.896	0.15	-0.16	0.7057	0.998082	608.4	675	604.7
F7FQR1	Golgi complex-associated protein of 16 kDa OS=Macaca mulatta GN=GOLGA7 PE=4 SV=1	GOLGA7	0	2	10.1	0.67	1.186	-0.58	0.25	0.676671	0.973112	987.3	661.5	784.4
F7GU48	GTP-binding protein SAR1b OS=Macaca mulatta GN=SAR1B PE=2 SV=1	SAR1B	0	4	49.09	1.207	0.704	0.27	-0.51	0.782769	0.759864	4169.2	5030.3	3543.2
A0A1D5QG35	COP9 signalosome complex subunit 4 OS=Macaca mulatta GN=COPS4 PE=2 SV=1	COPS4	0	12	58.04	1.013	0.841	0.02	-0.25	0.995194	0.998082	6663.4	6750.4	5678.1
H9FVA7	Vacuolar protein sorting-associated protein 28 homolog OS=Macaca mulatta GN=VPS28 PE=2 SV=1	VPS28	0	5	26.2	0.895	0.864	-0.16	-0.21	0.995194	0.998082	2474.4	2213.9	1913.5
F7AQ61	Dynactin subunit 4 OS=Macaca mulatta GN=DCTN4 PE=2 SV=1	DCTN4	0	12	108.23	1.105	1.049	0.14	0.07	0.945265	0.998082	7823.6	8644.9	9064.7
H9EWZ4	L-xylulose reductase isoform 1 OS=Macaca mulatta GN=DCXR PE=2 SV=1	DCXR	0	4	20.8	1.144	0.672	0.19	-0.57	0.895416	0.645615	3659.8	4188.1	2816.2
H9FVB2	Cereblon OS=Macaca mulatta GN=CRBN PE=2 SV=1	CRBN	0	2	8.98	0.803	0.92	-0.32	-0.12	0.995194	0.998082	294.1	236.3	217.4
F7GTK3	Phosphoinositide phospholipase C OS=Macaca mulatta GN=PLCE1 PE=4 SV=2	PLCE1	0	6	41.34	0.889	1.073	-0.17	0.1	0.995194	0.998082	3253.5	2891.1	3103.2
F6PJQ1	Acid phosphatase 6, lysophosphatidic OS=Macaca mulatta GN=ACP6 PE=2 SV=1	ACP6	0	2	10.65	0.495	1.519	-1.02	0.6	0.0262439	0.424783	1794.3	887.3	1347.5
F7HJB2	Glutaredoxin-related protein 5, mitochondrial OS=Macaca mulatta GN=GLRX5 PE=2 SV=1	GLRX5	0	3	39.84	0.896	1.119	-0.16	0.16	0.995194	0.998082	1970.4	1765.8	1976
F6T427	Coatomer protein complex subunit zeta 2 OS=Macaca mulatta GN=COPZ2 PE=2 SV=1	COPZ2	0	4	11.06	1.011	0.914	0.02	-0.13	0.978489	0.998082	1811.6	1831.6	1674.2
F7EP33	ER membrane protein complex subunit 4 OS=Macaca mulatta GN=EMC4 PE=2 SV=1	EMC4	0	2	12.16	0.775	1.058	-0.37	0.08	0.967693	0.998082	518.2	401.7	424.9
A0A1D5R1G0	SYNJ2BP-COX16 readthrough OS=Macaca mulatta GN=COX16 PE=4 SV=1	COX16	0	2	12.93	0.703	1.009	-0.51	0.01	0.716415	0.998082	1680.4	1180.6	1191.7
F7H0G3	Mitochondrial ribosomal protein L37 OS=Macaca mulatta GN=MRPL37 PE=4 SV=1	MRPL37	0	5	21.2	0.822	1.177	-0.28	0.24	0.958754	0.976223	1755.7	1443.8	1699.8
A0A1D5QJW4	Polysaccharide biosynthesis domain containing 1 OS=Macaca mulatta GN=PBDC1 PE=4 SV=1	PBDC1	0	3	17.26	0.991	0.675	-0.01	-0.57	0.995194	0.640286	1872.1	1855.6	1252.9
I0FSB9	Ras-like protein family member 12 OS=Macaca mulatta GN=RASL12 PE=2 SV=1	RASL12	0	4	24.7	0.976	0.919	-0.04	-0.12	0.995194	0.998082	2260.4	2205.9	2026.7
F7FUX6	GMP reductase OS=Macaca mulatta GN=GMPR2 PE=3 SV=1	GMPR2	0	4	12.62	0.904	0.686	-0.15	-0.54	0.998419	0.701359	1208.8	1092.7	750
F7BSY7	ECSIT signalling integrator OS=Macaca mulatta GN=ECSIT PE=4 SV=1	ECSIT	0	3	15.54	0.662	1.17	-0.6	0.23	0.601092	0.976223	1216.3	804.7	941.6
F7GYD5	Translocase of inner mitochondrial membrane domain containing 1 OS=Macaca mulatta GN=TIMMDC1 PE=4 SV=1	TIMMDC1	0	2	7.16	0.801	1.044	-0.32	0.06	0.984635	0.998082	764.3	612	638.9
F7HDD4	ARM protein lost in epithelial cancers on chromosome X 1 OS=Macaca mulatta GN=ARMCX1 PE=2 SV=1	ARMCX1	0	8	38.01	0.765	1.267	-0.39	0.34	0.835026	0.922332	3988.9	3052.4	3868.4
A0A1D5RD37	Cell division cycle 40 OS=Macaca mulatta GN=CDC40 PE=2 SV=1	CDC40	0	2	9.2	0.739	1.027	-0.44	0.04	0.946048	0.998082	499.2	369	378.9
F7H094	Testis expressed 264 OS=Macaca mulatta GN=TEX264 PE=4 SV=2	TEX264	0	3	10.96	0.847	1.105	-0.24	0.14	0.999502	0.998082	482.3	408.7	451.5
F7FMN7	Ubiquitin carboxyl-terminal hydrolase OS=Macaca mulatta GN=UCHL5 PE=3 SV=2	UCHL5	0	2	6.42	0.985	1.078	-0.02	0.11	0.946048	0.998082	725.7	714.8	770.9
F7EFE2	ATPase H+ transporting V1 subunit D OS=Macaca mulatta GN=ATP6V1D PE=2 SV=1	ATP6V1D	0	4	21.85	0.936	0.816	-0.1	-0.29	0.995194	0.977417	1762.7	1650	1346.1
F7G5H6	Eukaryotic translation initiation factor 3 subunit L OS=Macaca mulatta GN=EIF3L PE=3 SV=2	EIF3L	0	9	54.25	0.923	0.944	-0.12	-0.08	0.995194	0.998082	4322	3990.5	3765.3
F7DMQ2	Sorting nexin OS=Macaca mulatta GN=SNX9 PE=3 SV=2	SNX9	0	6	65.08	0.992	0.767	-0.01	-0.38	0.995194	0.924092	2970.2	2946.2	2261.1
F7HQU2	Prenylcysteine oxidase 1 OS=Macaca mulatta GN=PCYOX1 PE=2 SV=2	PCYOX1	0	8	57.03	0.976	1.208	-0.03	0.27	0.995194	0.975633	7522.5	7343.7	8868.9
F7FYB5	GULP, engulfment adaptor PTB domain containing 1 OS=Macaca mulatta GN=GULP1 PE=4 SV=1	GULP1	0.001	3	6.55	0.808	1.055	-0.31	0.08	0.937966	0.998082	2465.8	1992.7	2101.7
F6Z5Z5	Inositol-3-phosphate synthase 1 OS=Macaca mulatta GN=ISYNA1 PE=4 SV=2	ISYNA1	0	15	163.5	1.173	0.591	0.23	-0.76	0.847938	0.342138	13428.2	15752.5	9303.6
A0A1D5QTD3	Ankyrin repeat and FYVE domain containing 1 OS=Macaca mulatta GN=ANKFY1 PE=4 SV=1	ANKFY1	0	9	32.89	0.837	0.964	-0.26	-0.05	0.948183	0.998082	3140.6	2627.5	2533.1
F7HFI7	tRNA-splicing ligase RtcB homolog OS=Macaca mulatta GN=RTCB PE=2 SV=1	RTCB	0	19	168.69	1.084	0.882	0.12	-0.18	0.946048	0.998082	17012.2	18443.6	16271.4
F6QBD9	Very-long-chain (3R)-3-hydroxyacyl-CoA dehydratase OS=Macaca mulatta GN=HACD3 PE=3 SV=2	HACD3	0	6	38.16	0.533	1.031	-0.91	0.04	0.0483686	0.998082	4263.5	2272.9	2342.5
F7CV76	tRNA methyltransferase 112 homolog OS=Macaca mulatta GN=TRMT112 PE=2 SV=1	TRMT112	0	3	10.15	0.846	0.844	-0.24	-0.24	0.995194	0.998082	704	595.6	502.6
F6TSB3	Charged multivesicular body protein 5 OS=Macaca mulatta GN=CHMP5 PE=2 SV=1	CHMP5	0	4	46.28	0.836	1.003	-0.26	0	0.948183	0.998082	3638.6	3042	3050.5
A0A1D5R6T2	Vacuolar protein sorting-associated protein VTA1 homolog OS=Macaca mulatta GN=VTA1 PE=2 SV=1	VTA1	0	5	31.98	0.963	0.885	-0.05	-0.18	0.995194	0.998082	2136.4	2056.5	1819.5
A0A1D5R8E2	RAB14, member RAS oncogene family OS=Macaca mulatta GN=RAB14 PE=2 SV=1	RAB14	0	10	109.27	0.911	1.116	-0.13	0.16	0.995194	0.998082	11135.5	10146.7	11325.5
F7HC19	5'-nucleotidase domain containing 3 OS=Macaca mulatta GN=NT5DC3 PE=4 SV=2	NT5DC3	0	10	51.26	0.912	1.244	-0.13	0.32	0.995194	0.94431	7805.5	7116.5	8853.8
F6RKR8	ARM protein lost in epithelial cancers on chromosome X 3 OS=Macaca mulatta GN=ARMCX3 PE=2 SV=1	ARMCX3	0	2	11.01	0.723	1.113	-0.47	0.15	0.917869	0.998082	537.4	388.4	432.1
F6YP94	L1 OS=Macaca mulatta GN=FAM49B PE=2 SV=1	FAM49B	0	2	15.22	0.92	0.9	-0.12	-0.15	0.980351	0.998082	520.3	478.9	430.9
F7HPJ6	Serrate, RNA effector molecule OS=Macaca mulatta GN=SRRT PE=4 SV=2	SRRT	0	12	52.36	0.828	0.97	-0.27	-0.04	0.946048	0.998082	5625.8	4659.3	4521
F7F4R5	Neuroblastoma amplified sequence OS=Macaca mulatta GN=NBAS PE=4 SV=2	NBAS	0	5	16.47	0.793	0.908	-0.33	-0.14	0.946048	0.998082	1630.8	1293.7	1175.1
F6ZQ04	NOP58 ribonucleoprotein OS=Macaca mulatta GN=NOP58 PE=2 SV=1	NOP58	0	4	20.33	0.557	1.122	-0.84	0.17	0.103903	0.998082	2202.5	1226.3	1376
F7FDU1	Phosphatidylinositol glycan anchor biosynthesis class T OS=Macaca mulatta GN=PIGT PE=4 SV=2	PIGT	0	3	8.53	0.65	1.064	-0.62	0.09	0.56974	0.998082	1092.4	710.2	755.5
H9EMA9	Putative RNA-binding protein Luc7-like 2 OS=Macaca mulatta GN=LUC7L2 PE=2 SV=1	LUC7L2	0	6	28.44	0.53	0.894	-0.92	-0.16	0.0447538	0.998082	3205.2	1699.4	1518.8
F7GX15	Dehydrogenase/reductase 7 OS=Macaca mulatta GN=DHRS7 PE=2 SV=1	DHRS7	0	6	70.23	1.056	1.154	0.08	0.21	0.961838	0.998082	4714.2	4979	5746.8
F7E9I3	Chromosome 14 open reading frame 166 OS=Macaca mulatta GN=C14orf166 PE=2 SV=1	C14orf166	0	12	96.97	1.139	0.871	0.19	-0.2	0.906237	0.998082	10692.1	12180.4	10611.1
F7BUD8	Splicing factor 3b subunit 6 OS=Macaca mulatta GN=SF3B6 PE=4 SV=2	SF3B6	0	3	20.46	0.687	0.959	-0.54	-0.06	0.577873	0.998082	2519.8	1730.5	1659.7
F7FWQ8	28S ribosomal protein S23, mitochondrial OS=Macaca mulatta GN=MRPS23 PE=2 SV=1	MRPS23	0.001	2	5.92	3	0.92	1.58	-0.12	7.32848e-09	0.998082	398.5	1195.5	1100.1
F7HBG1	28S ribosomal protein S33, mitochondrial OS=Macaca mulatta GN=MRPS33 PE=2 SV=1	MRPS33	0	2	2.98	0.79	0.94	-0.34	-0.09	0.950835	0.998082	1057.9	835.3	784.9
A0A1D5QQ67	Peptidyl-tRNA hydrolase 2 OS=Macaca mulatta GN=PTRH2 PE=4 SV=1	PTRH2	0	2	14.96	1.185	1.319	0.24	0.4	0.616978	0.772657	829.3	982.7	1295.6
H9FVP9	Zinc finger RNA-binding protein OS=Macaca mulatta GN=ZFR PE=2 SV=1	ZFR	0	6	26.1	0.78	0.991	-0.36	-0.01	0.906237	0.998082	2088.6	1628.5	1613.2
F6WYP5	Tubulin polymerization promoting protein family member 3 OS=Macaca mulatta GN=TPPP3 PE=4 SV=1	TPPP3	0	3	11.58	0.411	0.771	-1.28	-0.37	0.000738369	0.932786	3380.3	1390.1	1071.9
G7MLN3	Membrane palmitoylated protein 6 OS=Macaca mulatta GN=MPP6 PE=3 SV=1	MPP6	0	11	61.55	0.63	0.618	-0.67	-0.69	0.289888	0.455296	10709.9	6744.8	4167.1
H9FVQ3	Cleavage and polyadenylation specificity factor subunit 3 OS=Macaca mulatta GN=CPSF3 PE=2 SV=1	CPSF3	0.002	2	2.29	0.847	0.998	-0.24	0	0.995194	0.998082	927.5	785.7	784.4
A0A1D5RAI2	Vacuolar protein sorting-associated protein 29 OS=Macaca mulatta GN=VPS29 PE=3 SV=1	VPS29	0	6	54.88	1.078	0.706	0.11	-0.5	0.949871	0.765703	7723.1	8325.8	5882
A0A1D5R848	NADH-cytochrome b5 reductase OS=Macaca mulatta GN=CYB5R1 PE=2 SV=1	CYB5R1	0	12	102.42	0.843	1.143	-0.25	0.19	0.950835	0.998082	9085.3	7662.5	8759.4
F6Y0R1	Calcium-binding protein 39 OS=Macaca mulatta GN=CAB39 PE=2 SV=1	CAB39	0	4	34.22	1.346	0.466	0.43	-1.1	0.459894	0.0612074	5622.3	7568.3	3528.5
F7H6T9	UMP-CMP kinase OS=Macaca mulatta GN=CMPK1 PE=2 SV=1	CMPK1	0	6	36.42	0.995	0.688	-0.01	-0.54	0.995194	0.701359	2885.2	2870.1	1974.8
F6S9X4	WW domain-binding protein 11 OS=Macaca mulatta GN=WBP11 PE=2 SV=1	WBP11	0.004	2	2.54	0.608	1.006	-0.72	0.01	0.330233	0.998082	1315.2	799.5	804.4
I0FW27	Tumor necrosis factor receptor superfamily member 6B OS=Macaca mulatta GN=TNFRSF6B PE=2 SV=1	TNFRSF6B	0	4	22.58	0.793	1.385	-0.34	0.47	0.961838	0.667861	951.7	754.4	1044.5
F6YAL9	RAB8B, member RAS oncogene family OS=Macaca mulatta GN=RAB8B PE=2 SV=1	RAB8B	0	2	93.06	0.863	0.995	-0.21	-0.01	0.965611	0.998264	5986.8	5166.9	5139.4
H9YXQ4	Inositol polyphosphate 5-phosphatase K OS=Macaca mulatta GN=INPP5K PE=2 SV=1	INPP5K	0	5	21.87	0.842	1.078	-0.25	0.11	0.981742	0.998082	1584.8	1334	1437.7
F7FLS9	Mitogen-activated protein kinase kinase kinase 20 OS=Macaca mulatta GN=MAP3K20 PE=2 SV=1	MAP3K20	0	5	61.82	0.84	0.682	-0.25	-0.55	0.950025	0.67872	3433.5	2882.8	1964.8
G7MPZ2	Ubiquinone biosynthesis O-methyltransferase, mitochondrial OS=Macaca mulatta GN=COQ3 PE=3 SV=1	COQ3	0	4	40.07	0.952	1.098	-0.07	0.13	0.999502	0.998082	2809.5	2674.2	2935.6
F7AGN0	Zinc finger FYVE-type containing 1 OS=Macaca mulatta GN=ZFYVE1 PE=4 SV=2	ZFYVE1	0	2	5.06	0.998	0.607	0	-0.72	0.91233	0.357983	456.4	455.5	276.3
F7H507	Nucleoporin 54 OS=Macaca mulatta GN=NUP54 PE=4 SV=2	NUP54	0	3	14.27	0.729	0.963	-0.46	-0.05	0.816916	0.999194	1593.9	1161.6	1118.9
F6YTM3	Cleavage and polyadenylation specific factor 2 OS=Macaca mulatta GN=CPSF2 PE=2 SV=1	CPSF2	0	2	7.85	0.823	1.019	-0.28	0.03	0.995194	0.998082	489	402.7	410.2
F6WC16	Mitochondrial ribosomal protein L39 OS=Macaca mulatta GN=MRPL39 PE=4 SV=2	MRPL39	0	4	25.89	0.806	1.203	-0.31	0.27	0.931873	0.976223	2566.3	2069.2	2488.3
A0A1D5RAE7	DCN1-like protein OS=Macaca mulatta GN=DCUN1D1 PE=4 SV=1	DCUN1D1	0	3	12.18	0.797	0.824	-0.33	-0.28	0.946048	0.986523	1580.9	1259.3	1037.2
A0A1D5R708	N-acetylneuraminate synthase OS=Macaca mulatta GN=NANS PE=4 SV=1	NANS	0	3	11.24	0.824	0.612	-0.28	-0.71	0.995194	0.375392	586.6	483.5	295.8
F6X699	Ganglioside-induced differentiation-associated protein 1 OS=Macaca mulatta GN=GDAP1 PE=4 SV=2	GDAP1	0	3	21.03	0.57	1.113	-0.81	0.15	0.154154	0.998082	2016.4	1149.6	1278.9
F6Z5M8	Solute carrier family 38 member 2 OS=Macaca mulatta GN=SLC38A2 PE=4 SV=2	SLC38A2	0	2	8.78	0.609	0.883	-0.72	-0.18	0.460786	0.998082	554.8	337.9	298.3
A0A1D5QXP3	DnaJ homolog subfamily C member 10 OS=Macaca mulatta GN=DNAJC10 PE=2 SV=1	DNAJC10	0	9	41.37	0.8	1.151	-0.32	0.2	0.917869	0.998082	4736.9	3788	4359.2
F7HTU1	H/ACA ribonucleoprotein complex subunit OS=Macaca mulatta GN=GAR1 PE=2 SV=2	GAR1	0	2	7.35	0.572	1.475	-0.81	0.56	0.284335	0.42163	163.9	93.7	138.2
F6WU61	5'-3' exoribonuclease 1 OS=Macaca mulatta GN=XRN1 PE=2 SV=2	XRN1	0	3	12.05	0.876	0.87	-0.19	-0.2	0.995194	0.998082	586.1	513.2	446.6
H9EQA2	WD repeat-containing protein mio OS=Macaca mulatta GN=MIOS PE=2 SV=1	MIOS	0	2	4.47	1.031	0.737	0.04	-0.44	0.816916	0.850783	367.2	378.5	279
A0A1D5RG89	Toll-interacting protein OS=Macaca mulatta GN=TOLLIP PE=2 SV=1	TOLLIP	0	5	33.98	1.104	0.998	0.14	0	0.943509	0.998082	2094	2311.6	2307.8
F7D9X5	ATP-dependent RNA helicase DHX29 OS=Macaca mulatta GN=DHX29 PE=3 SV=1	DHX29	0	2	5.12	1.163	0.641	0.22	-0.64	0.676846	0.527353	880.7	1024	656.8
F7D2J0	WD repeat domain 44 OS=Macaca mulatta GN=WDR44 PE=2 SV=1	WDR44	0	7	38.63	1.008	0.58	0.01	-0.79	0.995194	0.31369	2990.3	3013	1747
F7HT84	39S ribosomal protein L50, mitochondrial OS=Macaca mulatta GN=MRPL50 PE=2 SV=1	MRPL50	0	2	6.96	0.722	1.131	-0.47	0.18	0.917869	0.998082	522.9	377.4	426.8
G7NFR4	TBC1 domain family member 13 OS=Macaca mulatta GN=TBC1D13 PE=2 SV=1	TBC1D13	0	3	8.49	0.846	0.738	-0.24	-0.44	0.995194	0.859211	771.6	652.6	481.8
A0A1D5Q515	Transmembrane protein 106B OS=Macaca mulatta GN=TMEM106B PE=2 SV=1	TMEM106B	0	2	12.85	0.75	1.186	-0.42	0.25	0.945265	0.973112	716.4	537.3	637
H9FW49	[Pyruvate dehydrogenase [acetyl-transferring]]-phosphatase 1, mitochondrial isoform 1 OS=Macaca mulatta GN=PDP1 PE=2 SV=1	PDP1	0	10	55.4	0.829	1.193	-0.27	0.25	0.946048	0.976223	4532.7	3756.3	4482.5
F6WAB3	Transmembrane emp24 domain-containing protein 9 OS=Macaca mulatta GN=TMED9 PE=2 SV=1	TMED9	0	4	28.78	0.868	1.021	-0.2	0.03	0.973567	0.998082	3880.1	3368	3438.8
F7FNP3	Filamin binding LIM protein 1 OS=Macaca mulatta GN=FBLIM1 PE=4 SV=1	FBLIM1	0	13	157.95	1.559	0.845	0.64	-0.24	0.129494	0.998082	12670.7	19756.4	16700.4
H9F411	Protein phosphatase 1 regulatory subunit 12C (Fragment) OS=Macaca mulatta GN=PPP1R12C PE=2 SV=1	PPP1R12C	0	6	225.05	0.904	0.853	-0.15	-0.23	0.995194	0.998082	24437.8	22085.8	18844
A0A1D5R2W5	Transient receptor potential cation channel subfamily M member 4 OS=Macaca mulatta GN=TRPM4 PE=4 SV=1	TRPM4	0	5	28.64	0.945	1.102	-0.08	0.14	0.9971	0.998082	2052.4	1939.6	2138.1
F6RSX4	Cyclin and CBS domain divalent metal cation transport mediator 2 OS=Macaca mulatta GN=CNNM2 PE=4 SV=2	CNNM2	0	6	28.92	0.943	0.981	-0.08	-0.03	0.999502	0.99929	2215.4	2088.7	2048.9
F7FLJ2	Vacuolar protein sorting 13 homolog C OS=Macaca mulatta GN=VPS13C PE=4 SV=2	VPS13C	0	21	119.41	0.963	0.964	-0.05	-0.05	0.995194	0.998082	11689	11260.4	10860.1
F7HU03	Coiled-coil and C2 domain containing 1A OS=Macaca mulatta GN=CC2D1A PE=4 SV=2	CC2D1A	0	2	6.57	0.858	0.803	-0.22	-0.32	0.995194	0.976223	866.4	743.1	596.9
H9ZAH4	Transmembrane protein 214 isoform 1 OS=Macaca mulatta GN=TMEM214 PE=2 SV=1	TMEM214	0	4	12.42	0.782	0.872	-0.36	-0.2	0.916267	0.998082	1975.3	1544.3	1346.4
F7GRL6	Palmdelphin OS=Macaca mulatta GN=PALMD PE=4 SV=1	PALMD	0	4	19.25	0.767	0.831	-0.38	-0.27	0.945265	0.996134	1081.3	829.6	689.5
F6R9J4	All-trans-retinol 13,14-reductase OS=Macaca mulatta GN=RETSAT PE=2 SV=1	RETSAT	0	4	13.93	0.765	1.079	-0.39	0.11	0.947103	0.998082	807.5	617.4	666
A0A1D5RDY2	MICOS complex subunit OS=Macaca mulatta GN=CHCHD3 PE=3 SV=1	CHCHD3	0	7	91.92	0.863	1.228	-0.21	0.3	0.965611	0.963069	13410.2	11569.1	14205.3
F7FZ79	Inositol monophosphatase 3 OS=Macaca mulatta GN=IMPAD1 PE=2 SV=1	IMPAD1	0	4	24.31	0.81	1.155	-0.3	0.21	0.935002	0.998082	2667.7	2160	2494.4
F7EUC5	tRNA methyltransferase 10C, mitochondrial RNase P subunit OS=Macaca mulatta GN=TRMT10C PE=4 SV=2	TRMT10C	0	3	6.91	0.607	1.02	-0.72	0.03	0.349547	0.998082	1139.4	691.2	705.1
A0A1D5Q1D4	Seryl-tRNA synthetase 2, mitochondrial OS=Macaca mulatta GN=SARS2 PE=4 SV=1	SARS2	0	2	11.35	1.146	0.631	0.2	-0.66	0.534062	0.463601	443.9	508.5	320.7
A0A1D5R913	OCIA domain containing 1 OS=Macaca mulatta GN=OCIAD1 PE=4 SV=1	OCIAD1	0	5	29.57	0.758	1.079	-0.4	0.11	0.816916	0.998082	3233.1	2449.7	2643.7
A0A1D5Q369	COMM domain containing 8 OS=Macaca mulatta GN=COMMD8 PE=4 SV=1	COMMD8	0	3	19.39	0.982	0.927	-0.03	-0.11	0.946811	0.998082	711.9	699.2	648.3
H9FWC2	Chromosome 1 open reading frame 123 OS=Macaca mulatta GN=C1orf123 PE=2 SV=1	C1orf123	0	4	22.28	1.079	0.47	0.11	-1.09	0.936296	0.0484732	1654.1	1784.8	839.7
F6SCU0	MOSC domain-containing protein 2, mitochondrial OS=Macaca mulatta GN=MARC2 PE=2 SV=1	2018-03-02	0	11	67.72	0.911	1.154	-0.13	0.21	0.995194	0.998082	12087.5	11010.9	12711.5
F6V8N1	Late endosomal/lysosomal adaptor, MAPK and MTOR activator 1 OS=Macaca mulatta GN=LAMTOR1 PE=2 SV=1	LAMTOR1	0	3	25.88	0.963	1.086	-0.05	0.12	0.995284	0.998082	3421.2	3295.3	3579.9
F7HIM2	Pleckstrin homology domain interacting protein OS=Macaca mulatta GN=PHIP PE=4 SV=2	PHIP	0	5	13.47	0.507	1.12	-0.98	0.16	0.0573431	0.998082	894.4	453.7	508.3
F6WNB6	Ubiquitin specific peptidase 47 OS=Macaca mulatta GN=USP47 PE=3 SV=2	USP47	0	3	9.16	0.784	1.018	-0.35	0.03	0.995194	0.998082	144	112.9	114.9
F7AG04	Pentatricopeptide repeat domain 3 OS=Macaca mulatta GN=PTCD3 PE=4 SV=2	PTCD3	0	8	44.02	0.84	1.089	-0.25	0.12	0.950835	0.998082	2485.8	2088.8	2274.3
F6V5N7	VPS37C, ESCRT-I subunit OS=Macaca mulatta GN=VPS37C PE=4 SV=2	VPS37C	0	5	35.78	0.919	0.908	-0.12	-0.14	0.995194	0.998082	2005.9	1844.2	1674
I2CXA2	Pyruvate dehydrogenase phosphatase regulatory subunit, mitochondrial OS=Macaca mulatta GN=PDPR PE=2 SV=1	PDPR	0	14	69.58	0.806	1.134	-0.31	0.18	0.925813	0.998082	10531.4	8487.4	9621.1
G7MZX8	Oxidation resistance protein 1 OS=Macaca mulatta GN=OXR1 PE=2 SV=1	OXR1	0	5	16.76	0.919	0.724	-0.12	-0.47	0.995194	0.838491	1171	1076.1	779.1
A0A1D5RAZ0	Uveal autoantigen with coiled-coil domains and ankyrin repeats OS=Macaca mulatta GN=UACA PE=4 SV=1	UACA	0	39	238.85	1.033	1.058	0.05	0.08	0.980518	0.998082	27975.9	28902.1	30577.2
H9FWH4	Rho GTPase-activating protein 17 isoform 1 OS=Macaca mulatta GN=ARHGAP17 PE=2 SV=1	ARHGAP17	0	11	68.16	0.955	0.807	-0.07	-0.31	0.99926	0.976223	5427.3	5183.3	4182.3
F6UEV5	HEAT repeat containing 1 OS=Macaca mulatta GN=HEATR1 PE=4 SV=2	HEATR1	0.001	2	3.05	0.932	0.589	-0.1	-0.76	0.995194	0.312771	937.4	873.3	514.2
I0FGB2	Elongator complex protein 3 OS=Macaca mulatta GN=ELP3 PE=2 SV=1	ELP3	0.001	2	6.89	0.795	0.984	-0.33	-0.02	0.995194	0.998264	82.9	65.9	64.9
F6UXG7	Aspartyl-tRNA synthetase 2, mitochondrial OS=Macaca mulatta GN=DARS2 PE=3 SV=2	DARS2	0	3	12.4	0.668	1.165	-0.58	0.22	0.522256	0.977417	2039.2	1361.4	1585.5
F7G3F9	Rho guanine nucleotide exchange factor 10 like OS=Macaca mulatta GN=ARHGEF10L PE=4 SV=2	ARHGEF10L	0	4	14.03	0.895	0.979	-0.16	-0.03	0.995194	0.998264	698.5	625.3	611.9
F7H2H1	Protein DB83 OS=Macaca mulatta GN=TMEM33 PE=2 SV=1	TMEM33	0	2	10.09	0.735	0.999	-0.44	0	0.782154	0.998082	2091.3	1537.9	1537.1
F7H6V2	Polybromo 1 OS=Macaca mulatta GN=PBRM1 PE=4 SV=2	PBRM1	0	2	6.89	0.82	0.981	-0.29	-0.03	0.995194	0.998264	671.9	551.3	541
I2CYP9	Microtubule-associated protein 1S OS=Macaca mulatta GN=MAP1S PE=2 SV=1	MAP1S	0	6	24.6	0.938	0.791	-0.09	-0.34	0.996462	0.964716	3064	2874.9	2274.2
F7F1D7	ADP-ribosylation factor-like protein 8B OS=Macaca mulatta GN=ARL8B PE=2 SV=1	ARL8B	0	4	52.98	0.978	1.124	-0.03	0.17	0.995194	0.998082	6315.5	6174.5	6941
G7NSZ0	Trimethyllysine dioxygenase, mitochondrial isoform 1 OS=Macaca mulatta GN=TMLHE PE=2 SV=1	TMLHE	0.001	2	8.5	0.825	1.258	-0.28	0.33	0.958754	0.906244	1804.4	1488.8	1872.2
A0A1D5QZY0	Leucine rich repeat containing 1 OS=Macaca mulatta GN=LRRC1 PE=2 SV=1	LRRC1	0	2	17.44	1.001	1.018	0	0.03	0.938871	0.998082	652.7	653.2	665.1
F7GTZ5	Pantothenate kinase 4 OS=Macaca mulatta GN=PANK4 PE=3 SV=2	PANK4	0	3	6.99	0.834	0.859	-0.26	-0.22	0.995194	0.998082	571.1	476.3	409.1
F7H9T6	DNA replication regulator and spliceosomal factor OS=Macaca mulatta GN=SMU1 PE=2 SV=2	SMU1	0	4	17.43	0.863	1.01	-0.21	0.01	0.995194	0.998082	1144.3	987.3	996.7
H9FWM4	Ubiquitin-like modifier-activating enzyme 6 OS=Macaca mulatta GN=UBA6 PE=2 SV=1	UBA6	0	5	15.79	0.82	0.724	-0.29	-0.47	0.945265	0.826955	3039.1	2493.4	1805.9
A0A1D5QWD2	Enoyl-CoA hydratase domain containing 2 OS=Macaca mulatta GN=ECHDC2 PE=3 SV=1	ECHDC2	0	2	19.42	0.891	0.913	-0.17	-0.13	0.995194	0.998082	642.4	572.3	522.3
F6XYS7	Paraspeckle component 1 OS=Macaca mulatta GN=PSPC1 PE=2 SV=1	PSPC1	0	8	63.27	0.889	0.921	-0.17	-0.12	0.995194	0.998082	6467	5749.1	5295.3
G7NGU1	Mitochondrial Rho GTPase OS=Macaca mulatta GN=EGK_08377 PE=3 SV=1	EGK_08377	0	7	56.53	0.905	1.316	-0.14	0.4	0.995194	0.865073	4346.1	3934.5	5179.4
G7NBV2	Protein phosphatase 6 regulatory subunit 3 OS=Macaca mulatta GN=PPP6R3 PE=2 SV=1	PPP6R3	0	3	17.96	0.908	0.803	-0.14	-0.32	0.997396	0.976223	1218.4	1106	888.3
F6XRL0	Coiled-coil domain containing 91 OS=Macaca mulatta GN=CCDC91 PE=4 SV=1	CCDC91	0	3	10.2	0.698	1.021	-0.52	0.03	0.702536	0.998082	1638.1	1143.2	1167.5
F6W7B1	GTPase IMAP family member 4 OS=Macaca mulatta GN=GIMAP4 PE=2 SV=1	GIMAP4	0	2	5.77	0.749	0.924	-0.42	-0.11	0.919751	0.998082	1019.6	763.8	705.9
A0A1D5R3L3	UFM1 specific peptidase 2 OS=Macaca mulatta GN=UFSP2 PE=4 SV=1	UFSP2	0.001	2	10.82	0.86	1.029	-0.22	0.04	0.995194	0.998082	1019.8	877.5	902.5
F7DL15	Lin-7 homolog C, crumbs cell polarity complex component OS=Macaca mulatta GN=LIN7C PE=2 SV=1	LIN7C	0	6	24.48	0.878	0.781	-0.19	-0.36	0.984635	0.94431	3929	3450.6	2694.7
A0A1D5QMY7	Nipsnap homolog 3B OS=Macaca mulatta GN=NIPSNAP3B PE=4 SV=1	NIPSNAP3B	0	3	55.5	1.121	1.027	0.17	0.04	0.778312	0.998082	965	1082.1	1111.7
F6QCX2	T-complex 11 like 1 OS=Macaca mulatta GN=TCP11L1 PE=4 SV=2	TCP11L1	0	6	23.09	0.923	1.182	-0.12	0.24	0.995194	0.974908	1387.5	1280.2	1513.4
H9ZAW9	Abhydrolase domain-containing protein 10, mitochondrial OS=Macaca mulatta GN=ABHD10 PE=2 SV=1	ABHD10	0	7	44.51	0.934	1.033	-0.1	0.05	0.995194	0.998082	4156.5	3883.8	4012.3
F7GWS8	Core histone macro-H2A OS=Macaca mulatta GN=H2AFY2 PE=2 SV=1	H2AFY2	0	5	68.99	0.621	0.901	-0.69	-0.15	0.261124	0.998082	4036.4	2507.4	2257.9
F7CIJ0	E3 ubiquitin-protein ligase TRIM36 OS=Macaca mulatta GN=TRIM36 PE=2 SV=1	TRIM36	0	3	13.35	1.02	0.739	0.03	-0.44	0.948183	0.869401	1161.2	1183.9	874.7
F7HMA2	CDV3 homolog OS=Macaca mulatta GN=CDV3 PE=2 SV=2	CDV3	0.001	2	5.65	1.253	0.47	0.33	-1.09	0.685466	0.0672959	2182.5	2734.5	1284.6
F7HSK1	Capping protein regulator and myosin 1 linker 1 OS=Macaca mulatta GN=CARMIL1 PE=4 SV=2	CARMIL1	0	2	8.42	0.924	0.981	-0.11	-0.03	0.969138	0.998264	471.3	435.3	426.9
H9FWW5	THUMP domain-containing protein 1 OS=Macaca mulatta GN=THUMPD1 PE=2 SV=1	THUMPD1	0	2	15.38	1.024	0.62	0.03	-0.69	0.950835	0.42349	1400	1434.2	889.1
F7FCR0	Probable tRNA N6-adenosine threonylcarbamoyltransferase OS=Macaca mulatta GN=OSGEP PE=2 SV=1	OSGEP	0	2	8.55	1.033	0.761	0.05	-0.39	0.91233	0.909016	768.4	793.9	604.3
F7HT26	DENN domain containing 4C OS=Macaca mulatta GN=DENND4C PE=4 SV=2	DENND4C	0	5	16.95	0.872	0.982	-0.2	-0.03	0.995194	0.998264	533.8	465.2	456.7
H9ZB20	Mitofusin-1 OS=Macaca mulatta GN=MFN1 PE=2 SV=1	MFN1	0	4	24.13	0.775	1.053	-0.37	0.07	0.917701	0.998082	1836.2	1423.9	1499.8
A0A1D5QAM6	IWS1, SUPT6H interacting protein OS=Macaca mulatta GN=IWS1 PE=4 SV=1	IWS1	0	3	10.96	0.709	1.076	-0.5	0.11	0.91233	0.998082	277.4	196.7	211.7
F7HM48	LIM and senescent cell antigen-like-containing domain protein OS=Macaca mulatta GN=LIMS2 PE=4 SV=2	LIMS2	0	8	111.14	1.366	0.775	0.45	-0.37	0.417152	0.938242	6789.5	9274.4	7183.3
I0FT90	Putative GTP-binding protein Parf isoform 1 OS=Macaca mulatta GN=C9orf86 PE=2 SV=1	C9orf86	0	3	10.53	0.659	0.981	-0.6	-0.03	0.514826	0.998082	1698	1118.5	1097.2
I0FT91	Phosphofurin acidic cluster sorting protein 1 OS=Macaca mulatta GN=PACS1 PE=2 SV=1	PACS1	0	3	13.54	0.868	0.871	-0.2	-0.2	0.990289	0.998082	2159.1	1874.3	1632.1
F6RXT2	Protein VAC14 homolog OS=Macaca mulatta GN=VAC14 PE=2 SV=1	VAC14	0	10	55.67	0.919	1.004	-0.12	0.01	0.995194	0.998082	4746.9	4363.7	4380.3
F7CVI4	Isoleucyl-tRNA synthetase 2, mitochondrial OS=Macaca mulatta GN=IARS2 PE=3 SV=2	IARS2	0	18	108.26	0.775	1.194	-0.37	0.26	0.863743	0.976223	13435.5	10416.9	12435.2
H9FWZ1	MAP7 domain-containing protein 1 OS=Macaca mulatta GN=MAP7D1 PE=2 SV=1	MAP7D1	0	5	12.48	0.887	0.898	-0.17	-0.15	0.995194	0.998082	2106.1	1868.5	1678.2
F6TZU5	Importin 9 OS=Macaca mulatta GN=IPO9 PE=4 SV=2	IPO9	0	2	19.02	0.93	0.751	-0.11	-0.41	0.971902	0.892702	554.5	515.5	387.2
H9END8	DnaJ heat shock protein family (Hsp40) member C11 OS=Macaca mulatta GN=DNAJC11 PE=2 SV=1	DNAJC11	0	7	30.43	0.77	1.383	-0.38	0.47	0.850281	0.749862	6768.2	5213.5	7208.9
I0FFY6	Vacuolar protein sorting-associated protein 35 OS=Macaca mulatta GN=VPS35 PE=2 SV=1	VPS35	0	20	144.89	0.996	0.794	-0.01	-0.33	0.995194	0.968787	15235.9	15171.4	12039.8
A0A1D5QWF4	ADP ribosylation factor GTPase activating protein 1 OS=Macaca mulatta GN=ARFGAP1 PE=4 SV=1	ARFGAP1	0	3	13.17	0.877	0.873	-0.19	-0.2	0.995194	0.998082	344	301.6	263.3
A0A1D5QIR6	Parvin alpha OS=Macaca mulatta GN=PARVA PE=4 SV=1	PARVA	0	9	220.97	1.497	0.713	0.58	-0.49	0.201951	0.784545	22637.5	33889	24167.2
F6RAG8	Cytochrome c oxidase assembly factor 1 homolog OS=Macaca mulatta GN=COA1 PE=4 SV=1	COA1	0	4	22.97	0.696	1.125	-0.52	0.17	0.58097	0.998082	3427.4	2384.5	2681.7
F6SAY2	Nucleoporin 133 OS=Macaca mulatta GN=NUP133 PE=4 SV=2	NUP133	0	5	29.74	0.708	1.052	-0.5	0.07	0.682731	0.998082	2169.4	1536.4	1616.9
F7EW08	Carnosine dipeptidase 2 OS=Macaca mulatta GN=CNDP2 PE=2 SV=1	CNDP2	0	9	46.79	1.092	0.519	0.13	-0.95	0.946048	0.146043	4272.1	4663.7	2420.6
F6TNW6	Cell division cycle and apoptosis regulator 1 OS=Macaca mulatta GN=CCAR1 PE=2 SV=1	CCAR1	0	9	27.11	0.775	1.13	-0.37	0.18	0.863743	0.998082	6089.3	4719.9	5335
F7HIA2	Acylglycerol kinase OS=Macaca mulatta GN=AGK PE=2 SV=1	AGK	0	9	50.96	0.773	1.286	-0.37	0.36	0.854898	0.899928	7316.4	5656.6	7277
F6SI61	Transmembrane protein 30A OS=Macaca mulatta GN=TMEM30A PE=4 SV=2	TMEM30A	0	2	5.49	0.754	1.189	-0.41	0.25	0.867029	0.974908	1861.1	1404.1	1669.2
F7F541	Exocyst complex component 1 isoform 1 OS=Macaca mulatta GN=EXOC1 PE=2 SV=2	EXOC1	0	4	18.93	0.79	0.959	-0.34	-0.06	0.945265	0.998082	1754.4	1385.1	1328.2
F7DTT0	Peroxisomal trans-2-enoyl-CoA reductase OS=Macaca mulatta GN=PECR PE=4 SV=1	PECR	0	5	28.68	0.635	1.177	-0.66	0.23	0.312552	0.983171	4033.9	2560	3012.3
H9EMN0	Cullin-associated NEDD8-dissociated protein 1 OS=Macaca mulatta GN=CAND1 PE=2 SV=1	CAND1	0	30	193.26	1.072	0.717	0.1	-0.48	0.950835	0.796705	24275.3	26035.2	18661
F7CG19	WWC family member 3 OS=Macaca mulatta GN=WWC3 PE=4 SV=2	WWC3	0	3	10.15	0.87	0.913	-0.2	-0.13	0.988053	0.998082	70.1	61	55.7
F7FXR3	CDGSH iron sulfur domain 1 OS=Macaca mulatta GN=CISD1 PE=2 SV=1	CISD1	0	4	118.23	0.792	1.127	-0.34	0.17	0.906237	0.998082	12886.3	10211.2	11511.7
F7HNT6	Transmembrane protein C9orf46 OS=Macaca mulatta GN=PLGRKT PE=2 SV=1	PLGRKT	0	2	8.77	0.693	1.166	-0.53	0.22	0.704381	0.976223	1385.7	959.6	1119.2
F6PMY5	Acyl-CoA thioesterase 13 OS=Macaca mulatta GN=ACOT13 PE=2 SV=1	ACOT13	0	2	12.7	0.666	1.303	-0.59	0.38	0.601092	0.7996	1337.4	891.3	1161.2
H9YYZ7	Enoyl-CoA hydratase domain-containing protein 1 isoform 5 OS=Macaca mulatta GN=ECHDC1 PE=2 SV=1	ECHDC1	0	6	31.56	0.861	0.755	-0.22	-0.41	0.965041	0.90248	2652.7	2284.4	1723.7
F7H7Q2	Cytidine monophosphate N-acetylneuraminic acid synthetase OS=Macaca mulatta GN=CMAS PE=2 SV=1	CMAS	0	8	31.71	1.126	0.989	0.17	-0.02	0.917869	0.999328	3426.7	3857.6	3815.2
F7CEZ1	Erbb2 interacting protein OS=Macaca mulatta GN=ERBIN PE=4 SV=2	ERBIN	0	3	13.92	0.77	1.045	-0.38	0.06	0.945265	0.998082	1043.6	803.2	838.9
F6Q9A7	LanC like 2 OS=Macaca mulatta GN=LANCL2 PE=2 SV=1	LANCL2	0	3	25.24	0.765	0.981	-0.39	-0.03	0.930592	0.998082	1253.8	958.7	940.5
F7HER6	CTTNBP2 N-terminal like OS=Macaca mulatta GN=CTTNBP2NL PE=2 SV=1	CTTNBP2NL	0	5	17.92	0.88	1.06	-0.18	0.08	0.995194	0.998082	1584.1	1393.7	1476.8
A0A1D5R6K9	NADH dehydrogenase [ubiquinone] 1 alpha subcomplex subunit 12 OS=Macaca mulatta GN=NDUFA12 PE=2 SV=1	NDUFA12	0	6	52.74	0.894	0.993	-0.16	-0.01	0.995194	0.998264	2817.7	2517.9	2500.8
I0FMD9	Guanine nucleotide-binding protein subunit gamma OS=Macaca mulatta GN=GNG12 PE=2 SV=1	GNG12	0	6	93.05	0.914	1.224	-0.13	0.29	0.995194	0.967171	8289.2	7576.9	9272
F7HKA0	B-cell receptor associated protein 29 OS=Macaca mulatta GN=BCAP29 PE=2 SV=1	BCAP29	0	8	48.4	1.175	1.288	0.23	0.37	0.843802	0.899279	7088.5	8329.3	10728
F6UA39	Melanoma-associated antigen G1 OS=Macaca mulatta GN=NDNL2 PE=2 SV=1	NDNL2	0.002	2	4.37	0.744	1.193	-0.43	0.25	0.945265	0.972788	629	468	558.2
I0FTG1	Sickle tail protein homolog isoform 1 OS=Macaca mulatta GN=KIAA1217 PE=2 SV=1	KIAA1217	0	5	20.47	0.67	1.033	-0.58	0.05	0.531122	0.998082	2037.9	1364.8	1409.9
G7MYT7	YLP motif containing 1 OS=Macaca mulatta GN=YLPM1 PE=2 SV=1	YLPM1	0	4	10.24	0.772	0.954	-0.37	-0.07	0.991257	0.998082	230.5	178.1	169.9
I0FFM5	Thioredoxin-related transmembrane protein 4 OS=Macaca mulatta GN=TMX4 PE=2 SV=1	TMX4	0	3	12.95	0.913	1.276	-0.13	0.35	0.99926	0.887795	1653.5	1509.2	1925.4
F7HE23	Beta-catenin-like protein 1 OS=Macaca mulatta GN=CTNNBL1 PE=2 SV=1	CTNNBL1	0	4	13.78	0.818	0.936	-0.29	-0.1	0.961838	0.998082	1465.6	1199.4	1122.6
F6UIB5	Kynurenine aminotransferase 3 OS=Macaca mulatta GN=KYAT3 PE=4 SV=2	KYAT3	0	5	25.79	0.662	0.909	-0.59	-0.14	0.423797	0.998082	3088.4	2045.7	1859
I2CUI6	Claudin domain-containing protein 1 isoform b OS=Macaca mulatta GN=CLDND1 PE=2 SV=1	CLDND1	0.001	2	6.77	0.794	1.104	-0.33	0.14	0.975933	0.998082	775.3	615.5	679.4
G7NR85	GRIP1-associated protein 1 OS=Macaca mulatta GN=GRIPAP1 PE=2 SV=1	GRIPAP1	0	3	14.33	0.623	0.898	-0.68	-0.16	0.522499	0.998082	563.6	351.2	315.3
F7CN72	Potassium channel modulatory factor 1 OS=Macaca mulatta GN=KCMF1 PE=4 SV=2	KCMF1	0	2	5.52	0.794	1.12	-0.33	0.16	0.995194	0.998082	540.1	428.6	480.1
F7GMS7	Transmembrane 9 superfamily member OS=Macaca mulatta GN=TM9SF3 PE=3 SV=1	TM9SF3	0	7	31.8	0.807	0.958	-0.31	-0.06	0.930826	0.998082	2848	2298.8	2202.2
F6XU97	Dihydropyrimidinase like 5 OS=Macaca mulatta GN=DPYSL5 PE=2 SV=1	DPYSL5	0	4	22.86	0.481	1.469	-1.06	0.56	0.0240241	0.521275	1257.2	604.4	888.1
F7DMV3	Werner helicase interacting protein 1 OS=Macaca mulatta GN=WRNIP1 PE=4 SV=1	WRNIP1	0.001	2	6.1	0.78	1.278	-0.36	0.35	0.946811	0.865073	1011.9	788.9	1007.8
G7MTJ5	3-hydroxybutyrate dehydrogenase type 2 OS=Macaca mulatta GN=BDH2 PE=2 SV=1	BDH2	0	2	6.84	1.464	0.412	0.55	-1.28	0.122365	0.0108776	1005.8	1473	607.5
F7HSH5	Endophilin-B2 OS=Macaca mulatta GN=SH3GLB2 PE=2 SV=2	SH3GLB2	0	11	60.96	1.116	0.731	0.16	-0.45	0.934815	0.850968	8226.2	9179.5	6711.5
F7FB04	Olfactomedin like 3 OS=Macaca mulatta GN=OLFML3 PE=2 SV=1	OLFML3	0	18	269.69	1.541	0.913	0.62	-0.13	0.148245	0.998082	24674.3	38019.2	34730
H9EXG0	28S ribosomal protein S22, mitochondrial OS=Macaca mulatta GN=MRPS22 PE=2 SV=1	MRPS22	0	3	10.99	1.014	0.95	0.02	-0.07	0.950835	0.998082	1298.2	1316.5	1251
I2CY19	Epimerase family protein SDR39U1 OS=Macaca mulatta GN=SDR39U1 PE=2 SV=1	SDR39U1	0	6	25.63	0.652	0.888	-0.62	-0.17	0.37808	0.998082	5586.4	3643.3	3234.3
F6YG80	Mitochondrial import receptor subunit TOM22 homolog OS=Macaca mulatta GN=TOMM22 PE=2 SV=1	TOMM22	0	3	58.49	0.716	1.216	-0.48	0.28	0.669336	0.973112	4143.3	2968.2	3609.6
F7F8M4	Chaperone activity of bc1 complex-like, mitochondrial OS=Macaca mulatta GN=COQ8A PE=2 SV=1	COQ8A	0	2	9.04	0.557	1.183	-0.84	0.24	0.199568	0.964716	427.7	238.5	282
F7AHG4	Coiled-coil domain containing 47 OS=Macaca mulatta GN=CCDC47 PE=2 SV=1	CCDC47	0	3	12	0.721	1.021	-0.47	0.03	0.685466	0.998082	2794.7	2013.8	2056.2
F7HQP9	Arginyl-tRNA synthetase 2, mitochondrial OS=Macaca mulatta GN=RARS2 PE=3 SV=2	RARS2	0	2	6.73	0.808	1.011	-0.31	0.02	0.9971	0.998082	65.8	53.2	53.7
F7G4Z4	Twisted gastrulation protein homolog 1 OS=Macaca mulatta GN=TWSG1 PE=2 SV=1	TWSG1	0	3	17.54	0.945	0.937	-0.08	-0.09	0.995194	0.998082	1263.9	1194.3	1118.9
F6U2A9	Phospholipid scramblase OS=Macaca mulatta GN=PLSCR3 PE=2 SV=1	PLSCR3	0	2	7.36	0.968	0.803	-0.05	-0.32	0.984635	0.976223	1149.3	1113	893.4
F6R4G2	PEST proteolytic signal-containing nuclear protein OS=Macaca mulatta GN=PCNP PE=2 SV=1	PCNP	0	3	10.75	0.755	0.848	-0.41	-0.24	0.935225	0.998082	1010.4	762.8	647.1
H9ETV8	Golgi-associated PDZ and coiled-coil motif-containing protein isoform a OS=Macaca mulatta GN=GOPC PE=2 SV=1	GOPC	0	3	8.47	1.08	0.673	0.11	-0.57	0.946048	0.633878	1910.1	2062.7	1387.4
G7MQH8	LYR motif containing 4 OS=Macaca mulatta GN=LYRM4 PE=3 SV=1	LYRM4	0	2	8.21	0.896	1.27	-0.16	0.35	0.999502	0.865073	1140.5	1021.5	1297.8
A0A1D5R7A7	Cation-transporting ATPase OS=Macaca mulatta GN=ATP13A1 PE=3 SV=1	ATP13A1	0	5	25.28	0.78	0.994	-0.36	-0.01	0.917869	0.998082	1951.4	1522.2	1513.7
H9EQ92	Charged multivesicular body protein 1b OS=Macaca mulatta GN=CHMP1B PE=2 SV=1	CHMP1B	0	5	16.58	1.037	1.141	0.05	0.19	0.977796	0.998082	2364.6	2452.5	2798.5
G7N355	Adipocyte plasma membrane-associated protein OS=Macaca mulatta GN=C20orf3 PE=2 SV=1	C20orf3	0	9	55.08	0.703	0.942	-0.51	-0.09	0.616367	0.998082	10353.8	7283	6860.9
F6UZQ6	Reticulon OS=Macaca mulatta GN=RTN4 PE=4 SV=1	RTN4	0	10	231.25	1.006	1.348	0.01	0.43	0.995194	0.807072	14521.7	14605.2	19686.6
A0A1D5QJA8	Ral GTPase activating protein non-catalytic beta subunit OS=Macaca mulatta GN=RALGAPB PE=4 SV=1	RALGAPB	0	2	9.54	0.65	1.149	-0.62	0.2	0.674636	0.977417	375.6	244.1	280.4
A0A1D5QQN6	ADAMTS like 3 OS=Macaca mulatta GN=ADAMTSL3 PE=4 SV=1	ADAMTSL3	0	5	22.22	1.077	0.994	0.11	-0.01	0.950025	0.998264	2494	2686.9	2672
F6V791	Endoplasmic reticulum-golgi intermediate compartment 1 OS=Macaca mulatta GN=ERGIC1 PE=4 SV=1	ERGIC1	0	6	30.98	0.809	1.383	-0.31	0.47	0.950281	0.690802	1592.1	1288	1781.8
H9FXK4	Pre-B-cell leukemia transcription factor-interacting protein 1 OS=Macaca mulatta GN=PBXIP1 PE=2 SV=1	PBXIP1	0	17	98.49	0.586	1.105	-0.77	0.14	0.148839	0.998082	12430.6	7285.7	8051.4
F7H676	RAB22A, member RAS oncogene family OS=Macaca mulatta GN=RAB22A PE=2 SV=1	RAB22A	0	2	23.07	0.862	1.253	-0.21	0.33	0.995194	0.917059	1799.9	1552.2	1944.5
F7AFB0	Polypeptide N-acetylgalactosaminyltransferase OS=Macaca mulatta GN=GALNT16 PE=3 SV=1	GALNT16	0	3	9.78	0.759	1.939	-0.4	0.95	0.948183	0.0731485	620.9	471.3	913.7
G7MDS6	GATA zinc finger domain containing 2B OS=Macaca mulatta GN=GATAD2B PE=2 SV=1	GATAD2B	0	3	15.79	0.761	1.162	-0.39	0.22	0.906237	0.977417	1536	1168.6	1357.9
A0A1D5QLN6	Extended synaptotagmin 2 OS=Macaca mulatta GN=ESYT2 PE=4 SV=1	ESYT2	0	28	272.77	1.085	1.17	0.12	0.23	0.946048	0.986628	21581.1	23405.7	27393.7
F7CLL2	Alanyl-tRNA synthetase 2, mitochondrial OS=Macaca mulatta GN=AARS2 PE=3 SV=2	AARS2	0.002	2	4.19	0.799	1.179	-0.32	0.24	0.983671	0.975633	738.3	590.2	695.6
F7GG44	Component of oligomeric golgi complex 6 OS=Macaca mulatta GN=COG6 PE=4 SV=1	COG6	0	3	11.59	0.861	1.084	-0.22	0.12	0.983165	0.998082	2137.1	1841.1	1995.4
F6PRH2	Serine incorporator 1 OS=Macaca mulatta GN=SERINC1 PE=2 SV=1	SERINC1	0	2	19.02	0.802	1.221	-0.32	0.29	0.961838	0.936153	1048.9	840.9	1026.8
H9EN45	Regulatory associated protein of MTOR complex 1 OS=Macaca mulatta GN=RPTOR PE=2 SV=1	RPTOR	0	3	17.91	0.845	0.919	-0.24	-0.12	0.995194	0.998082	1094.4	924.7	850.1
A0A1D5Q5P4	Microtubule associated monooxygenase, calponin and LIM domain containing 3 OS=Macaca mulatta GN=MICAL3 PE=4 SV=1	MICAL3	0	8	27.8	0.704	1.097	-0.51	0.13	0.61671	0.998082	3553.8	2500.2	2743.5
F7HJN8	Dedicator of cytokinesis 6 OS=Macaca mulatta GN=DOCK6 PE=3 SV=2	DOCK6	0	2	18.42	0.664	0.888	-0.59	-0.17	0.726159	0.998082	558	370.4	329.1
F6TZN2	WD repeat domain 48 OS=Macaca mulatta GN=WDR48 PE=2 SV=1	WDR48	0.001	2	4.15	0.719	0.865	-0.48	-0.21	0.874622	0.998082	850.4	611.4	528.6
F7F6K7	Junctional cadherin 5 associated OS=Macaca mulatta GN=JCAD PE=4 SV=1	JCAD	0	5	20.39	0.74	0.781	-0.43	-0.36	0.753927	0.939775	2700.6	1998.2	1559.9
F6WEL3	KIAA1468 OS=Macaca mulatta GN=KIAA1468 PE=4 SV=2	KIAA1468	0	6	24.09	0.775	1.046	-0.37	0.07	0.948183	0.998082	958.5	742.5	777
F7G761	VPS18, CORVET/HOPS core subunit OS=Macaca mulatta GN=VPS18 PE=2 SV=1	VPS18	0	2	18.3	0.817	1.068	-0.29	0.09	0.995194	0.998082	716.4	585.5	625.3
A0A1D5R487	Rho GTPase activating protein 23 OS=Macaca mulatta GN=ARHGAP23 PE=4 SV=1	ARHGAP23	0.001	2	3.13	0.707	1.029	-0.5	0.04	0.913462	0.998082	226.9	160.5	165.2
F6XQH6	Periaxin OS=Macaca mulatta GN=PRX PE=4 SV=2	PRX	0	8	746.32	0.381	0.701	-1.39	-0.51	0.0001489	0.74751	133474	50895.2	35676.3
F6RJW4	Cell cycle and apoptosis regulator 2 OS=Macaca mulatta GN=CCAR2 PE=2 SV=1	CCAR2	0	9	38.44	0.778	1.09	-0.36	0.12	0.868073	0.998082	5117.3	3982.5	4339.5
G7ME45	Cell adhesion molecule 3 OS=Macaca mulatta GN=CADM3 PE=2 SV=1	CADM3	0	3	18.99	0.418	1.022	-1.26	0.03	0.00172641	0.998082	1664	696.2	711.3
H9FXV6	Polypyrimidine tract-binding protein 2 OS=Macaca mulatta GN=PTBP2 PE=2 SV=1	PTBP2	0	2	20.6	0.946	0.709	-0.08	-0.5	0.995194	0.781553	1084	1025.2	726.7
F6S067	Sulfide:quinone oxidoreductase, mitochondrial OS=Macaca mulatta GN=SQRDL PE=4 SV=1	SQRDL	0	21	216.78	0.935	1.183	-0.1	0.24	0.995194	0.978976	28044.3	26211.6	31016.2
F6ZTV4	Cell cycle-related and expression-elevated protein in tumor OS=Macaca mulatta GN=RPRD1B PE=2 SV=1	RPRD1B	0	3	16.85	0.839	0.823	-0.25	-0.28	0.979943	0.983671	1576.8	1322.7	1088.9
F6T7J4	Protein prune homolog OS=Macaca mulatta GN=PRUNE1 PE=2 SV=1	PRUNE1	0.002	2	4.45	1.077	0.718	0.11	-0.48	0.618977	0.733829	200.8	216.3	155.2
F6SR49	Epidermal growth factor receptor pathway substrate 15 like 1 OS=Macaca mulatta GN=EPS15L1 PE=2 SV=2	EPS15L1	0	19	125.03	0.955	1.014	-0.07	0.02	0.99926	0.998082	9928.1	9476.9	9605.6
F7C691	RNA binding motif protein 25 OS=Macaca mulatta GN=RBM25 PE=2 SV=1	RBM25	0	4	20.26	0.763	1.068	-0.39	0.09	0.946048	0.998082	884	674.8	720.4
F7A403	Netrin-4 OS=Macaca mulatta GN=NTN4 PE=2 SV=1	NTN4	0	12	203.1	1.045	1.066	0.06	0.09	0.967465	0.998082	10163.5	10619.4	11324.2
H9ZBZ0	Carboxypeptidase OS=Macaca mulatta GN=SCPEP1 PE=2 SV=1	SCPEP1	0	3	13.63	0.816	0.727	-0.29	-0.46	0.971928	0.838521	1143.5	932.9	678.5
F6ZIZ9	G protein subunit beta 4 OS=Macaca mulatta GN=GNB4 PE=2 SV=1	GNB4	0	6	169.79	0.812	1.051	-0.3	0.07	0.938871	0.998082	8573.9	6962.3	7318.3
F7DXV5	28S ribosomal protein S35, mitochondrial isoform 1 OS=Macaca mulatta GN=MRPS35 PE=2 SV=1	MRPS35	0	3	11.41	0.724	0.995	-0.47	-0.01	0.753927	0.998082	2041	1478.6	1471
H9EVQ3	Coiled-coil domain-containing protein 90B, mitochondrial OS=Macaca mulatta GN=CCDC90B PE=2 SV=1	CCDC90B	0	3	8.96	1.037	1.273	0.05	0.35	0.954916	0.916237	1744	1807.9	2302.3
F7GS66	Aminoadipate-semialdehyde dehydrogenase-phosphopantetheinyl transferase OS=Macaca mulatta GN=AASDHPPT PE=2 SV=1	AASDHPPT	0	3	8.85	0.914	0.756	-0.13	-0.4	0.979401	0.899231	445	406.7	307.6
H9ENW2	Signal peptidase complex subunit 3 OS=Macaca mulatta GN=SPCS3 PE=2 SV=1	SPCS3	0	2	13.24	0.682	1.046	-0.55	0.06	0.727642	0.998082	963.3	657	687.1
H9FY50	Synembryn-A OS=Macaca mulatta GN=RIC8A PE=2 SV=1	RIC8A	0	3	15.1	0.882	0.763	-0.18	-0.39	0.995194	0.923815	1353.3	1193.6	911.3
I0FU03	Peptidylprolyl isomerase OS=Macaca mulatta GN=FKBP10 PE=2 SV=1	FKBP10	0	4	11.93	0.906	0.896	-0.14	-0.16	0.995194	0.998082	2215.3	2007.3	1799.1
F7D5M6	Ubiquitin-conjugating enzyme E2 O OS=Macaca mulatta GN=UBE2O PE=2 SV=1	UBE2O	0	2	8.18	0.81	0.939	-0.3	-0.09	0.995194	0.998082	209.4	169.7	159.4
F6WWC5	Engulfment and cell motility 2 OS=Macaca mulatta GN=ELMO2 PE=4 SV=2	ELMO2	0	9	40.99	0.95	1.068	-0.07	0.1	0.999502	0.998082	2393.5	2272.7	2428.1
F6Y5J0	Mitochondrial calcium uniporter regulator 1 OS=Macaca mulatta GN=MCUR1 PE=4 SV=2	MCUR1	0	4	19.05	0.774	1.373	-0.37	0.46	0.859167	0.765703	5621.8	4352.2	5977
F7HHX6	Kinesin family member 13A OS=Macaca mulatta GN=KIF13A PE=3 SV=2	KIF13A	0	5	29.47	0.871	0.94	-0.2	-0.09	0.995194	0.998082	1317.2	1147.3	1078.5
A0A1D5QV86	RNA binding motif protein 26 OS=Macaca mulatta GN=RBM26 PE=4 SV=1	RBM26	0.001	2	5.98	0.848	1.076	-0.24	0.11	0.999502	0.998082	505.7	428.7	461.5
A0A1D5QVA2	Phospholysine phosphohistidine inorganic pyrophosphate phosphatase OS=Macaca mulatta GN=LHPP PE=4 SV=1	LHPP	0	6	26.32	1.149	0.501	0.2	-1	0.888228	0.110536	2676	3073.8	1539.7
A0A1D5R8Z0	Phenazine biosynthesis like protein domain containing OS=Macaca mulatta GN=PBLD PE=2 SV=1	PBLD	0	6	38.21	0.959	0.82	-0.06	-0.29	0.997396	0.979148	2526.3	2423	1987.9
A0A1D5QR02	Methylcrotonoyl-CoA carboxylase 2 OS=Macaca mulatta GN=MCCC2 PE=4 SV=1	MCCC2	0	11	51.61	0.875	0.947	-0.19	-0.08	0.983165	0.998082	5418.8	4741.5	4489.5
F7H1S0	Ras related GTP binding C OS=Macaca mulatta GN=RRAGC PE=4 SV=2	RRAGC	0	2	6.56	0.865	0.8	-0.21	-0.32	0.992064	0.973112	1969	1702.4	1361.4
F6Y5F5	Interferon regulatory factor 2-binding protein-like OS=Macaca mulatta GN=IRF2BPL PE=4 SV=2	IRF2BPL	0	6	24.82	0.835	1.12	-0.26	0.16	0.958762	0.998082	2033.1	1698.4	1901.6
H9FYE1	Atlastin-2 isoform 1 OS=Macaca mulatta GN=ATL2 PE=2 SV=1	ATL2	0	7	64.63	0.772	1.32	-0.37	0.4	0.85227	0.862689	6974.5	5382.1	7104.3
H9EV60	PDZ and LIM domain protein 2 isoform 2 OS=Macaca mulatta GN=PDLIM2 PE=2 SV=1	PDLIM2	0	8	64.73	1.003	0.779	0	-0.36	0.995194	0.944017	6142.9	6163.3	4798.4
F7D7B0	Autophagy-related protein 3 OS=Macaca mulatta GN=ATG3 PE=2 SV=1	ATG3	0	2	11.44	1.09	0.52	0.12	-0.94	0.736938	0.122284	580.7	633	329.1
F6W4E9	Inverted formin, FH2 and WH2 domain containing OS=Macaca mulatta GN=INF2 PE=4 SV=2	INF2	0	14	89.8	0.843	1.2	-0.25	0.26	0.950835	0.976223	7115.9	5998.2	7198.7
A0A1D5RK71	COP9 signalosome complex subunit 7b OS=Macaca mulatta GN=COPS7B PE=2 SV=1	COPS7B	0	2	6.55	0.991	0.869	-0.01	-0.2	0.909888	0.998082	388.3	384.6	334.4
F6QTK2	Acyl-CoA binding domain containing 3 OS=Macaca mulatta GN=ACBD3 PE=4 SV=1	ACBD3	0	4	17	0.917	0.963	-0.13	-0.05	0.99926	0.998264	1506.1	1380.6	1329.8
F6REI7	Chromosome 16 open reading frame 58 OS=Macaca mulatta GN=C16orf58 PE=4 SV=2	C16orf58	0	5	32.77	0.786	1.159	-0.35	0.21	0.917869	0.983671	2007.1	1577.7	1828.7
F6T1G8	Tensin 3 OS=Macaca mulatta GN=TNS3 PE=4 SV=2	TNS3	0	3	58.87	0.958	0.879	-0.06	-0.19	0.965611	0.998082	833.8	798.8	702.4
F6Z4C0	Fibronectin type III domain containing 3B OS=Macaca mulatta GN=FNDC3B PE=4 SV=1	FNDC3B	0.001	2	3.86	0.771	1.062	-0.38	0.09	0.962272	0.998082	550.7	424.6	450.8
H9FYJ3	CREB regulated transcription coactivator 3 OS=Macaca mulatta GN=CRTC3 PE=2 SV=1	CRTC3	0	4	11.77	0.878	0.966	-0.19	-0.05	0.995194	0.998264	588.8	516.8	499.3
A0A1D5R6S4	Solute carrier family 13 member 3 OS=Macaca mulatta GN=SLC13A3 PE=4 SV=1	SLC13A3	0	2	10.86	0.406	0.455	-1.3	-1.14	0.00131383	0.0302686	1422.1	578.1	262.8
H9FYK6	von Willebrand factor A domain-containing protein 1 isoform 1 OS=Macaca mulatta GN=VWA1 PE=2 SV=1	VWA1	0	16	267.81	1.093	1.573	0.13	0.65	0.946048	0.450385	21309.3	23283.9	36629.8
F7B3S2	39S ribosomal protein L14, mitochondrial OS=Macaca mulatta GN=MRPL14 PE=2 SV=1	MRPL14	0	2	8.06	0.8	1.155	-0.32	0.21	0.946048	0.984011	1796.1	1437.2	1660
F6TKV6	28S ribosomal protein S26, mitochondrial OS=Macaca mulatta GN=MRPS26 PE=2 SV=1	MRPS26	0	5	15.97	0.859	1.011	-0.22	0.02	0.964699	0.998082	2922.3	2511.2	2539.6
F7CGI1	28S ribosomal protein S9, mitochondrial OS=Macaca mulatta GN=MRPS9 PE=2 SV=1	MRPS9	0	2	12.94	0.912	0.938	-0.13	-0.09	0.995013	0.998082	562.9	513.4	481.7
F7GN40	39S ribosomal protein L40, mitochondrial OS=Macaca mulatta GN=MRPL40 PE=2 SV=1	MRPL40	0	2	6.93	0.801	1.069	-0.32	0.1	0.995194	0.998082	404	323.7	346.2
H9FYL8	39S ribosomal protein L38, mitochondrial OS=Macaca mulatta GN=MRPL38 PE=2 SV=1	MRPL38	0	2	7.02	0.785	1.393	-0.35	0.48	0.986826	0.645615	488.7	383.5	534.2
F7DTM2	39S ribosomal protein L11, mitochondrial OS=Macaca mulatta GN=MRPL11 PE=2 SV=1	MRPL11	0	4	22.27	0.75	1.265	-0.42	0.34	0.801954	0.923151	2578.8	1934	2447.2
A0A1D5QF55	Mitochondrial ribosomal protein L9 OS=Macaca mulatta GN=MRPL9 PE=4 SV=1	MRPL9	0	3	9.95	0.965	0.86	-0.05	-0.22	0.995194	0.998082	1448.7	1397.4	1202.3
F7HSW7	Mitochondrial ribosomal protein L44 OS=Macaca mulatta GN=MRPL44 PE=4 SV=1	MRPL44	0	4	17.87	0.767	1.215	-0.38	0.28	0.932586	0.938242	1288	988.2	1200.5
F7EVM9	Vacuolar protein sorting-associated protein 33A OS=Macaca mulatta GN=VPS33A PE=2 SV=1	VPS33A	0	4	20.27	0.998	0.883	0	-0.18	0.950835	0.998082	979.6	977.7	863.3
F7FLW2	Pyrroline-5-carboxylate reductase OS=Macaca mulatta GN=PYCR3 PE=3 SV=2	PYCR3	0	3	16.48	1.003	0.809	0	-0.31	0.961838	0.976223	1365.5	1369.6	1108.4
H9FYR9	FUN14 domain-containing protein 2 OS=Macaca mulatta GN=FUNDC2 PE=2 SV=1	FUNDC2	0	3	22.64	0.798	1.054	-0.33	0.08	0.914228	0.998082	3282.7	2620.3	2761.4
A0A1D5QAC7	DDRGK domain containing 1 OS=Macaca mulatta GN=DDRGK1 PE=4 SV=1	DDRGK1	0	7	41.11	0.935	1.05	-0.1	0.07	0.99994	0.998082	2063	1928.5	2024
F6QEE2	Chitinase domain containing 1 OS=Macaca mulatta GN=CHID1 PE=4 SV=2	CHID1	0	4	23.89	0.607	1.352	-0.72	0.43	0.284328	0.732382	1739.6	1055.4	1426.4
G7N0I0	Myotubularin-related protein 9 OS=Macaca mulatta GN=MTMR9 PE=2 SV=1	MTMR9	0	4	14.15	0.842	0.798	-0.25	-0.33	0.994102	0.975633	1387.5	1167.9	931.9
F7HJV3	Cysteine rich with EGF like domains 1 OS=Macaca mulatta GN=CRELD1 PE=4 SV=1	CRELD1	0	3	15.28	0.687	1.266	-0.54	0.34	0.668286	0.87915	1566.3	1076.7	1363.5
H9FZM8	Meteorin OS=Macaca mulatta GN=METRN PE=2 SV=1	METRN	0	2	20.22	1.123	2.015	0.17	1.01	0.665686	0.0437504	594.8	668.2	1346
F7FLP6	Nucleoporin 37 OS=Macaca mulatta GN=NUP37 PE=2 SV=1	NUP37	0	4	14.03	0.789	1.064	-0.34	0.09	0.958762	0.998082	961.2	758.2	806.6
H9FEL3	Neuroblast differentiation-associated protein AHNAK isoform 1 (Fragment) OS=Macaca mulatta GN=AHNAK PE=2 SV=1	AHNAK	0	2	159.68	0.993	1.063	-0.01	0.09	0.995194	0.998082	2550.1	2531.9	2691.1
F6S2X3	AHNAK nucleoprotein OS=Macaca mulatta GN=AHNAK PE=4 SV=2	AHNAK	0	21	5062.35	1.089	1.082	0.12	0.11	0.946048	0.998082	514815	560706	606502
[truncated: 935 more rows]

## Sheet: Altered proteins in B-A
Accession	Description	Gene Name	Exp. q-value: Combined	# Unique Peptides	Score Sequest HT: Sequest HT	129/127	130/129	log2:129/127	log2:130/129	Adj. P-Value_129/127	Adj. P-Value_130/129	Abundances_Normalized_127	Abundances_Normalized_129	Abundances_Normalized_130
A0A1D5QBP4	Troponin I1, slow skeletal type OS=Macaca mulatta GN=TNNI1 PE=4 SV=1	TNNI1	0	4	22.3	0.088	1.019	-3.5	0.03	1.03184e-15	0.998082	1487.8	131.2	133.6
F7G4P0	Myosin light chain 3 OS=Macaca mulatta GN=MYL3 PE=4 SV=2	MYL3	0	6	83.04	0.09	0.936	-3.47	-0.09	1.03184e-15	0.998082	13898.2	1252.6	1172.9
F6Y764	Myosin light chain 4 OS=Macaca mulatta GN=MYL4 PE=4 SV=1	MYL4	0	4	37.41	0.091	1.147	-3.45	0.2	1.03184e-15	0.984011	13868.7	1265.6	1451.9
A0A1D5QVF5	Myosin heavy chain 7 OS=Macaca mulatta GN=MYH7 PE=3 SV=1	MYH7	0	36	435.44	0.099	1.038	-3.34	0.05	1.03184e-15	0.998082	118260	11702	12145.2
A0A1D5RDY5	Myosin light chain 2 OS=Macaca mulatta GN=MYL2 PE=4 SV=1	MYL2	0	4	66.91	0.103	1	-3.29	0	1.03184e-15	0.998082	17535.8	1798	1798.9
F6ZIC3	Myosin heavy chain 8 OS=Macaca mulatta GN=MYH8 PE=3 SV=1	MYH8	0	2	169.93	0.18	0.837	-2.48	-0.26	1.03184e-15	0.986628	1052.4	188.9	158.2
A0A1D5QMT3	Calsequestrin OS=Macaca mulatta GN=CASQ1 PE=3 SV=1	CASQ1	0	3	13.21	0.206	1.044	-2.28	0.06	9.17579e-13	0.998082	2681.7	552.9	577.1
F7CLQ5	Carbonic anhydrase 1 OS=Macaca mulatta GN=CA1 PE=4 SV=1	CA1	0	7	71.51	0.24	5.102	-2.06	2.35	2.22278e-10	5.5688e-09	7222.2	1736.8	8861.9
G7N8T7	Myosin light chain 1 OS=Macaca mulatta GN=MYL1 PE=4 SV=1	MYL1	0	2	44.61	0.244	1.015	-2.04	0.02	1.13154e-09	0.998082	1209.3	294.9	299.4
F7GQT3	Aldose 1-epimerase OS=Macaca mulatta GN=GALM PE=2 SV=1	GALM	0	4	23.34	0.275	0.953	-1.86	-0.07	3.46198e-08	0.998082	1738.9	478.4	456
F7DA08	Myelin protein zero OS=Macaca mulatta GN=MPZ PE=4 SV=1	MPZ	0	12	497.43	0.296	0.584	-1.76	-0.77	1.97074e-07	0.325619	155474	45954.7	26860.3
A0A088CE98	ATP synthase protein 8 OS=Macaca mulatta GN=ATP8 PE=3 SV=1	ATP8	0	2	22.66	0.326	1.141	-1.62	0.19	3.92461e-06	0.986628	3390.9	1105.9	1261.5
I2CYJ9	Glial fibrillary acidic protein isoform 1 OS=Macaca mulatta GN=GFAP PE=2 SV=1	GFAP	0	32	399.78	0.338	0.825	-1.57	-0.28	7.52074e-06	0.983671	68814.2	23253.2	19186.8
G7N5T5	Cytochrome c oxidase subunit 6A, mitochondrial OS=Macaca mulatta GN=EGK_04259 PE=3 SV=1	EGK_04259	0	3	23.28	0.339	0.637	-1.56	-0.65	1.10654e-05	0.492027	2683.2	910.6	580
A0A1D5RG52	Scavenger receptor cysteine rich family member with 5 domains OS=Macaca mulatta GN=SSC5D PE=4 SV=1	SSC5D	0	9	43.25	0.342	1.056	-1.55	0.08	1.05775e-05	0.998082	4794.8	1641.6	1733.7
G7N1B7	Acyl-CoA dehydrogenase, short/branched chain OS=Macaca mulatta GN=ACADSB PE=2 SV=1	ACADSB	0	10	113.85	0.345	1.545	-1.54	0.63	1.22811e-05	0.492027	11796.2	4067.5	6283.3
A0A1D5Q6W9	Amino acid transporter OS=Macaca mulatta GN=SLC1A3 PE=2 SV=1	SLC1A3	0	4	39.89	0.353	0.721	-1.5	-0.47	2.75691e-05	0.806331	2689.5	949.4	684.5
F6WVM8	Transporter OS=Macaca mulatta GN=SLC6A1 PE=2 SV=1	SLC6A1	0	5	32.71	0.357	0.491	-1.49	-1.03	2.97124e-05	0.0929164	8402.3	2998.2	1472.5
F6YWV6	Gap junction protein gamma 3 OS=Macaca mulatta GN=GJC3 PE=3 SV=2	GJC3	0	2	7.57	0.376	0.925	-1.41	-0.11	0.000333308	0.998082	1121.1	422.1	390.3
F6XQH6	Periaxin OS=Macaca mulatta GN=PRX PE=4 SV=2	PRX	0	8	746.32	0.381	0.701	-1.39	-0.51	0.0001489	0.74751	133474	50895.2	35676.3
A0A1D5Q4R2	C-X-C motif chemokine OS=Macaca mulatta GN=PF4 PE=3 SV=1	PF4	0	4	34.16	0.39	1.14	-1.36	0.19	0.000264248	0.995973	3437.1	1340.9	1529.1
G7MV95	Troponin C, slow skeletal and cardiac muscles OS=Macaca mulatta GN=TNNC1 PE=2 SV=1	TNNC1	0	3	37.97	0.397	0.743	-1.33	-0.43	0.000363782	0.878601	11043.9	4380.3	3253.8
F7GQC5	G protein subunit alpha o1 OS=Macaca mulatta GN=GNAO1 PE=2 SV=1	GNAO1	0	8	59.43	0.403	1.267	-1.31	0.34	0.00048706	0.922332	5349.8	2157	2732.8
A0A1D5R6S4	Solute carrier family 13 member 3 OS=Macaca mulatta GN=SLC13A3 PE=4 SV=1	SLC13A3	0	2	10.86	0.406	0.455	-1.3	-1.14	0.00131383	0.0302686	1422.1	578.1	262.8
F6WYP5	Tubulin polymerization promoting protein family member 3 OS=Macaca mulatta GN=TPPP3 PE=4 SV=1	TPPP3	0	3	11.58	0.411	0.771	-1.28	-0.37	0.000738369	0.932786	3380.3	1390.1	1071.9
F6TFW3	Stearoyl-CoA desaturase 5 isoform a OS=Macaca mulatta GN=SCD5 PE=2 SV=1	SCD5	0	3	11.08	0.415	0.801	-1.27	-0.32	0.00184764	0.97423	1337.1	555.5	445
F7H3A8	Laminin subunit alpha 2 OS=Macaca mulatta GN=LAMA2 PE=4 SV=2	LAMA2	0	2	211.29	0.416	0.97	-1.27	-0.04	0.000933937	0.998082	36372	15120.1	14668.2
F7HQX2	Monocarboxylate transporter 1 OS=Macaca mulatta GN=SLC16A1 PE=2 SV=1	SLC16A1	0	2	6.75	0.418	1	-1.26	0	0.00135764	0.998082	2449.2	1023.3	1023.5
G7ME45	Cell adhesion molecule 3 OS=Macaca mulatta GN=CADM3 PE=2 SV=1	CADM3	0	3	18.99	0.418	1.022	-1.26	0.03	0.00172641	0.998082	1664	696.2	711.3
A0A075TEP6	Dipeptidylpeptidase 4 OS=Macaca mulatta GN=DPP4 PE=2 SV=1	DPP4	0	5	15.97	0.419	0.54	-1.26	-0.89	0.0010494	0.194244	6060.5	2537.8	1371.5
A0A1D5R453	Histidine rich calcium binding protein OS=Macaca mulatta GN=HRC PE=4 SV=1	HRC	0	2	7.81	0.423	1.765	-1.24	0.82	0.00401028	0.160624	1044.9	441.5	779.2
F7H5N9	Aldehyde dehydrogenase 1 family member B1 OS=Macaca mulatta GN=ALDH1B1 PE=3 SV=1	ALDH1B1	0	17	331.36	0.43	1.324	-1.22	0.4	0.00180436	0.855876	45210.7	19461.9	25761
F7DWN8	Isochorismatase domain containing 2 OS=Macaca mulatta GN=ISOC2 PE=4 SV=2	ISOC2	0	4	33.72	0.432	1.3	-1.21	0.38	0.00271711	0.812227	1969	850.2	1105.6
H9F6F3	Low affinity cationic amino acid transporter 2 isoform 3 (Fragment) OS=Macaca mulatta GN=SLC7A2 PE=2 SV=1	SLC7A2	0	4	17.52	0.436	1.085	-1.2	0.12	0.00241592	0.998082	2787.1	1215.2	1318.6
F7EPQ4	Arachidonate 15-lipoxygenase OS=Macaca mulatta GN=ALOX15 PE=3 SV=1	ALOX15	0	13	67.82	0.449	1.801	-1.15	0.85	0.00400313	0.194044	7024.3	3156.1	5683.3
F7GTW9	Aminopeptidase OS=Macaca mulatta GN=ENPEP PE=2 SV=1	ENPEP	0	17	122.7	0.45	2.312	-1.15	1.21	0.00412841	0.0190013	14763.1	6645.9	15363.9
F7GW66	Peripherin OS=Macaca mulatta GN=PRPH PE=3 SV=2	PRPH	0	24	735.14	0.455	1.973	-1.13	0.98	0.0051347	0.0940369	85133.8	38774.6	76503.2
H9EU66	Synapsin-1 isoform Ia OS=Macaca mulatta GN=SYN1 PE=2 SV=1	SYN1	0	3	13.84	0.455	1.4	-1.14	0.49	0.0122898	0.640286	1029	468.3	655.6
F7GNF6	Thyroid hormone receptor-associated protein 3 OS=Macaca mulatta GN=THRAP3 PE=2 SV=1	THRAP3	0	14	53.24	0.464	1.349	-1.11	0.43	0.00633584	0.804944	13600.1	6314.5	8520
G7NIG8	Sodium/potassium-transporting ATPase subunit beta OS=Macaca mulatta GN=ATP1B2 PE=2 SV=1	ATP1B2	0	7	32.37	0.47	0.626	-1.09	-0.68	0.00770997	0.487226	7282.9	3420.9	2139.8
G7MRR0	Inositol 1,4,5-trisphosphate receptor type 3 OS=Macaca mulatta GN=ITPR3 PE=2 SV=1	ITPR3	0	5	48.78	0.471	0.83	-1.09	-0.27	0.0112753	0.998082	2289.6	1077.8	894.1
G7NIX5	Anion exchange protein OS=Macaca mulatta GN=EGK_08800 PE=3 SV=1	EGK_08800	0	17	182.15	0.472	0.802	-1.08	-0.32	0.00851841	0.974908	25750.7	12163.2	9760.6
F6RIY8	Multimerin 1 OS=Macaca mulatta GN=MMRN1 PE=4 SV=2	MMRN1	0	2	1.69	0.473	1.473	-1.08	0.56	0.0246089	0.450253	329.4	155.7	229.4
G7NGQ4	Integrin beta OS=Macaca mulatta GN=EGK_08987 PE=3 SV=1	EGK_08987	0	22	120.71	0.473	0.847	-1.08	-0.24	0.0087972	0.998082	16412.5	7766.5	6575.3
G7MV77	Proteoglycan link protein OS=Macaca mulatta GN=EGK_16657 PE=4 SV=1	EGK_16657	0	12	118.5	0.476	1.651	-1.07	0.72	0.00973961	0.335659	11430.4	5440.4	8981.4
F6W941	Solute carrier family 3 member 2 OS=Macaca mulatta GN=SLC3A2 PE=4 SV=2	SLC3A2	0	11	87.55	0.479	0.837	-1.06	-0.26	0.0108922	0.998082	16828.7	8061.3	6748.2
F6XU97	Dihydropyrimidinase like 5 OS=Macaca mulatta GN=DPYSL5 PE=2 SV=1	DPYSL5	0	4	22.86	0.481	1.469	-1.06	0.56	0.0240241	0.521275	1257.2	604.4	888.1
G7NIX4	Nucleolar transcription factor 1 isoform a OS=Macaca mulatta GN=UBTF PE=2 SV=1	UBTF	0.001	2	5.94	0.481	1.303	-1.06	0.38	0.0296402	0.766062	265.4	127.6	166.3
F7GKH5	Methyl-CpG-binding protein 2 OS=Macaca mulatta GN=MECP2 PE=4 SV=2	MECP2	0	12	97.28	0.485	1.055	-1.05	0.08	0.0132739	0.998082	18416.9	8924.1	9417.5
F7CGX1	Adducin 2 OS=Macaca mulatta GN=ADD2 PE=2 SV=1	ADD2	0	3	15.92	0.487	1.066	-1.04	0.09	0.0240241	0.998082	1449.9	705.5	752
G7NC70	Pre-mRNA-splicing factor SF3b 145 kDa subunit OS=Macaca mulatta GN=SF3B2 PE=2 SV=1	SF3B2	0	9	42.11	0.487	1.251	-1.04	0.32	0.0146124	0.938498	5011.5	2442.7	3056.9
F7HJP2	Spectrin alpha, erythrocytic 1 OS=Macaca mulatta GN=SPTA1 PE=4 SV=2	SPTA1	0	40	186.51	0.491	0.915	-1.03	-0.13	0.0163269	0.998082	20988.8	10296.7	9424.9
G7MTE2	Alpha-synuclein OS=Macaca mulatta GN=SNCA PE=2 SV=1	SNCA	0	4	18.94	0.493	1.15	-1.02	0.2	0.0252127	0.979739	1804.4	890.4	1023.9
F7ED68	Neurofilament light OS=Macaca mulatta GN=NEFL PE=2 SV=1	NEFL	0	31	789.38	0.494	0.46	-1.02	-1.12	0.0179322	0.0545398	110182	54386.8	25015.6
F6PJQ1	Acid phosphatase 6, lysophosphatidic OS=Macaca mulatta GN=ACP6 PE=2 SV=1	ACP6	0	2	10.65	0.495	1.519	-1.02	0.6	0.0262439	0.424783	1794.3	887.3	1347.5
F7ABL3	60S ribosomal protein L21 OS=Macaca mulatta GN=LOC711174 PE=2 SV=1	LOC711174; RPL21	0.001	2	14.34	0.496	1.269	-1.01	0.34	0.0191245	0.901181	3216.5	1594.3	2023.4
H9FUS3	Neural cell adhesion molecule 1 isoform 1 OS=Macaca mulatta GN=NCAM1 PE=2 SV=1	NCAM1	0	19	222.41	0.498	1	-1.01	0	0.0191245	0.998082	32248.7	16044.5	16050.3
F6VB85	DEAD-box helicase 23 OS=Macaca mulatta GN=DDX23 PE=2 SV=1	DDX23	0	4	17.47	0.499	1.122	-1	0.17	0.0287993	0.998082	1749.5	872.3	979.2
F7AF44	Activated RNA polymerase II transcriptional coactivator p15 OS=Macaca mulatta GN=SUB1 PE=2 SV=1	SUB1	0	2	18.35	0.499	0.618	-1	-0.69	0.0191245	0.417894	3569.8	1781.8	1100.8
A0A1D5QA61	High mobility group nucleosomal binding domain 3 OS=Macaca mulatta GN=HMGN3 PE=4 SV=1	HMGN3	0.001	2	6.26	0.5	0.803	-1	-0.32	0.0266708	0.976223	2232.3	1116	895.8
F7E7I7	Integrin subunit alpha 2b OS=Macaca mulatta GN=ITGA2B PE=3 SV=2	ITGA2B	0.002	2	4.45	0.501	0.935	-1	-0.1	0.0468217	0.998082	1034	518.4	484.8
A0A1D5QKC2	Membrane metalloendopeptidase OS=Macaca mulatta GN=MME PE=2 SV=1	MME	0	3	12.45	0.503	0.923	-0.99	-0.12	0.0335116	0.998082	1704.7	857.6	791.7
F7ANQ9	Protein S100 OS=Macaca mulatta GN=S100B PE=2 SV=1	S100B	0	2	22.23	0.505	0.286	-0.98	-1.81	0.0442465	1.62176e-05	1253.1	633.2	180.9
F7HIM2	Pleckstrin homology domain interacting protein OS=Macaca mulatta GN=PHIP PE=4 SV=2	PHIP	0	5	13.47	0.507	1.12	-0.98	0.16	0.0573431	0.998082	894.4	453.7	508.3
G7N0D2	60S ribosomal protein L8 OS=Macaca mulatta GN=RPL8 PE=2 SV=1	RPL8	0	9	37.34	0.508	1.255	-0.98	0.33	0.024949	0.938242	10892.3	5536	6945.4
G7MSC2	Neuronal membrane glycoprotein M6-a isoform 2 OS=Macaca mulatta GN=GPM6A PE=2 SV=1	GPM6A	0	2	8.32	0.509	0.676	-0.98	-0.56	0.0509851	0.640286	1312.1	667.3	451.4
F7GNU4	Integrin subunit alpha 6 OS=Macaca mulatta GN=ITGA6 PE=3 SV=2	ITGA6	0	26	168.25	0.511	0.898	-0.97	-0.15	0.0267381	0.998082	27039.6	13821	12416.1
F7ES75	60S ribosomal protein L13 OS=Macaca mulatta GN=RPL13 PE=3 SV=1	RPL13	0	6	31.96	0.511	1.253	-0.97	0.33	0.0266708	0.938242	7583.6	3872.5	4853.3
G7NGI6	Protein MAC30 OS=Macaca mulatta GN=TMEM97 PE=2 SV=1	TMEM97	0	2	6.23	0.511	1.148	-0.97	0.2	0.062797	0.983671	1022.8	522.8	600.1
G7NKD7	4.1B OS=Macaca mulatta GN=EPB41L3 PE=2 SV=1	EPB41L3	0	25	237.44	0.513	0.873	-0.96	-0.2	0.0278132	0.998082	28384.3	14548.3	12700
G7MGF0	Histone H2B OS=Macaca mulatta GN=EGK_01208 PE=3 SV=1	EGK_01208	0	2	562.25	0.513	1.147	-0.96	0.2	0.0278536	0.998082	94337	48384.2	55495.7
G7NPB7	Transporter OS=Macaca mulatta GN=EGK_12789 PE=3 SV=1	EGK_12789	0	2	9.72	0.513	1.477	-0.96	0.56	0.0621391	0.506989	1198.6	615.1	908.7
A0A1D5QRV5	Neurofilament medium OS=Macaca mulatta GN=NEFM PE=3 SV=1	NEFM	0	32	808.36	0.516	0.5	-0.96	-1	0.0302445	0.10802	88748.3	45774.7	22868.9
A0A1D5QCE7	ATP binding cassette subfamily A member 9 OS=Macaca mulatta GN=ABCA9 PE=4 SV=1	ABCA9	0	4	13.73	0.516	0.792	-0.95	-0.34	0.0616741	0.973112	1310.8	676.4	535.6
F7G5S6	Neurofilament heavy OS=Macaca mulatta GN=NEFH PE=3 SV=2	NEFH	0	21	511.65	0.516	0.686	-0.96	-0.54	0.0301686	0.696123	39845.4	20546.7	14099.6
F7FEV5	L1 cell adhesion molecule OS=Macaca mulatta GN=L1CAM PE=2 SV=2	L1CAM	0	11	42.45	0.517	1.642	-0.95	0.72	0.0309187	0.342599	3758.2	1941.8	3188.5
A0A1D5RGR7	ATP binding cassette subfamily A member 2 OS=Macaca mulatta GN=ABCA2 PE=4 SV=1	ABCA2	0	2	6.54	0.518	0.996	-0.95	-0.01	0.0907842	0.998082	240.8	124.9	124.4
A0A1D5Q072	Sodium channel protein OS=Macaca mulatta GN=SCN7A PE=3 SV=1	SCN7A	0	2	6.56	0.518	1.347	-0.95	0.43	0.0635183	0.739507	1264	654.4	881.4
I0FH21	Hepatoma-derived growth factor-related protein 2 isoform 1 OS=Macaca mulatta GN=HDGFRP2 PE=2 SV=1	HDGFRP2	0	2	10.35	0.518	1.238	-0.95	0.31	0.0767163	0.899231	444.9	230.3	285.1
G7MYA8	Spectrin beta chain OS=Macaca mulatta GN=EGK_18288 PE=3 SV=1	EGK_18288	0	29	208.74	0.518	0.802	-0.95	-0.32	0.0324652	0.974908	22183.4	11499.3	9218.6
G7NKF8	Collectin placenta protein 1 (Fragment) OS=Macaca mulatta GN=EGK_09567 PE=4 SV=1	EGK_09567	0	5	15.73	0.523	0.704	-0.93	-0.51	0.0375698	0.734905	4091.2	2140.9	1507.6
F6RZR0	U2 small nuclear RNA auxiliary factor 2 OS=Macaca mulatta GN=U2AF2 PE=4 SV=2	U2AF2	0	6	35.02	0.528	1.061	-0.92	0.08	0.0438767	0.998082	3162.5	1670.1	1771.2
H9EMA9	Putative RNA-binding protein Luc7-like 2 OS=Macaca mulatta GN=LUC7L2 PE=2 SV=1	LUC7L2	0	6	28.44	0.53	0.894	-0.92	-0.16	0.0447538	0.998082	3205.2	1699.4	1518.8
F7H541	Threonyl-tRNA synthetase 2, mitochondrial (putative) OS=Macaca mulatta GN=TARS2 PE=3 SV=2	TARS2	0	2	9.35	0.53	1.31	-0.91	0.39	0.103903	0.79598	725	384.5	503.7
F6QBD9	Very-long-chain (3R)-3-hydroxyacyl-CoA dehydratase OS=Macaca mulatta GN=HACD3 PE=3 SV=2	HACD3	0	6	38.16	0.533	1.031	-0.91	0.04	0.0483686	0.998082	4263.5	2272.9	2342.5
F6Z9H7	p21 (RAC1) activated kinase 4 OS=Macaca mulatta GN=PAK4 PE=4 SV=2	PAK4	0	4	9.86	0.537	0.918	-0.9	-0.12	0.114618	0.998082	989	531.4	487.6
F6R553	NOP56 ribonucleoprotein OS=Macaca mulatta GN=NOP56 PE=2 SV=2	NOP56	0	6	22.32	0.539	1.272	-0.89	0.35	0.0564776	0.918355	4256.7	2294.3	2918.1
G7MZC9	39S ribosomal protein L15, mitochondrial OS=Macaca mulatta GN=MRPL15 PE=2 SV=1	MRPL15	0	3	9.59	0.539	1.222	-0.89	0.29	0.147137	0.906135	187.1	100.8	123.2
A0N064	Prothrombin OS=Macaca mulatta GN=F2 PE=2 SV=1	F2	0	9	45.03	0.54	0.944	-0.89	-0.08	0.058149	0.998082	5074.7	2741.2	2587.3
F7DUE0	SWI/SNF related, matrix associated, actin dependent regulator of chromatin, subfamily a, member 2 OS=Macaca mulatta GN=SMARCA2 PE=4 SV=2	SMARCA2	0	6	20.06	0.541	1.017	-0.89	0.02	0.0835983	0.998082	2077.4	1124	1142.6
F6ZAZ3	RPL17-C18orf32 readthrough OS=Macaca mulatta GN=RPL17-C18orf32 PE=3 SV=2	RPL17-C18orf32	0	4	39.98	0.542	1.43	-0.88	0.52	0.0606435	0.669826	5886.2	3189.1	4559.5
A0A1D5QTX0	Aldehyde dehydrogenase OS=Macaca mulatta GN=ALDH3B1 PE=3 SV=1	ALDH3B1	0	4	20.47	0.544	1.578	-0.88	0.66	0.0631785	0.444265	3246.7	1765.5	2785.9
F7FRN6	Anion exchange protein OS=Macaca mulatta GN=SLC4A4 PE=3 SV=2	SLC4A4	0	4	22.87	0.545	0.674	-0.88	-0.57	0.112712	0.647764	1329.2	724.3	487.8
I0FS22	Calcium-transporting ATPase OS=Macaca mulatta GN=ATP2A3 PE=2 SV=1	ATP2A3	0	5	122.5	0.547	1.768	-0.87	0.82	0.145054	0.158693	1007.4	550.9	974.1
A0A1D5QKQ4	ATP binding cassette subfamily A member 8 OS=Macaca mulatta GN=ABCA8 PE=4 SV=1	ABCA8	0	10	112.08	0.547	1.276	-0.87	0.35	0.0676128	0.912709	10068.2	5511.6	7031.2
G7MH55	Peptidyl arginine deiminase 2 OS=Macaca mulatta GN=PADI2 PE=2 SV=1	PADI2	0	3	9.52	0.55	1.094	-0.86	0.13	0.151513	0.998082	1023.9	563.2	616.3
F6PUG5	Glycine cleavage system P protein OS=Macaca mulatta GN=GLDC PE=3 SV=2	GLDC	0	5	27.28	0.551	0.697	-0.86	-0.52	0.0730486	0.711352	3278.4	1807.5	1259.5
F6ZQ04	NOP58 ribonucleoprotein OS=Macaca mulatta GN=NOP58 PE=2 SV=1	NOP58	0	4	20.33	0.557	1.122	-0.84	0.17	0.103903	0.998082	2202.5	1226.3	1376
F7F8M4	Chaperone activity of bc1 complex-like, mitochondrial OS=Macaca mulatta GN=COQ8A PE=2 SV=1	COQ8A	0	2	9.04	0.557	1.183	-0.84	0.24	0.199568	0.964716	427.7	238.5	282
H9FVZ6	Pinin OS=Macaca mulatta GN=PNN PE=2 SV=1	PNN	0	9	32.97	0.559	1.163	-0.84	0.22	0.0871885	0.996134	4492.7	2511.5	2920.3
I2CUA4	60S ribosomal protein L14 OS=Macaca mulatta GN=RPL14 PE=2 SV=1	RPL14	0	3	31.92	0.559	1.248	-0.84	0.32	0.0878272	0.941599	4546.8	2543.7	3174.3
A0A1D5QSB1	4-aminobutyrate aminotransferase OS=Macaca mulatta GN=ABAT PE=3 SV=1	ABAT	0	12	72.73	0.559	1.018	-0.84	0.03	0.0863072	0.998082	10569.9	5904	6012.6
A0A1D5QHT1	Collagen type IV alpha 5 chain OS=Macaca mulatta GN=COL4A5 PE=3 SV=1	COL4A5	0	2	185.84	0.56	1.554	-0.84	0.64	0.140544	0.360941	1434.8	803	1247.5
I2CY70	Cell adhesion molecule 4 OS=Macaca mulatta GN=CADM4 PE=2 SV=1	CADM4	0	6	55.03	0.561	0.818	-0.83	-0.29	0.0907091	0.977417	6560.6	3679.1	3007.9
F6UKQ5	Elastin microfibril interfacer 2 OS=Macaca mulatta GN=EMILIN2 PE=4 SV=2	EMILIN2	0	6	27.29	0.563	1.103	-0.83	0.14	0.0947605	0.998082	4519.4	2543.4	2804.6
F6VU69	Transthyretin OS=Macaca mulatta GN=TTR PE=3 SV=2	TTR	0	2	24.56	0.564	1.014	-0.83	0.02	0.165622	0.998082	1348.1	760.8	771.1
A0A1D5R823	Thymidine kinase 2, mitochondrial OS=Macaca mulatta GN=TK2 PE=4 SV=1	TK2	0	2	8.36	0.565	1.277	-0.82	0.35	0.261124	0.804795	200.8	113.5	145
G7NKJ7	HDGC OS=Macaca mulatta GN=EGK_09612 PE=4 SV=1	EGK_09612	0	9	53.13	0.565	0.754	-0.82	-0.41	0.0991043	0.899873	4886.4	2763.1	2083.6
F7FP41	Ciliary rootlet coiled-coil, rootletin OS=Macaca mulatta GN=CROCC PE=4 SV=2	CROCC	0	12	50.76	0.566	0.932	-0.82	-0.1	0.0998417	0.998082	6978.4	3948.7	3680.9
Q9MYJ3	Decay-accelerating factor (Fragment) OS=Macaca mulatta GN=CD55 PE=4 SV=1	CD55	0	5	17.73	0.567	1.159	-0.82	0.21	0.102849	0.998082	3547.6	2012.9	2332.2
A0A0P1L538	MHC class 1 protein OS=Macaca mulatta GN=Mamu-A1 PE=2 SV=1	Mamu-A1	0	3	132.09	0.569	0.9	-0.81	-0.15	0.105584	0.998082	14969.2	8516.2	7661.5
F6UQI4	Alpha-1-microglobulin/bikunin precursor OS=Macaca mulatta GN=AMBP PE=4 SV=2	AMBP	0	5	25.9	0.57	1.173	-0.81	0.23	0.108379	0.983877	3473.9	1980.2	2323.7
F6X699	Ganglioside-induced differentiation-associated protein 1 OS=Macaca mulatta GN=GDAP1 PE=4 SV=2	GDAP1	0	3	21.03	0.57	1.113	-0.81	0.15	0.154154	0.998082	2016.4	1149.6	1278.9
H9Z8B6	3-hydroxymethyl-3-methylglutaryl-CoA lyase OS=Macaca mulatta GN=HMGCL PE=2 SV=1	HMGCL	0	8	46.06	0.571	1.03	-0.81	0.04	0.109473	0.998082	4415.3	2519.3	2593.9
F7HNZ6	Heat shock protein family A (Hsp70) member 12B OS=Macaca mulatta GN=HSPA12B PE=4 SV=2	HSPA12B	0	8	29.06	0.571	0.744	-0.81	-0.43	0.109473	0.879975	4961.3	2830.9	2106.4
G7NI22	Receptor protein-tyrosine kinase OS=Macaca mulatta GN=EGK_08636 PE=3 SV=1	EGK_08636	0.001	2	5.48	0.571	1.056	-0.81	0.08	0.254656	0.998082	424.3	242.1	255.7
F7ETW7	Bromodomain adjacent to zinc finger domain 1B OS=Macaca mulatta GN=BAZ1B PE=2 SV=1	BAZ1B	0	4	14.79	0.572	1.218	-0.81	0.28	0.174984	0.93778	1523.5	871.8	1062.2
F7HTU1	H/ACA ribonucleoprotein complex subunit OS=Macaca mulatta GN=GAR1 PE=2 SV=2	GAR1	0	2	7.35	0.572	1.475	-0.81	0.56	0.284335	0.42163	163.9	93.7	138.2
F7FFF4	Phospholipase OS=Macaca mulatta GN=PLD1 PE=3 SV=2	PLD1	0	3	11.11	0.573	1.129	-0.8	0.18	0.268586	0.998082	612.3	350.8	396.2
F6YRM9	Serine/arginine-rich splicing factor 5 OS=Macaca mulatta GN=SRSF5 PE=2 SV=1	SRSF5	0	2	15.34	0.573	1.716	-0.8	0.78	0.288398	0.137839	199.4	114.3	196.2
G7N9F6	Visinin like 1 OS=Macaca mulatta GN=VSNL1 PE=2 SV=1	VSNL1	0	3	13.01	0.574	0.499	-0.8	-1	0.208409	0.0850574	1265.6	726.3	362.7
F7H4E0	Ankyrin 2 OS=Macaca mulatta GN=ANK2 PE=4 SV=2	ANK2	0	2	59.34	0.575	1.093	-0.8	0.13	0.119702	0.998082	4421.4	2541.2	2778.6
G7NEF6	Asparaginyl-tRNA synthetase 2, mitochondrial (putative) OS=Macaca mulatta GN=NARS2 PE=2 SV=1	NARS2	0	3	11.84	0.575	1.538	-0.8	0.62	0.25041	0.402981	768.6	442.2	679.9
A0A1D5RKL1	Activated leukocyte cell adhesion molecule OS=Macaca mulatta GN=ALCAM PE=4 SV=1	ALCAM	0	14	102.59	0.579	0.523	-0.79	-0.93	0.129264	0.153955	25788.7	14925.2	7812.1
F6Z1R0	ATPase Na+/K+ transporting subunit alpha 3 OS=Macaca mulatta GN=ATP1A3 PE=3 SV=2	ATP1A3	0	8	307.33	0.579	0.899	-0.79	-0.15	0.129494	0.998082	6578.8	3809.2	3422.9
F7DY27	Alpha-internexin OS=Macaca mulatta GN=INA PE=2 SV=1	INA	0	21	392.08	0.579	0.838	-0.79	-0.25	0.12941	0.998082	29509	17080.2	14317.8
F7CSA1	Thioesterase superfamily member 4 OS=Macaca mulatta GN=THEM4 PE=4 SV=2	THEM4	0	3	18.97	0.58	1.344	-0.79	0.43	0.135245	0.789272	2789.1	1616.4	2171.8
H9FST8	F-box only protein 2 OS=Macaca mulatta GN=FBXO2 PE=2 SV=1	FBXO2	0	3	21.42	0.581	0.78	-0.78	-0.36	0.154477	0.942334	2552.9	1483.6	1156.5
A0A1D5RFC4	Phosphate transporter OS=Macaca mulatta GN=SLC20A2 PE=2 SV=1	SLC20A2	0	5	16.13	0.584	0.788	-0.78	-0.34	0.14559	0.954316	2950.7	1723.1	1358
F7B5P3	Protein transport protein Sec61 subunit beta OS=Macaca mulatta GN=SEC61B PE=2 SV=1	SEC61B	0	2	9.62	0.585	1.059	-0.77	0.08	0.215242	0.998082	1632.6	954.8	1011.4
H9EMA5	RNA binding motif protein 39 OS=Macaca mulatta GN=RBM39 PE=2 SV=1	RBM39	0	4	13.64	0.585	0.903	-0.77	-0.15	0.215671	0.998082	1685.6	986.5	890.4
H9G2F9	Bcl-2-associated transcription factor 1 isoform 1 OS=Macaca mulatta GN=BCLAF1 PE=2 SV=1	BCLAF1	0	5	22.75	0.585	1.193	-0.77	0.25	0.14559	0.976223	3259.6	1906.7	2274.6
H9FXK4	Pre-B-cell leukemia transcription factor-interacting protein 1 OS=Macaca mulatta GN=PBXIP1 PE=2 SV=1	PBXIP1	0	17	98.49	0.586	1.105	-0.77	0.14	0.148839	0.998082	12430.6	7285.7	8051.4
F7HI93	Calcyphosine OS=Macaca mulatta GN=CAPS PE=4 SV=2	CAPS	0	2	6.49	0.586	0.45	-0.77	-1.15	0.197702	0.033817	2077.7	1218.6	548.6
F7BX98	Cell division cycle 5 like OS=Macaca mulatta GN=CDC5L PE=2 SV=1	CDC5L	0	4	18.66	0.588	1.133	-0.77	0.18	0.217663	0.995973	1759.2	1034.8	1172
G7NE92	Caseinolytic peptidase B protein homolog OS=Macaca mulatta GN=CLPB PE=2 SV=1	CLPB	0	2	6.44	0.588	1.102	-0.77	0.14	0.330233	0.998082	641.9	377.5	416.1
H9FQG2	Coxsackievirus and adenovirus receptor isoform 1 OS=Macaca mulatta GN=CXADR PE=2 SV=1	CXADR	0	3	15.02	0.589	0.549	-0.76	-0.87	0.173957	0.184997	2724.5	1604.2	880.4
A0A1D5QJN6	Spectrin repeat containing nuclear envelope family member 3 OS=Macaca mulatta GN=SYNE3 PE=4 SV=1	SYNE3	0	6	20.03	0.589	1.097	-0.76	0.13	0.175897	0.998082	2481.3	1460.4	1602.1
F6YHN6	Actin binding LIM protein family member 3 OS=Macaca mulatta GN=ABLIM3 PE=4 SV=2	ABLIM3	0	2	15.51	0.589	0.822	-0.76	-0.28	0.222077	0.986628	1762.6	1038.9	854.3
F6TNJ1	Sulfate transporter OS=Macaca mulatta GN=SLC26A2 PE=3 SV=2	SLC26A2	0	2	10.7	0.593	0.861	-0.75	-0.22	0.302451	0.998082	1023.3	607.3	523.1
A0A1D5R653	Nucleoporin NUP53 OS=Macaca mulatta GN=NUP35 PE=2 SV=1	NUP35	0	2	5.88	0.594	1.197	-0.75	0.26	0.338121	0.961878	904.9	537.7	643.5
A0A1D5R1L9	Sodium/potassium-transporting ATPase subunit alpha OS=Macaca mulatta GN=ATP1A4 PE=2 SV=1	ATP1A4	0	32	800.6	0.595	0.886	-0.75	-0.18	0.176779	0.998082	131940	78549.2	69566
F6VQ68	Cap methyltransferase 1 OS=Macaca mulatta GN=CMTR1 PE=2 SV=2	CMTR1	0.002	2	7.04	0.596	0.668	-0.75	-0.58	0.195528	0.595632	2723.9	1624.1	1084.5
F7HPP2	Neuronal tropomodulin OS=Macaca mulatta GN=TMOD2 PE=2 SV=1	TMOD2	0	3	20.74	0.597	0.923	-0.74	-0.12	0.189097	0.998082	2891.9	1727.6	1594.8
F7F694	Pterin-4 alpha-carbinolamine dehydratase 1 OS=Macaca mulatta GN=PCBD1 PE=2 SV=2	PCBD1	0	2	11.81	0.598	1.305	-0.74	0.38	0.38577	0.774216	406.7	243.4	317.7
A0A1D5Q6N1	Inter-alpha-trypsin inhibitor heavy chain 1 OS=Macaca mulatta GN=ITIH1 PE=4 SV=1	ITIH1	0	2	6.85	0.599	0.708	-0.74	-0.5	0.340467	0.749862	799	478.2	338.6
F7ENR1	Sulfurtransferase OS=Macaca mulatta GN=TST PE=2 SV=2	TST	0	7	66.66	0.599	0.643	-0.74	-0.64	0.188934	0.538688	8480.5	5078.5	3267.1
G7MR94	Histone H1a OS=Macaca mulatta GN=EGK_14602 PE=3 SV=1	EGK_14602	0	2	46.47	0.599	1.094	-0.74	0.13	0.189818	0.998082	3637.7	2179.4	2383.9
F7E5A9	DNA topoisomerase 2 OS=Macaca mulatta GN=TOP2B PE=3 SV=1	TOP2B	0	8	33.85	0.601	1.204	-0.74	0.27	0.193634	0.976223	3289.2	1975.2	2378.5
F6STY8	Aldehyde dehydrogenase 4 family member A1 OS=Macaca mulatta GN=ALDH4A1 PE=3 SV=2	ALDH4A1	0	16	101.79	0.602	0.893	-0.73	-0.16	0.197702	0.998082	15371.8	9247.5	8258.6
H9ESG0	Syntaxin-2 isoform 2 OS=Macaca mulatta GN=STX2 PE=2 SV=1	STX2	0	4	15.03	0.603	1.739	-0.73	0.8	0.276755	0.176144	1615.6	974.4	1694.7
G7MMI0	1-acyl-sn-glycerol-3-phosphate acyltransferase gamma OS=Macaca mulatta GN=EGK_13191 PE=4 SV=1	EGK_13191	0	2	10.05	0.603	1.077	-0.73	0.11	0.348332	0.998082	994.7	599.4	645.3
A0A1D5QUP5	Solute carrier family 44 member 1 OS=Macaca mulatta GN=SLC44A1 PE=3 SV=1	SLC44A1	0	3	17.63	0.604	1.097	-0.73	0.13	0.227067	0.998082	2359.9	1425.9	1564.3
G7NKX1	Leukocyte activation antigen M6 OS=Macaca mulatta GN=EGK_09812 PE=4 SV=1	EGK_09812	0	2	19.52	0.605	0.943	-0.73	-0.08	0.209531	0.998082	3455.1	2090.2	1971.1
F6YYE8	Acetolactate synthase-like protein OS=Macaca mulatta GN=ILVBL PE=2 SV=2	ILVBL	0	8	40.89	0.606	1.137	-0.72	0.19	0.235573	0.998082	2301	1394	1585.1
G7N6T3	Alpha-1 type II collagen OS=Macaca mulatta GN=EGK_03571 PE=4 SV=1	EGK_03571	0	3	29.02	0.606	0.867	-0.72	-0.21	0.256113	0.998082	2204.9	1335.1	1157.8
H9FYQ0	Solute carrier family 12 member 2 OS=Macaca mulatta GN=SLC12A2 PE=2 SV=1	SLC12A2	0	7	33.34	0.607	0.679	-0.72	-0.56	0.216797	0.669882	5382.7	3267.7	2219.2
F7EUC5	tRNA methyltransferase 10C, mitochondrial RNase P subunit OS=Macaca mulatta GN=TRMT10C PE=4 SV=2	TRMT10C	0	3	6.91	0.607	1.02	-0.72	0.03	0.349547	0.998082	1139.4	691.2	705.1
F6QEE2	Chitinase domain containing 1 OS=Macaca mulatta GN=CHID1 PE=4 SV=2	CHID1	0	4	23.89	0.607	1.352	-0.72	0.43	0.284328	0.732382	1739.6	1055.4	1426.4
F6WUB1	Sodium/potassium-transporting ATPase subunit beta OS=Macaca mulatta GN=ATP1B3 PE=2 SV=1	ATP1B3	0	11	137.72	0.608	0.612	-0.72	-0.71	0.218735	0.432719	27543.7	16740.2	10250.4
F7DIW0	Leucine rich repeat containing 17 OS=Macaca mulatta GN=LRRC17 PE=4 SV=1	LRRC17	0	4	15.31	0.608	0.845	-0.72	-0.24	0.219715	0.998082	3167.4	1926	1627.6
F6S9X4	WW domain-binding protein 11 OS=Macaca mulatta GN=WBP11 PE=2 SV=1	WBP11	0.004	2	2.54	0.608	1.006	-0.72	0.01	0.330233	0.998082	1315.2	799.5	804.4
H9Z5W8	GTPase IMAP family member 1 OS=Macaca mulatta GN=GIMAP1 PE=2 SV=1	GIMAP1	0	6	29.93	0.608	0.827	-0.72	-0.27	0.218457	0.983671	4358.8	2648.8	2189.9
G7MXJ1	Paracingulin OS=Macaca mulatta GN=EGK_17525 PE=4 SV=1	EGK_17525	0	10	38.3	0.608	0.688	-0.72	-0.54	0.220265	0.701359	5098.9	3101.7	2132.8
F6Z5M8	Solute carrier family 38 member 2 OS=Macaca mulatta GN=SLC38A2 PE=4 SV=2	SLC38A2	0	2	8.78	0.609	0.883	-0.72	-0.18	0.460786	0.998082	554.8	337.9	298.3
G7MXJ7	Disintegrin and metalloproteinase domain-containing protein 10 OS=Macaca mulatta GN=EGK_17531 PE=4 SV=1	EGK_17531	0	4	17.66	0.609	1.042	-0.72	0.06	0.248183	0.998082	2350	1431.5	1491.4
F7H582	Adenylate cyclase 6 OS=Macaca mulatta GN=ADCY6 PE=3 SV=1	ADCY6	0	2	17.66	0.61	2.307	-0.71	1.21	0.480982	0.0031328	91.2	55.6	128.2
G7MUR2	Ribosome-releasing factor 2, mitochondrial OS=Macaca mulatta GN=GFM2 PE=3 SV=1	GFM2	0	3	19.06	0.61	1.142	-0.71	0.19	0.382947	0.986628	978.2	596.6	681.5
F7GFB1	Synaptotagmin 1 OS=Macaca mulatta GN=SYT1 PE=4 SV=1	SYT1	0	3	12.8	0.611	1.201	-0.71	0.26	0.320903	0.946757	1477.6	903.2	1084.7
F7C841	Chromobox 5 OS=Macaca mulatta GN=CBX5 PE=2 SV=1	CBX5	0	3	16.14	0.611	1.119	-0.71	0.16	0.235761	0.998082	2769.8	1691.9	1893.6
A0A1D5Q5I4	HscB mitochondrial iron-sulfur cluster cochaperone OS=Macaca mulatta GN=HSCB PE=3 SV=1	HSCB	0.001	2	8.96	0.611	1.644	-0.71	0.72	0.290924	0.280039	1822	1113.4	1830.8
A0N066	Antithrombin III OS=Macaca mulatta PE=2 SV=1		0	21	351.32	0.612	1.143	-0.71	0.19	0.233694	0.998082	41320.8	25274.5	28891
G7NKY3	Collagen alpha-3(V) chain OS=Macaca mulatta GN=EGK_10078 PE=4 SV=1	EGK_10078	0	5	28.94	0.612	1.512	-0.71	0.6	0.233245	0.53244	6513.4	3983	6022.2
F7CNH3	SURP and G-patch domain containing 2 OS=Macaca mulatta GN=SUGP2 PE=4 SV=2	SUGP2	0	3	9.55	0.613	1.172	-0.71	0.23	0.359168	0.976223	1139.5	698.1	818
F6XIX1	Nipped-B protein OS=Macaca mulatta GN=NIPBL PE=3 SV=2	NIPBL	0.001	3	7.59	0.613	1.371	-0.71	0.46	0.399899	0.687583	952.6	583.6	800.2
A0A1D5Q217	Syntaxin binding protein 1 OS=Macaca mulatta GN=STXBP1 PE=2 SV=1	STXBP1	0	10	74.11	0.616	1.079	-0.7	0.11	0.249789	0.998082	7065.2	4352.6	4695.5
G7NGP1	Nuclear pore complex protein Nup85 OS=Macaca mulatta GN=NUP85 PE=2 SV=1	NUP85	0	3	10.74	0.616	0.845	-0.7	-0.24	0.42178	0.998082	966.4	595.7	503.4
F6T7F6	Tetraspanin OS=Macaca mulatta GN=EGK_06328 PE=3 SV=1	EGK_06328	0.001	2	5.2	0.616	0.752	-0.7	-0.41	0.498522	0.885728	555.7	342.2	257.3
G7MS41	40S ribosomal protein S3a OS=Macaca mulatta GN=RPS3A PE=3 SV=1	RPS3A	0	10	63.61	0.619	1.131	-0.69	0.18	0.258072	0.998082	8688.7	5377	6079.1
G7NG51	Delta-aminolevulinic acid dehydratase OS=Macaca mulatta GN=EGK_07405 PE=3 SV=1	EGK_07405	0	2	9.84	0.619	1.197	-0.69	0.26	0.502932	0.94431	399	247	295.7
F7HDT6	HIV-1 Tat specific factor 1 OS=Macaca mulatta GN=HTATSF1 PE=4 SV=1	HTATSF1	0	4	10.33	0.621	1.237	-0.69	0.31	0.356156	0.906442	1593.4	990.2	1225.3
F7GWS8	Core histone macro-H2A OS=Macaca mulatta GN=H2AFY2 PE=2 SV=1	H2AFY2	0	5	68.99	0.621	0.901	-0.69	-0.15	0.261124	0.998082	4036.4	2507.4	2257.9
F6Y9D7	Plakophilin 2 OS=Macaca mulatta GN=PKP2 PE=4 SV=2	PKP2	0	13	41.81	0.621	0.679	-0.69	-0.56	0.261124	0.670173	9790.5	6082.6	4132.5
F7GJC8	G protein subunit alpha z OS=Macaca mulatta GN=GNAZ PE=2 SV=1	GNAZ	0	2	13.87	0.622	1.114	-0.69	0.16	0.527428	0.998082	553.9	344.4	383.7
H9EMN6	Kinesin-like protein OS=Macaca mulatta GN=KIF2A PE=2 SV=1	KIF2A	0.001	2	4.86	0.622	0.9	-0.69	-0.15	0.52683	0.998082	554.5	344.8	310.3
F7FB39	TIM21-like protein, mitochondrial OS=Macaca mulatta GN=TIMM21 PE=2 SV=1	TIMM21	0.001	2	4.09	0.622	1.48	-0.68	0.57	0.471355	0.49816	883.3	549.6	813.5
F6PTU9	Plakophilin 4 OS=Macaca mulatta GN=PKP4 PE=2 SV=2	PKP4	0	3	17.52	0.623	0.874	-0.68	-0.19	0.275508	0.998082	2703.7	1683.2	1471.5
G7NR85	GRIP1-associated protein 1 OS=Macaca mulatta GN=GRIPAP1 PE=2 SV=1	GRIPAP1	0	3	14.33	0.623	0.898	-0.68	-0.16	0.522499	0.998082	563.6	351.2	315.3
H9YUP4	Actinin alpha 1 OS=Macaca mulatta GN=ACTN1 PE=2 SV=1	ACTN1	0	3	6173.8	0.626	1.152	-0.68	0.2	0.284367	0.998082	2717.7	1700.3	1958
F7FHI3	Bromodomain containing 4 OS=Macaca mulatta GN=BRD4 PE=4 SV=2	BRD4	0	2	9.1	0.627	1.09	-0.67	0.12	0.428047	0.998082	1151.4	722.2	787.6
F6Z5U1	Collagen type XI alpha 1 chain OS=Macaca mulatta GN=COL11A1 PE=4 SV=2	COL11A1	0	5	44.92	0.628	1.098	-0.67	0.14	0.284335	0.998082	6041.9	3793.8	4166.7
F7H6X3	Cartilage oligomeric matrix protein OS=Macaca mulatta GN=COMP PE=4 SV=2	COMP	0	4	19.97	0.628	1.656	-0.67	0.73	0.474709	0.269651	967.3	607.4	1005.7
F6SC45	Pyruvate carboxylase OS=Macaca mulatta GN=PC PE=4 SV=2	PC	0	11	46.38	0.628	0.887	-0.67	-0.17	0.285442	0.998082	3470.1	2180.3	1932.9
F6S9D7	Mitochondrial ribosome recycling factor OS=Macaca mulatta GN=MRRF PE=4 SV=2	MRRF	0.001	2	5.78	0.628	1.295	-0.67	0.37	0.45838	0.842563	1070.4	672.5	870.8
A9UKW2	ATP-binding cassette transporter sub-family G member 2 OS=Macaca mulatta PE=2 SV=1		0	2	10.12	0.628	0.631	-0.67	-0.67	0.315821	0.456215	2623.2	1646.4	1038.1
F6ZS61	Chromodomain helicase DNA binding protein 4 OS=Macaca mulatta GN=CHD4 PE=4 SV=2	CHD4	0	9	56.51	0.629	1.203	-0.67	0.27	0.288398	0.976223	7322.8	4608.5	5543.5
F7H8N0	Contactin 1 OS=Macaca mulatta GN=CNTN1 PE=4 SV=2	CNTN1	0	6	43.29	0.629	1.319	-0.67	0.4	0.38044	0.783173	1635.3	1028	1356.3
F7FG54	Integrin beta OS=Macaca mulatta GN=ITGB3 PE=3 SV=2	ITGB3	0	6	18.12	0.629	1.251	-0.67	0.32	0.322294	0.916237	2252.2	1417.5	1773.2
F6YN82	D-2-hydroxyglutarate dehydrogenase OS=Macaca mulatta GN=D2HGDH PE=4 SV=2	D2HGDH	0	5	26.17	0.629	1.118	-0.67	0.16	0.288811	0.998082	3759.5	2366.4	2646.7
F7HEK0	Desmocollin 2 OS=Macaca mulatta GN=DSC2 PE=4 SV=1	DSC2	0	4	14.13	0.63	0.839	-0.67	-0.25	0.369165	0.998082	1824.7	1149	964.2
G7MLN3	Membrane palmitoylated protein 6 OS=Macaca mulatta GN=MPP6 PE=3 SV=1	MPP6	0	11	61.55	0.63	0.618	-0.67	-0.69	0.289888	0.455296	10709.9	6744.8	4167.1
F6PM91	Myosin IXB OS=Macaca mulatta GN=MYO9B PE=4 SV=2	MYO9B	0	9	49.29	0.631	1.417	-0.66	0.5	0.320903	0.647764	2372.1	1497.6	2122.2
F7HPD4	Podocalyxin OS=Macaca mulatta GN=PODXL PE=3 SV=2	PODXL	0	4	14.67	0.632	0.554	-0.66	-0.85	0.29748	0.235564	4783.5	3022	1673.3
F7HM20	Family with sequence similarity 210 member B OS=Macaca mulatta GN=FAM210B PE=4 SV=1	FAM210B	0	2	9.92	0.634	1.404	-0.66	0.49	0.488061	0.640286	1075.7	682.3	958.2
F7DTT0	Peroxisomal trans-2-enoyl-CoA reductase OS=Macaca mulatta GN=PECR PE=4 SV=1	PECR	0	5	28.68	0.635	1.177	-0.66	0.23	0.312552	0.983171	4033.9	2560	3012.3
G7N141	Adducin 3 OS=Macaca mulatta GN=ADD3 PE=2 SV=1	ADD3	0	15	143.64	0.636	0.635	-0.65	-0.65	0.316346	0.507262	17377.9	11045.2	7016
F7CQ58	Prostaglandin F2 receptor inhibitor OS=Macaca mulatta GN=PTGFRN PE=4 SV=1	PTGFRN	0	3	11.15	0.637	0.936	-0.65	-0.1	0.564087	0.998082	653.1	416.3	389.5
F6QR30	Histone H3 OS=Macaca mulatta GN=LOC107000233 PE=2 SV=1	LOC107000233	0	7	177.69	0.638	1.095	-0.65	0.13	0.322619	0.998082	62352.5	39763.1	43533.2
A0A1D5RGN2	Cell adhesion molecule 1 OS=Macaca mulatta GN=CADM1 PE=4 SV=1	CADM1	0	5	37	0.638	1.111	-0.65	0.15	0.378283	0.998082	2116.7	1350.8	1501.1
F6WZM7	Stathmin OS=Macaca mulatta GN=STMN1 PE=3 SV=2	STMN1	0	4	19.12	0.639	0.528	-0.65	-0.92	0.330233	0.147618	3471.3	2219.4	1171.3
F6X4P5	Atlastin-1 isoform a OS=Macaca mulatta GN=ATL1 PE=2 SV=2	ATL1	0	2	11.67	0.639	1.02	-0.65	0.03	0.418081	0.998082	1758	1122.9	1145.1
F6TUP0	Secretory carrier-associated membrane protein OS=Macaca mulatta GN=SCAMP3 PE=2 SV=1	SCAMP3	0	3	14.55	0.639	1.208	-0.65	0.27	0.547735	0.94431	809.1	516.7	624.3
A0A1D5R4H8	ATP synthase, H+ transporting, mitochondrial Fo complex subunit s (factor B) OS=Macaca mulatta GN=ATP5S PE=4 SV=1	ATP5S	0	2	8.66	0.64	1.021	-0.64	0.03	0.560275	0.998082	749	479.6	489.5
A0A1D5Q133	Actin binding LIM protein family member 2 OS=Macaca mulatta GN=ABLIM2 PE=4 SV=1	ABLIM2	0	4	18.11	0.641	1.141	-0.64	0.19	0.365035	0.998082	2285.6	1465.6	1671.6
F6YQ20	ATP-dependent Clp protease proteolytic subunit OS=Macaca mulatta GN=CLPP PE=3 SV=2	CLPP	0	3	20.91	0.641	1.043	-0.64	0.06	0.364798	0.998082	2339.6	1499.7	1564.8
G7MPT7	Malic enzyme OS=Macaca mulatta GN=ME1 PE=2 SV=1	ME1	0	8	36.29	0.642	0.848	-0.64	-0.24	0.340464	0.998082	7114.7	4567.1	3874.3
F7EMW7	Poly [ADP-ribose] polymerase OS=Macaca mulatta GN=PARP1 PE=4 SV=1	PARP1	0	11	70.33	0.643	0.827	-0.64	-0.27	0.345203	0.983671	10249.7	6591.8	5449.7
A0A1D5RI32	Solute carrier family 25 member 22 OS=Macaca mulatta GN=SLC25A22 PE=3 SV=1	SLC25A22	0	3	10.05	0.643	0.85	-0.64	-0.23	0.366417	0.998082	2608.1	1677.7	1425.6
G7N6K8	Type 2 inositol 1,4,5-trisphosphate receptor OS=Macaca mulatta GN=EGK_03476 PE=4 SV=1	EGK_03476	0	4	42.53	0.643	0.882	-0.64	-0.18	0.377381	0.998082	2434.9	1565.5	1380.3
G7MJG2	Acetyl-coenzyme A transporter 1 OS=Macaca mulatta GN=SLC33A1 PE=2 SV=1	SLC33A1	0	2	20.27	0.644	1.259	-0.64	0.33	0.352124	0.937368	2806	1806.1	2274.2
A0A1D5Q0H6	Acyl-CoA thioesterase 11 OS=Macaca mulatta GN=ACOT11 PE=4 SV=1	ACOT11	0	4	14.36	0.644	0.997	-0.63	0	0.471422	0.998082	1426.1	918.6	916.3
F6ZLQ5	Creatine kinase, M-type OS=Macaca mulatta GN=CKM PE=3 SV=2	CKM	0	4	44.76	0.644	0.519	-0.64	-0.94	0.414637	0.125027	2033	1308.8	679.9
G7MST8	Zinc transporter 9 OS=Macaca mulatta GN=EGK_15679 PE=4 SV=1	EGK_15679	0	7	23.64	0.645	1.356	-0.63	0.44	0.351887	0.794943	2952.2	1903.4	2580.3
F7ESV5	40S ribosomal protein S23 OS=Macaca mulatta GN=RPS23 PE=2 SV=1	RPS23	0	3	12.42	0.646	1.104	-0.63	0.14	0.463548	0.998082	1562.2	1008.5	1113
A0A1D5QNT4	Methylmalonic aciduria (cobalamin deficiency) cblB type OS=Macaca mulatta GN=MMAB PE=4 SV=1	MMAB	0	4	25.21	0.647	1.393	-0.63	0.48	0.497143	0.640286	1339.9	866.6	1207.5
G7NDE9	Nucleoporin Nup160 OS=Macaca mulatta GN=EGK_06282 PE=4 SV=1	EGK_06282	0	4	13.63	0.648	1.073	-0.63	0.1	0.387598	0.998082	2294.9	1487.1	1595.8
F7E0V3	FACT complex subunit SSRP1 OS=Macaca mulatta GN=SSRP1 PE=2 SV=1	SSRP1	0	7	31.08	0.649	1.076	-0.62	0.11	0.365035	0.998082	3492.8	2266.2	2437.6
F7EW76	Thy-1 membrane glycoprotein OS=Macaca mulatta GN=THY1 PE=2 SV=1	THY1	0	3	67.31	0.649	0.953	-0.62	-0.07	0.365035	0.998082	3584.1	2327.3	2217.2
G7N8J0	Myosin IB OS=Macaca mulatta GN=MYO1B PE=2 SV=1	MYO1B	0	24	187.55	0.65	1.31	-0.62	0.39	0.369378	0.869401	22518.7	14647.7	19189
F7BR40	Calcium-binding mitochondrial carrier protein Aralar2 isoform 2 OS=Macaca mulatta GN=SLC25A13 PE=2 SV=2	SLC25A13	0	6	68.5	0.65	1.128	-0.62	0.17	0.367734	0.998082	3947	2565.7	2894.6
F6WGL3	DnaJ heat shock protein family (Hsp40) member C9 OS=Macaca mulatta GN=DNAJC9 PE=4 SV=2	DNAJC9	0	3	10.8	0.65	0.817	-0.62	-0.29	0.537595	0.977417	1189.4	772.7	630.9
H9H310	Transformer 2 alpha homolog OS=Macaca mulatta GN=TRA2A PE=2 SV=1	TRA2A	0	3	20.34	0.65	1.027	-0.62	0.04	0.471355	0.998082	1721.1	1117.9	1148
F7FDU1	Phosphatidylinositol glycan anchor biosynthesis class T OS=Macaca mulatta GN=PIGT PE=4 SV=2	PIGT	0	3	8.53	0.65	1.064	-0.62	0.09	0.56974	0.998082	1092.4	710.2	755.5
A0A1D5QJA8	Ral GTPase activating protein non-catalytic beta subunit OS=Macaca mulatta GN=RALGAPB PE=4 SV=1	RALGAPB	0	2	9.54	0.65	1.149	-0.62	0.2	0.674636	0.977417	375.6	244.1	280.4
F6TQ14	Carbonic anhydrase 2 OS=Macaca mulatta GN=CA2 PE=4 SV=1	CA2	0	5	16.19	0.651	1.252	-0.62	0.32	0.40187	0.909078	2281.4	1484.1	1858.8
F6UZ87	Fibrinogen beta chain OS=Macaca mulatta GN=FGB PE=4 SV=1	FGB	0	28	649.32	0.651	1.323	-0.62	0.4	0.370285	0.856856	63777.8	41497.3	54881.8
F6WYU6	Regulator of G-protein signaling 19 OS=Macaca mulatta GN=RGS19 PE=2 SV=1	RGS19	0	2	9.01	0.651	1.227	-0.62	0.3	0.718606	0.899797	149.9	97.5	119.7
I2CY19	Epimerase family protein SDR39U1 OS=Macaca mulatta GN=SDR39U1 PE=2 SV=1	SDR39U1	0	6	25.63	0.652	0.888	-0.62	-0.17	0.37808	0.998082	5586.4	3643.3	3234.3
F6TBV4	SEC62 homolog, preprotein translocation factor OS=Macaca mulatta GN=SEC62 PE=2 SV=1	SEC62	0	3	18.89	0.654	1.18	-0.61	0.24	0.38577	0.980114	4575.2	2994.5	3533.4
H9G1L4	U4/U6.U5 tri-snRNP-associated protein 1 OS=Macaca mulatta GN=SART1 PE=2 SV=1	SART1	0	4	17.09	0.654	1.009	-0.61	0.01	0.565689	0.998082	1153.8	755	761.9
F7H532	Extracellular matrix protein 1 OS=Macaca mulatta GN=ECM1 PE=4 SV=2	ECM1	0	3	10.97	0.655	1.143	-0.61	0.19	0.638432	0.986628	783.9	513.1	586.3
F7CQV0	Regucalcin OS=Macaca mulatta GN=RGN PE=2 SV=1	RGN	0.001	2	4.52	0.655	1.135	-0.61	0.18	0.734706	0.983671	152	99.5	113
F6YKJ0	Insulin-like growth factor-binding protein 5 OS=Macaca mulatta GN=IGFBP5 PE=2 SV=1	IGFBP5	0	2	7.47	0.656	1.393	-0.61	0.48	0.648134	0.652168	845.2	554.4	772.3
G7NHM1	Pre-mRNA processing factor 8 OS=Macaca mulatta GN=PRPF8 PE=2 SV=1	PRPF8	0	28	122.17	0.656	1.13	-0.61	0.18	0.391932	0.998082	17236.9	11304.4	12770.3
A0A1D5R0U6	ATPase family AAA domain-containing protein 1 OS=Macaca mulatta GN=ATAD1 PE=2 SV=1	ATAD1	0	10	52.27	0.656	1.109	-0.61	0.15	0.395479	0.998082	7718.4	5066.7	5619.2
H9ETP9	Misshapen like kinase 1 OS=Macaca mulatta GN=MINK1 PE=2 SV=1	MINK1	0	3	8.51	0.657	0.828	-0.61	-0.27	0.63553	0.984305	897.8	589.7	488.3
F7G0A4	Sideroflexin OS=Macaca mulatta GN=SFXN1 PE=3 SV=1	SFXN1	0	4	61.46	0.657	1.035	-0.61	0.05	0.400271	0.998082	3904.6	2567.1	2656.2
F7GZ00	Occludin OS=Macaca mulatta GN=OCLN PE=4 SV=1	OCLN	0	3	13.09	0.657	0.811	-0.61	-0.3	0.64681	0.976223	745.2	489.6	397.3
G7NG68	Endoplasmic reticulum metallopeptidase 1 OS=Macaca mulatta GN=EGK_07722 PE=4 SV=1	EGK_07722	0	5	19.04	0.657	1.014	-0.61	0.02	0.471247	0.998082	2026	1331.7	1350.4
H9EP10	RNA-binding protein Musashi homolog 2 isoform a OS=Macaca mulatta GN=MSI2 PE=2 SV=1	MSI2	0	4	23.08	0.658	0.924	-0.6	-0.11	0.508	0.998082	1736.5	1143	1056.6
F6Q4M5	Mitochondrial carnitine/acylcarnitine carrier protein OS=Macaca mulatta GN=SLC25A20 PE=2 SV=1	SLC25A20	0	7	23.81	0.659	1.217	-0.6	0.28	0.406287	0.973112	6077.4	4002.3	4871.1
A0A1D5R3Y0	Galectin OS=Macaca mulatta GN=LGALS9 PE=4 SV=1	LGALS9	0.001	2	4.71	0.659	4.203	-0.6	2.07	0.629742	1.33489e-07	974.8	642.6	2700.9
I2CV36	Lamin-B1 isoform 1 OS=Macaca mulatta GN=LMNB1 PE=2 SV=1	LMNB1	0	28	286.17	0.659	0.919	-0.6	-0.12	0.409529	0.998082	38161.4	25154.5	23110
I0FT90	Putative GTP-binding protein Parf isoform 1 OS=Macaca mulatta GN=C9orf86 PE=2 SV=1	C9orf86	0	3	10.53	0.659	0.981	-0.6	-0.03	0.514826	0.998082	1698	1118.5	1097.2
H9FRK3	ATP-binding cassette sub-family F member 1 isoform a OS=Macaca mulatta GN=ABCF1 PE=2 SV=1	ABCF1	0	4	14.56	0.66	0.818	-0.6	-0.29	0.549992	0.983671	1456.7	962	786.6
F7H191	Threonine synthase-like 1 OS=Macaca mulatta GN=THNSL1 PE=2 SV=1	THNSL1	0	6	31.49	0.66	1.13	-0.6	0.18	0.412493	0.998082	3234.1	2134	2411.6
F6V4Y9	Diaphanous related formin 1 OS=Macaca mulatta GN=DIAPH1 PE=4 SV=2	DIAPH1	0	2	7.38	0.661	1.062	-0.6	0.09	0.719872	0.998082	442.5	292.5	310.8
F7GUH7	Acyl-CoA synthetase long chain family member 3 OS=Macaca mulatta GN=ACSL3 PE=4 SV=1	ACSL3	0	3	25.17	0.661	1.042	-0.6	0.06	0.569186	0.998082	1328.2	878.4	915.6
F6X1C0	Calcitonin gene-related peptide type 1 receptor OS=Macaca mulatta GN=CALCRL PE=2 SV=2	CALCRL	0	3	12.38	0.662	1.241	-0.6	0.31	0.629742	0.916237	1085	717.9	891.3
F7BSY7	ECSIT signalling integrator OS=Macaca mulatta GN=ECSIT PE=4 SV=1	ECSIT	0	3	15.54	0.662	1.17	-0.6	0.23	0.601092	0.976223	1216.3	804.7	941.6
F6UIB5	Kynurenine aminotransferase 3 OS=Macaca mulatta GN=KYAT3 PE=4 SV=2	KYAT3	0	5	25.79	0.662	0.909	-0.59	-0.14	0.423797	0.998082	3088.4	2045.7	1859
G7NM78	ETHE1, persulfide dioxygenase OS=Macaca mulatta GN=ETHE1 PE=4 SV=1	ETHE1	0	7	53.4	0.663	1.299	-0.59	0.38	0.425835	0.890664	6178.1	4094.7	5317.3
F6W5A7	Matrix metalloproteinase OS=Macaca mulatta GN=MMP9 PE=2 SV=1	MMP9	0	2	6.44	0.664	1.428	-0.59	0.51	0.73485	0.584288	477	316.9	452.3
F7HJN8	Dedicator of cytokinesis 6 OS=Macaca mulatta GN=DOCK6 PE=3 SV=2	DOCK6	0	2	18.42	0.664	0.888	-0.59	-0.17	0.726159	0.998082	558	370.4	329.1
F6ZV71	BCL2 associated X, apoptosis regulator OS=Macaca mulatta GN=BAX PE=4 SV=2	BAX	0.001	2	1.68	0.665	1.2	-0.59	0.26	0.686686	0.961098	725.1	482.1	578.4
F7DX07	Cadherin 5 OS=Macaca mulatta GN=CDH5 PE=4 SV=1	CDH5	0	2	6.23	0.665	0.776	-0.59	-0.37	0.583158	0.943464	1395.1	928	720.4
A0A1D5QWA9	Fibrinogen alpha chain OS=Macaca mulatta GN=FGA PE=4 SV=1	FGA	0	3	761.05	0.665	1.387	-0.59	0.47	0.435768	0.741457	74811.3	49734.8	68986.8
Q15JD4	Promyelocytic leukemia protein OS=Macaca mulatta GN=PML PE=2 SV=1	PML	0	13	72.91	0.665	0.992	-0.59	-0.01	0.434167	0.998264	9936.5	6603.1	6551.8
A0A1D5RBF7	Gap junction protein OS=Macaca mulatta GN=GJA1 PE=3 SV=1	GJA1	0	4	38.73	0.666	0.771	-0.59	-0.38	0.438845	0.933049	3427.7	2283.1	1760.2
F6PMY5	Acyl-CoA thioesterase 13 OS=Macaca mulatta GN=ACOT13 PE=2 SV=1	ACOT13	0	2	12.7	0.666	1.303	-0.59	0.38	0.601092	0.7996	1337.4	891.3	1161.2
G7MFT3	Major facilitator superfamily domain containing 10 OS=Macaca mulatta GN=MFSD10 PE=2 SV=1	MFSD10	0.001	2	5.61	0.667	1.206	-0.58	0.27	0.519351	0.961098	2065.7	1378.2	1662
F7H2B6	Activity dependent neuroprotector homeobox OS=Macaca mulatta GN=ADNP PE=2 SV=1	ADNP	0	2	6.56	0.667	1.093	-0.58	0.13	0.749342	0.998082	361.9	241.4	263.8
I2CYS6	60S ribosomal protein L35a OS=Macaca mulatta GN=RPL35A PE=2 SV=1	RPL35A	0	5	27.48	1.5	0.798	0.58	-0.33	0.198697	0.973112	5791	8686.3	6932.5
A0A1D5QDJ4	Microtubule associated protein 1 light chain 3 alpha OS=Macaca mulatta GN=MAP1LC3A PE=3 SV=1	MAP1LC3A	0.001	2	8.84	1.503	0.814	0.59	-0.3	0.114116	0.976437	1176.7	1768.1	1439.1
F7HF49	Tripartite motif containing 47 OS=Macaca mulatta GN=TRIM47 PE=4 SV=1	TRIM47	0	10	52.56	1.506	0.965	0.59	-0.05	0.191125	0.998082	3514.6	5292	5108.8
F7F6Z6	RAB34, member RAS oncogene family OS=Macaca mulatta GN=RAB34 PE=4 SV=1	RAB34	0.001	2	6.85	1.508	0.938	0.59	-0.09	0.0306258	0.998082	435.7	657.2	616.5
F7H2A5	Profilin OS=Macaca mulatta GN=PFN1 PE=2 SV=1	PFN1	0	10	313.27	1.511	0.436	0.6	-1.2	0.184896	0.0299528	26238.6	39635.8	17282
F7GDB8	Protein S100 OS=Macaca mulatta GN=S100A4 PE=3 SV=1	S100A4	0	5	72.8	1.511	0.859	0.6	-0.22	0.184896	0.998082	10238.5	15466.3	13287.8
F7GYM9	Plastin 3 OS=Macaca mulatta GN=PLS3 PE=4 SV=2	PLS3	0	25	198.7	1.513	0.471	0.6	-1.09	0.18156	0.0683135	18987.8	28727.3	13539.3
F7BWZ1	Frizzled-related protein OS=Macaca mulatta GN=FRZB PE=2 SV=1	FRZB	0	5	81.96	1.514	0.918	0.6	-0.12	0.180697	0.998082	4990.2	7554.1	6936.1
H9Z920	Malate dehydrogenase OS=Macaca mulatta GN=MDH1 PE=2 SV=1	MDH1	0	12	135.87	1.54	0.373	0.62	-1.42	0.148869	0.00503322	17858.7	27502.2	10268.4
F7FB04	Olfactomedin like 3 OS=Macaca mulatta GN=OLFML3 PE=2 SV=1	OLFML3	0	18	269.69	1.541	0.913	0.62	-0.13	0.148245	0.998082	24674.3	38019.2	34730
A0A1D5QQ04	Immunoglobulin kappa constant OS=Macaca mulatta GN=IGKC PE=4 SV=1	IGKC	0	2	30.85	1.551	0.478	0.63	-1.07	0.138535	0.0782062	1748.4	2711	1294.8
H9FR54	S-formylglutathione hydrolase OS=Macaca mulatta GN=ESD PE=2 SV=1	ESD	0	8	116.02	1.553	0.402	0.64	-1.31	0.13598	0.011082	9640.6	14971.4	6023.6
F7B786	Cytokeratin-1 OS=Macaca mulatta GN=KRT1 PE=3 SV=1	KRT1	0	17	130.59	1.556	1.306	0.64	0.39	0.132868	0.878916	14395.2	22402.2	29254.4
F6PZF5	Tensin 1 OS=Macaca mulatta GN=TNS1 PE=4 SV=2	TNS1	0	4	1354.43	1.556	0.863	0.64	-0.21	0.133124	0.998082	2758.4	4291.7	3704.2
F7FNP3	Filamin binding LIM protein 1 OS=Macaca mulatta GN=FBLIM1 PE=4 SV=1	FBLIM1	0	13	157.95	1.559	0.845	0.64	-0.24	0.129494	0.998082	12670.7	19756.4	16700.4
F7H998	Actin-related protein 2/3 complex subunit 3 OS=Macaca mulatta GN=ARPC3 PE=2 SV=1	ARPC3	0	6	46.05	1.562	0.689	0.64	-0.54	0.128236	0.705234	6049.3	9446.1	6511.7
A0A1D5Q3M8	Protein phosphatase 1 regulatory subunit 12B OS=Macaca mulatta GN=PPP1R12B PE=4 SV=1	PPP1R12B	0	8	135.08	1.568	0.694	0.65	-0.53	0.122365	0.723692	15652.4	24546	17025.7
F6XTF7	Heat shock protein beta-1 OS=Macaca mulatta GN=HSPB1 PE=2 SV=1	HSPB1	0	19	723.59	1.57	0.631	0.65	-0.67	0.120074	0.492027	64969	102026	64345.6
F6TDZ4	Osteoadherin OS=Macaca mulatta GN=EGK_07904 PE=4 SV=1	EGK_07904	0	4	41.19	1.571	0.746	0.65	-0.42	0.119449	0.88378	4166.3	6546.2	4880.6
A0A1D5QSK0	WD repeat domain 1 OS=Macaca mulatta GN=WDR1 PE=4 SV=1	WDR1	0	24	538.27	1.596	0.57	0.67	-0.81	0.0997785	0.281396	42262.7	67438.2	38425.4
G7MYS0	Lactadherin isoform a OS=Macaca mulatta GN=MFGE8 PE=2 SV=1	MFGE8	0	20	668.97	1.617	1.675	0.69	0.74	0.0859838	0.312376	34313.5	55480.7	92955.3
F6S885	Clusterin OS=Macaca mulatta GN=CLU PE=3 SV=2	CLU	0	17	576.01	1.628	2.009	0.7	1.01	0.0786049	0.0825085	30398.3	49483.8	99404.8
H9YUH8	NEDD8-activating enzyme E1 catalytic subunit isoform 1 OS=Macaca mulatta GN=UBA3 PE=2 SV=1	UBA3	0	2	16.2	1.639	0.417	0.71	-1.26	0.00724731	0.0108776	308.8	506	211.2
F7DRL6	D-3-phosphoglycerate dehydrogenase OS=Macaca mulatta GN=PHGDH PE=3 SV=2	PHGDH	0	10	70.41	1.642	0.784	0.72	-0.35	0.0709535	0.946757	5297.8	8696.9	6816.3
I0FWJ4	Protein phosphatase 1 regulatory subunit 14A OS=Macaca mulatta GN=PPP1R14A PE=2 SV=1	PPP1R14A	0	3	38.31	1.645	0.361	0.72	-1.47	0.069125	0.00302153	4217.4	6939.1	2503.4
G7MSG8	Carboxypeptidase Z OS=Macaca mulatta GN=EGK_15532 PE=4 SV=1	EGK_15532	0	11	55.22	1.649	1.098	0.72	0.14	0.0680057	0.998082	3534.3	5826.4	6399.4
F7AIZ5	Ectonucleotide pyrophosphatase/phosphodiesterase 6 OS=Macaca mulatta GN=ENPP6 PE=4 SV=2	ENPP6	0	13	183.4	1.656	0.278	0.73	-1.85	0.0640688	3.99579e-05	16333.2	27050.3	7513.4
F7C9A4	Hemopexin OS=Macaca mulatta GN=HPX PE=3 SV=1	HPX	0	8	64.44	1.657	0.659	0.73	-0.6	0.0637945	0.600468	2649.4	4389.7	2892
F7DI51	Protein S100 OS=Macaca mulatta GN=S100A6 PE=2 SV=1	S100A6	0	3	41.44	1.664	0.658	0.73	-0.6	0.0618032	0.597471	9450	15724	10348.5
F6R0R2	Utrophin OS=Macaca mulatta GN=UTRN PE=4 SV=2	UTRN	0	7	933.49	1.706	1.409	0.77	0.49	0.0439458	0.701651	3198.5	5457.1	7689.8
F6XUA5	Transgelin OS=Macaca mulatta GN=TAGLN PE=3 SV=1	TAGLN	0	25	3347.49	1.707	0.338	0.77	-1.57	0.0438767	0.00138205	293541	501110	169182
F7FWW2	Heat shock protein family B (small) member 7 OS=Macaca mulatta GN=HSPB7 PE=3 SV=2	HSPB7	0	6	78.57	1.719	0.676	0.78	-0.56	0.0397063	0.660748	4573	7860.4	5317.2
F7CTK0	Eukaryotic peptide chain release factor subunit 1 OS=Macaca mulatta GN=ETF1 PE=2 SV=1	ETF1	0	8	34.7	1.729	0.573	0.79	-0.8	0.0363273	0.293311	1780.3	3078.7	1765.6
H9ELV2	Serine/arginine-rich splicing factor 2 OS=Macaca mulatta GN=SRSF2 PE=2 SV=1	SRSF2	0	3	17.77	1.735	0.835	0.8	-0.26	0.00894793	0.998082	732.7	1271.4	1061.3
G1K371	Metalloproteinase inhibitor 3 OS=Macaca mulatta GN=TIMP3 PE=2 SV=2	TIMP3	0	10	123.57	1.743	2.564	0.8	1.36	0.0320258	0.00594242	9080	15830.9	40588.4
F7G309	Calponin OS=Macaca mulatta GN=CNN3 PE=2 SV=1	CNN3	0	13	610.14	1.745	0.612	0.8	-0.71	0.0316734	0.428732	34720.3	60578.7	37052
F7GWL3	Adenylate kinase 4 OS=Macaca mulatta GN=AK4 PE=3 SV=2	AK4	0	3	12.76	1.765	0.858	0.82	-0.22	0.0269488	0.998082	2015.4	3557.8	3053.4
A0A1D5Q361	Four and a half LIM domains 1 OS=Macaca mulatta GN=FHL1 PE=4 SV=1	FHL1	0	3	263.52	1.789	0.376	0.84	-1.41	0.0223015	0.00556637	36784.8	65816.4	24770.9
A0A1D5QWE9	5'-AMP-activated protein kinase subunit beta-2 OS=Macaca mulatta GN=PRKAB2 PE=2 SV=1	PRKAB2	0	2	15.92	1.842	1.123	0.88	0.17	0.00477076	0.998082	802.9	1479.1	1660.6
A0A1D5R999	Alpha-crystallin B chain OS=Macaca mulatta GN=CRYAB PE=2 SV=1	CRYAB	0	14	497.3	1.929	0.538	0.95	-0.9	0.00724731	0.191193	28972	55898.8	30055.8
F6SD23	Apolipoprotein A-II OS=Macaca mulatta GN=APOA2 PE=4 SV=2	APOA2	0	3	25.66	1.933	0.565	0.95	-0.82	0.00711879	0.272221	3367.9	6508.7	3678.5
G7NL83	Calponin OS=Macaca mulatta GN=CNN1 PE=2 SV=1	CNN1	0	20	2785.88	1.935	0.367	0.95	-1.45	0.00696838	0.00391485	259237	501593	184127
G7NG34	Tenascin OS=Macaca mulatta GN=EGK_07387 PE=4 SV=1	EGK_07387	0	4	1130.78	2.021	1.488	1.01	0.57	0.00358851	0.575505	52683.3	106460	158427
H9FUI2	Muscleblind like splicing regulator 1 OS=Macaca mulatta GN=MBNL1 PE=2 SV=1	MBNL1	0	3	13.26	2.028	0.587	1.02	-0.77	0.00247285	0.333544	1301.4	2639.4	1549.8
H9FMM8	Calponin OS=Macaca mulatta GN=CNN2 PE=2 SV=1	CNN2	0	9	262.81	2.054	0.596	1.04	-0.75	0.0026575	0.363318	11720.1	24067.4	14339.4
H9Z842	Glutathione S-transferase Mu 4 isoform 1 OS=Macaca mulatta GN=GSTM4 PE=2 SV=1	GSTM4	0	2	88.83	2.132	0.391	1.09	-1.35	0.000248688	0.00564097	728.4	1552.9	607.7
G7MXF7	Cofilin-2 OS=Macaca mulatta GN=CFL2 PE=2 SV=1	CFL2	0	7	117.94	2.152	0.467	1.11	-1.1	0.00108944	0.0619629	5729.1	12328.5	5755.9
F1D884	Anti-quaternary epitope monoclonal antibody heavy chain (Fragment) OS=Macaca mulatta PE=2 SV=1		0	2	10.77	2.331	0.51	1.22	-0.97	6.09072e-05	0.108726	989.1	2305.6	1176.4
F7ECM8	Tenascin C OS=Macaca mulatta GN=TNC PE=4 SV=2	TNC	0	2	1043.32	2.411	0.911	1.27	-0.13	1.1342e-05	0.998082	670.4	1616.5	1473.4
F6X606	Sulfotransferase OS=Macaca mulatta GN=LOC704658 PE=3 SV=2	LOC704658	0	5	23.08	2.873	0.406	1.52	-1.3	1.16911e-06	0.0125571	1369.8	3935.9	1598.8
F7FWQ8	28S ribosomal protein S23, mitochondrial OS=Macaca mulatta GN=MRPS23 PE=2 SV=1	MRPS23	0.001	2	5.92	3	0.92	1.58	-0.12	7.32848e-09	0.998082	398.5	1195.5	1100.1
F6XMZ4	Cochlin OS=Macaca mulatta GN=COCH PE=2 SV=2	COCH	0	4	23.34	3.023	0.611	1.6	-0.71	2.69011e-07	0.426707	1218.1	3681.7	2250.4
A0A1D5QDA6	Anion exchange protein OS=Macaca mulatta GN=SLC4A7 PE=3 SV=1	SLC4A7	0	3	11.56	3.09	1.469	1.63	0.55	4.83307e-12	0.505245	105.1	324.6	476.8
Q18PF0	Major histocompatibility complex class II (Fragment) OS=Macaca mulatta PE=2 SV=1		0	2	11.06	3.325	0.352	1.73	-1.51	4.39871e-11	0.00138205	305.6	1016.2	357.5
B5M481	MHC class II antigen OS=Macaca mulatta GN=Mamu-DPB PE=2 SV=1	Mamu-DPB	0	3	14	3.557	0.182	1.83	-2.46	1.45921e-10	2.00473e-10	705.2	2508.7	456.7
H9FTJ0	Beta-parvin isoform b OS=Macaca mulatta GN=PARVB PE=2 SV=1	PARVB	0	3	72.27	3.714	0.739	1.89	-0.44	7.19988e-11	0.865073	724.3	2689.7	1987.8
B2LW71	MHC class I antigen OS=Macaca mulatta GN=Mamu-B PE=2 SV=1	Mamu-B	0	2	26.81	11.544	0.11	3.53	-3.19	1.03184e-15	2.01842e-15	75.4	870.6	95.5

## Sheet: Altered proteins in C-B
Accession	Description	Gene Name	Exp. q-value: Combined	# Unique Peptides	Score Sequest HT: Sequest HT	129/127	130/129	log2:129/127	log2:130/129	Adj. P-Value_129/127	Adj. P-Value_130/129	Abundances_Normalized_127	Abundances_Normalized_129	Abundances_Normalized_130
B2LW71	MHC class I antigen OS=Macaca mulatta GN=Mamu-B PE=2 SV=1	Mamu-B	0	2	26.81	11.544	0.11	3.53	-3.19	1.03184e-15	2.01842e-15	75.4	870.6	95.5
B5M481	MHC class II antigen OS=Macaca mulatta GN=Mamu-DPB PE=2 SV=1	Mamu-DPB	0	3	14	3.557	0.182	1.83	-2.46	1.45921e-10	2.00473e-10	705.2	2508.7	456.7
F7AIZ5	Ectonucleotide pyrophosphatase/phosphodiesterase 6 OS=Macaca mulatta GN=ENPP6 PE=4 SV=2	ENPP6	0	13	183.4	1.656	0.278	0.73	-1.85	0.0640688	3.99579e-05	16333.2	27050.3	7513.4
F7ANQ9	Protein S100 OS=Macaca mulatta GN=S100B PE=2 SV=1	S100B	0	2	22.23	0.505	0.286	-0.98	-1.81	0.0442465	1.62176e-05	1253.1	633.2	180.9
A0A1D5RDW1	Myelin P2 protein OS=Macaca mulatta GN=PMP2 PE=2 SV=1	PMP2	0	11	308.93	0.84	0.299	-0.25	-1.74	0.950025	0.000169886	47967.5	40284.3	12030.9
A0A1D5RAM0	Tubulin-specific chaperone A OS=Macaca mulatta GN=TBCA PE=3 SV=1	TBCA	0	3	11.42	1.448	0.33	0.53	-1.6	0.242648	0.000493344	1614.6	2337.6	770.3
H9FXQ3	Parathymosin OS=Macaca mulatta GN=PTMS PE=2 SV=1	PTMS	0	4	43.47	1.191	0.332	0.25	-1.59	0.816916	0.00106642	6260.8	7456.2	2475.7
F6XUA5	Transgelin OS=Macaca mulatta GN=TAGLN PE=3 SV=1	TAGLN	0	25	3347.49	1.707	0.338	0.77	-1.57	0.0438767	0.00138205	293541	501110	169182
H9ZD06	Triosephosphate isomerase OS=Macaca mulatta GN=TPI1 PE=2 SV=1	TPI1	0	15	298.12	1.319	0.339	0.4	-1.56	0.523366	0.00146673	25732.5	33934.5	11502.9
Q18PF0	Major histocompatibility complex class II (Fragment) OS=Macaca mulatta PE=2 SV=1		0	2	11.06	3.325	0.352	1.73	-1.51	4.39871e-11	0.00138205	305.6	1016.2	357.5
I0FSL5	Phosphoglycerate kinase OS=Macaca mulatta GN=PGK1 PE=2 SV=1	PGK1	0	23	318.5	1.444	0.36	0.53	-1.47	0.275643	0.00294151	31831.1	45949.1	16534
G7MDL9	Protein S100-A10 OS=Macaca mulatta GN=S100A10 PE=2 SV=1	S100A10	0	3	49.79	0.975	0.361	-0.04	-1.47	0.995194	0.00310738	6686.8	6518.4	2355.9
I0FWJ4	Protein phosphatase 1 regulatory subunit 14A OS=Macaca mulatta GN=PPP1R14A PE=2 SV=1	PPP1R14A	0	3	38.31	1.645	0.361	0.72	-1.47	0.069125	0.00302153	4217.4	6939.1	2503.4
G7NL83	Calponin OS=Macaca mulatta GN=CNN1 PE=2 SV=1	CNN1	0	20	2785.88	1.935	0.367	0.95	-1.45	0.00696838	0.00391485	259237	501593	184127
G7NS79	SH3 domain-binding glutamic acid-rich-like protein OS=Macaca mulatta GN=SH3BGRL PE=2 SV=1	SH3BGRL	0	7	92.97	1.346	0.369	0.43	-1.44	0.459668	0.00418085	5421.8	7299	2691.7
A0A1D5R1D5	Phosphate cytidylyltransferase 2, ethanolamine OS=Macaca mulatta GN=PCYT2 PE=4 SV=1	PCYT2	0	2	6.59	1.033	0.37	0.05	-1.43	0.830246	0.00150978	398.1	411.3	152.2
H9Z920	Malate dehydrogenase OS=Macaca mulatta GN=MDH1 PE=2 SV=1	MDH1	0	12	135.87	1.54	0.373	0.62	-1.42	0.148869	0.00503322	17858.7	27502.2	10268.4
A0A1D5Q361	Four and a half LIM domains 1 OS=Macaca mulatta GN=FHL1 PE=4 SV=1	FHL1	0	3	263.52	1.789	0.376	0.84	-1.41	0.0223015	0.00556637	36784.8	65816.4	24770.9
F7HQ10	L-lactate dehydrogenase OS=Macaca mulatta GN=LDHB PE=2 SV=1	LDHB	0	13	202.04	1.473	0.38	0.56	-1.4	0.237316	0.00630266	16716.6	24618.1	9352.4
A0A1D5RE81	Nicotinate-nucleotide pyrophosphorylase [carboxylating] OS=Macaca mulatta GN=QPRT PE=3 SV=1	QPRT	0	2	12.55	0.947	0.386	-0.08	-1.37	0.995194	0.00489859	1588.6	1503.9	580.9
F6TS20	Diazepam binding inhibitor, acyl-CoA binding protein OS=Macaca mulatta GN=DBI PE=4 SV=2	DBI	0	2	17.99	1.046	0.39	0.07	-1.36	0.958754	0.0052817	1982.6	2074.4	808.9
H9Z842	Glutathione S-transferase Mu 4 isoform 1 OS=Macaca mulatta GN=GSTM4 PE=2 SV=1	GSTM4	0	2	88.83	2.132	0.391	1.09	-1.35	0.000248688	0.00564097	728.4	1552.9	607.7
F7GGM3	Phosphoglycerate mutase OS=Macaca mulatta GN=PGAM1 PE=2 SV=1	PGAM1	0	9	144.82	1.256	0.396	0.33	-1.34	0.678122	0.0108776	11661.9	14644.2	5793.3
H9FR54	S-formylglutathione hydrolase OS=Macaca mulatta GN=ESD PE=2 SV=1	ESD	0	8	116.02	1.553	0.402	0.64	-1.31	0.13598	0.011082	9640.6	14971.4	6023.6
F7GRZ9	Lactoylglutathione lyase OS=Macaca mulatta GN=GLO1 PE=2 SV=1	GLO1	0	6	52.94	1.26	0.404	0.33	-1.31	0.669483	0.0116703	6594.4	8309.5	3356.7
F6X606	Sulfotransferase OS=Macaca mulatta GN=LOC704658 PE=3 SV=2	LOC704658	0	5	23.08	2.873	0.406	1.52	-1.3	1.16911e-06	0.0125571	1369.8	3935.9	1598.8
H9Z843	Glutathione S-transferase OS=Macaca mulatta GN=GSTM1 PE=2 SV=1	GSTM1	0	7	148.23	1.376	0.407	0.46	-1.3	0.393042	0.0130043	16824.2	23153.3	9428.6
F7HCD8	Cysteine and glycine rich protein 1 OS=Macaca mulatta GN=CSRP1 PE=2 SV=1	CSRP1	0	13	1332.3	1.378	0.409	0.46	-1.29	0.388718	0.013941	138496	190805	78109.2
H9EQR2	Nuclear transport factor 2 OS=Macaca mulatta GN=NUTF2 PE=2 SV=1	NUTF2	0	4	22.39	1.278	0.41	0.35	-1.29	0.629742	0.0139989	3823.6	4886.2	2001
G7MTJ5	3-hydroxybutyrate dehydrogenase type 2 OS=Macaca mulatta GN=BDH2 PE=2 SV=1	BDH2	0	2	6.84	1.464	0.412	0.55	-1.28	0.122365	0.0108776	1005.8	1473	607.5
G7MKT4	Dyxin OS=Macaca mulatta GN=LMCD1 PE=2 SV=1	LMCD1	0	17	124.52	1.348	0.414	0.43	-1.27	0.454702	0.0162021	21019.7	28339.6	11739.5
H9FYS7	Spermine synthase OS=Macaca mulatta GN=SMS PE=2 SV=1	SMS	0	4	11.37	1.144	0.415	0.19	-1.27	0.857294	0.0108776	1756.9	2010.6	835.2
H9YUH8	NEDD8-activating enzyme E1 catalytic subunit isoform 1 OS=Macaca mulatta GN=UBA3 PE=2 SV=1	UBA3	0	2	16.2	1.639	0.417	0.71	-1.26	0.00724731	0.0108776	308.8	506	211.2
F7F6H0	Peroxiredoxin-6 OS=Macaca mulatta GN=PRDX6 PE=2 SV=1	PRDX6	0	16	114.86	1.407	0.421	0.49	-1.25	0.338353	0.0196353	12291.5	17298.9	7279
A0A1D5Q1R6	S-(hydroxymethyl)glutathione dehydrogenase OS=Macaca mulatta GN=ADH5 PE=3 SV=1	ADH5	0	11	126.21	1.228	0.425	0.3	-1.24	0.736722	0.022123	14476.7	17774	7549
F6TLQ6	Glucose-6-phosphate isomerase OS=Macaca mulatta GN=LOC717980 PE=3 SV=2	LOC717980	0	19	306.33	1.311	0.426	0.39	-1.23	0.543533	0.0229794	31747.4	41616.7	17729.8
H9FB02	Rho GDP-dissociation inhibitor 1 isoform a (Fragment) OS=Macaca mulatta GN=ARHGDIA PE=2 SV=1	ARHGDIA	0	7	80.13	1.305	0.427	0.38	-1.23	0.559221	0.0232258	10791.7	14085.1	6008.6
F7HEV1	Cellular retinoic acid binding protein 1 OS=Macaca mulatta GN=CRABP1 PE=3 SV=1	CRABP1	0	5	34.24	0.967	0.427	-0.05	-1.23	0.995194	0.0232258	4905.1	4744.4	2023.8
I2CYP4	Peptidyl-prolyl cis-trans isomerase OS=Macaca mulatta GN=PIN1 PE=2 SV=1	PIN1	0	4	49.95	1.146	0.43	0.2	-1.22	0.893655	0.0256325	4199.1	4812.2	2068.3
G7MP28	Ribosome maturation protein SBDS OS=Macaca mulatta GN=SBDS PE=2 SV=1	SBDS	0	10	80.07	1.277	0.433	0.35	-1.21	0.629742	0.0279967	8393.7	10721.3	4641.6
F7H2A5	Profilin OS=Macaca mulatta GN=PFN1 PE=2 SV=1	PFN1	0	10	313.27	1.511	0.436	0.6	-1.2	0.184896	0.0299528	26238.6	39635.8	17282
I2CTK3	Echinoderm microtubule-associated protein-like 2 isoform 1 OS=Macaca mulatta GN=EML2 PE=2 SV=1	EML2	0	10	80.52	1.138	0.438	0.19	-1.19	0.906237	0.0313752	12251.5	13944.2	6112.8
F7DLR1	Cystatin-B OS=Macaca mulatta GN=CSTB PE=2 SV=1	CSTB	0	5	63.75	1.167	0.45	0.22	-1.15	0.857775	0.043165	4989.6	5822.6	2622
F7G9Y1	Phosphoglucomutase-1 isoform 1 OS=Macaca mulatta GN=PGM1 PE=2 SV=1	PGM1	0	16	109.03	1.097	0.45	0.13	-1.15	0.945265	0.0431173	15005.1	16467.5	7413.2
F7HI93	Calcyphosine OS=Macaca mulatta GN=CAPS PE=4 SV=2	CAPS	0	2	6.49	0.586	0.45	-0.77	-1.15	0.197702	0.033817	2077.7	1218.6	548.6
F7A9X9	Retinol binding protein 1 OS=Macaca mulatta GN=RBP1 PE=3 SV=2	RBP1	0	3	25.17	0.979	0.451	-0.03	-1.15	0.995194	0.0435719	3774.2	3694.8	1665.8
G7NMT4	Tubulin-specific chaperone B OS=Macaca mulatta GN=EGK_10515 PE=4 SV=1	EGK_10515	0	5	30.99	1.076	0.454	0.11	-1.14	0.950025	0.0471359	2944.2	3168.2	1437.9
A0A1D5R6S4	Solute carrier family 13 member 3 OS=Macaca mulatta GN=SLC13A3 PE=4 SV=1	SLC13A3	0	2	10.86	0.406	0.455	-1.3	-1.14	0.00131383	0.0302686	1422.1	578.1	262.8
F6PP70	Chloride intracellular channel protein OS=Macaca mulatta GN=CLIC4 PE=2 SV=1	CLIC4	0	11	220.22	1.348	0.459	0.43	-1.12	0.454692	0.0538078	18012.8	24286.2	11156.7
A0A1D5QKX6	Apolipoprotein B OS=Macaca mulatta GN=APOB PE=4 SV=1	APOB	0	11	45.34	1	0.46	0	-1.12	0.995194	0.0539469	4446.3	4448.4	2044.2
F7ED68	Neurofilament light OS=Macaca mulatta GN=NEFL PE=2 SV=1	NEFL	0	31	789.38	0.494	0.46	-1.02	-1.12	0.0179322	0.0545398	110182	54386.8	25015.6
F6RRJ7	Adenylate kinase isoenzyme 1 OS=Macaca mulatta GN=AK1 PE=3 SV=1	AK1	0	2	24.84	1.29	0.461	0.37	-1.12	0.601092	0.0561422	2321	2994.9	1382
F7D894	NmrA like redox sensor 1 OS=Macaca mulatta GN=NMRAL1 PE=2 SV=1	NMRAL1	0	5	19.58	1.088	0.463	0.12	-1.11	0.946048	0.0575945	4201.7	4569.5	2114.3
F7H0C7	Annexin OS=Macaca mulatta GN=ANXA2 PE=3 SV=2	ANXA2	0	27	708.33	1.263	0.464	0.34	-1.11	0.661038	0.0589556	83685.9	105725	49033.7
F6Y0R1	Calcium-binding protein 39 OS=Macaca mulatta GN=CAB39 PE=2 SV=1	CAB39	0	4	34.22	1.346	0.466	0.43	-1.1	0.459894	0.0612074	5622.3	7568.3	3528.5
G7MXF7	Cofilin-2 OS=Macaca mulatta GN=CFL2 PE=2 SV=1	CFL2	0	7	117.94	2.152	0.467	1.11	-1.1	0.00108944	0.0619629	5729.1	12328.5	5755.9
F6Z1Q1	Adenosine kinase isoform b OS=Macaca mulatta GN=ADK PE=2 SV=1	ADK	0	4	17.75	0.95	0.468	-0.07	-1.09	0.995194	0.0472999	1671.7	1588.8	743.8
A0A023JCQ5	Flavin-containing monooxygenase OS=Macaca mulatta GN=FMO3 PE=2 SV=1	FMO3	0	7	23.89	0.921	0.47	-0.12	-1.09	0.995194	0.0668241	5111.5	4709.5	2214.7
H9FWC2	Chromosome 1 open reading frame 123 OS=Macaca mulatta GN=C1orf123 PE=2 SV=1	C1orf123	0	4	22.28	1.079	0.47	0.11	-1.09	0.936296	0.0484732	1654.1	1784.8	839.7
F7HMA2	CDV3 homolog OS=Macaca mulatta GN=CDV3 PE=2 SV=2	CDV3	0.001	2	5.65	1.253	0.47	0.33	-1.09	0.685466	0.0672959	2182.5	2734.5	1284.6
F7GYM9	Plastin 3 OS=Macaca mulatta GN=PLS3 PE=4 SV=2	PLS3	0	25	198.7	1.513	0.471	0.6	-1.09	0.18156	0.0683135	18987.8	28727.3	13539.3
H9FZA7	Ubiquitin-conjugating enzyme E2 N OS=Macaca mulatta GN=UBE2N PE=2 SV=1	UBE2N	0	6	64.96	1.185	0.472	0.24	-1.08	0.827872	0.0695706	7024.9	8321.9	3929.1
F6XQP2	Rab GDP dissociation inhibitor OS=Macaca mulatta GN=GDI2 PE=2 SV=1	GDI2	0	13	225.66	1.192	0.474	0.25	-1.08	0.81617	0.0717403	22552.4	26888.8	12750.1
F7FP94	Calcyclin binding protein OS=Macaca mulatta GN=CACYBP PE=2 SV=2	CACYBP	0	8	60.37	1.272	0.475	0.35	-1.07	0.639125	0.0730751	6516.9	8290.1	3938.7
G7MH02	Transcription factor BTF3 OS=Macaca mulatta GN=BTF3L4 PE=2 SV=1	BTF3L4	0	3	32.05	1.046	0.475	0.07	-1.07	0.945265	0.0593478	1275	1334.1	633.5
F7DKF9	Parvalbumin OS=Macaca mulatta GN=PVALB PE=3 SV=2	PVALB	0	2	13.15	0.823	0.476	-0.28	-1.07	0.988053	0.0633334	1004.2	826.6	393.2
A0A1D5R5D2	Secernin 1 OS=Macaca mulatta GN=SCRN1 PE=4 SV=1	SCRN1	0	6	53.75	1.011	0.476	0.02	-1.07	0.995194	0.0739238	4850.6	4902	2335.7
G7NBW9	Glutathione S-transferase P (Fragment) OS=Macaca mulatta GN=EGK_05927 PE=4 SV=1	EGK_05927	0	8	258.38	1.417	0.476	0.5	-1.07	0.320903	0.0731485	21679.3	30723.7	14623.1
F7G7C4	Phosphatidylinositol transfer protein beta OS=Macaca mulatta GN=PITPNB PE=4 SV=2	PITPNB	0	5	31.91	1.035	0.478	0.05	-1.06	0.980518	0.0769164	5005.2	5178.1	2476.2
A0A1D5QQ04	Immunoglobulin kappa constant OS=Macaca mulatta GN=IGKC PE=4 SV=1	IGKC	0	2	30.85	1.551	0.478	0.63	-1.07	0.138535	0.0782062	1748.4	2711	1294.8
A0A1D5Q6M6	Serine/threonine-protein phosphatase 2A 56 kDa regulatory subunit OS=Macaca mulatta GN=PPP2R5A PE=2 SV=1	PPP2R5A	0	8	60.67	1.134	0.479	0.18	-1.06	0.91233	0.0785729	6459.7	7325.1	3509.4
A0A023JBX5	Glutathione S-transferase OS=Macaca mulatta GN=GSTM2 PE=2 SV=1	GSTM2	0	6	111.25	1.189	0.48	0.25	-1.06	0.821647	0.0796854	6341.2	7538.2	3618
A0A1D5QV65	Glutathione S-transferase alpha 4 OS=Macaca mulatta GN=GSTA4 PE=4 SV=1	GSTA4	0.001	2	6.28	0.914	0.481	-0.13	-1.06	0.995194	0.0731485	1279.2	1169.3	562.3
F7HA35	Cytoplasmic antiproteinase 3 OS=Macaca mulatta GN=SERPINB9 PE=2 SV=1	SERPINB9	0	6	39.77	1.327	0.481	0.41	-1.06	0.503233	0.0806003	3024.1	4013.6	1931.4
F7FLQ1	Rab GDP dissociation inhibitor OS=Macaca mulatta GN=GDI1 PE=2 SV=1	GDI1	0	13	268.59	1.186	0.485	0.25	-1.04	0.827643	0.0848686	16430	19482.5	9443.7
F6SMQ4	Dimethylarginine dimethylaminohydrolase 2 OS=Macaca mulatta GN=DDAH2 PE=2 SV=1	DDAH2	0	9	138.1	1.01	0.485	0.01	-1.04	0.995194	0.0848686	9646.9	9742	4721.9
F7HB67	Dimethylarginine dimethylaminohydrolase 1 OS=Macaca mulatta GN=DDAH1 PE=2 SV=1	DDAH1	0	12	94.1	0.706	0.485	-0.5	-1.05	0.62547	0.0848686	10451.1	7374	3573.3
A0A1D5RF33	Endosulfine alpha OS=Macaca mulatta GN=ENSA PE=4 SV=1	ENSA	0	5	28.08	0.991	0.486	-0.01	-1.04	0.995194	0.0872299	4257.6	4221	2052.6
F7CA88	Ribonuclease/angiogenin inhibitor 1 OS=Macaca mulatta GN=RNH1 PE=4 SV=1	RNH1	0	21	151.71	1.417	0.486	0.5	-1.04	0.320903	0.0862154	13120.3	18589.4	9026.7
F7C5I2	Dual specificity phosphatase 3 OS=Macaca mulatta GN=DUSP3 PE=2 SV=1	DUSP3	0	6	63.58	1.286	0.488	0.36	-1.03	0.611061	0.0886111	4626.8	5952.2	2906.2
F7DI11	Cysteine-rich protein 1 OS=Macaca mulatta GN=CRIP1 PE=2 SV=1	CRIP1	0	3	82.26	1.272	0.489	0.35	-1.03	0.63965	0.0895346	15875.9	20191.1	9875.8
H9EVG6	Aspartate aminotransferase OS=Macaca mulatta GN=GOT1 PE=2 SV=1	GOT1	0	6	39.22	1.202	0.489	0.27	-1.03	0.797128	0.0893925	2797.5	3362.5	1644.3
F7H2J8	Phosphoserine aminotransferase OS=Macaca mulatta GN=PSAT1 PE=2 SV=1	PSAT1	0	3	9.42	0.943	0.49	-0.08	-1.03	0.995194	0.0806003	1351.1	1274.3	624.2
F7GKB9	Carboxymethylenebutenolidase homolog OS=Macaca mulatta GN=CMBL PE=2 SV=1	CMBL	0	3	11.62	0.856	0.49	-0.22	-1.03	0.961838	0.0804958	2621.3	2244.8	1099.9
F7H4H9	Tyrosine 3-monooxygenase/tryptophan 5-monooxygenase activation protein theta OS=Macaca mulatta GN=YWHAQ PE=3 SV=2	YWHAQ	0	9	346.23	1.187	0.49	0.25	-1.03	0.827465	0.091058	21041.7	24971.4	12235.8
F6WVM8	Transporter OS=Macaca mulatta GN=SLC6A1 PE=2 SV=1	SLC6A1	0	5	32.71	0.357	0.491	-1.49	-1.03	2.97124e-05	0.0929164	8402.3	2998.2	1472.5
F7HNN9	Eukaryotic translation initiation factor 5A OS=Macaca mulatta GN=EIF5A PE=2 SV=1	EIF5A	0	6	43.87	1.282	0.492	0.36	-1.02	0.61942	0.09425	5660.6	7256.3	3571
G7MI71	Fatty acid binding protein 3 OS=Macaca mulatta GN=FABP3 PE=2 SV=1	FABP3	0	5	13.96	1.228	0.494	0.3	-1.02	0.736066	0.0985456	2828.9	3474.1	1717.2
F7HJF7	Eukaryotic translation initiation factor 1A, X-linked OS=Macaca mulatta GN=EIF1AX PE=3 SV=2	EIF1AX	0.001	2	6.38	0.86	0.499	-0.22	-1	0.995194	0.09425	950.7	817.8	408.2
F6WXP0	Platelet activating factor acetylhydrolase 1b catalytic subunit 2 OS=Macaca mulatta GN=PAFAH1B2 PE=2 SV=1	PAFAH1B2	0.001	2	6.14	1.088	0.499	0.12	-1	0.927087	0.0809311	1707.2	1856.7	925.7
G7N9F6	Visinin like 1 OS=Macaca mulatta GN=VSNL1 PE=2 SV=1	VSNL1	0	3	13.01	0.574	0.499	-0.8	-1	0.208409	0.0850574	1265.6	726.3	362.7
H9EMZ8	Chloride intracellular channel protein OS=Macaca mulatta GN=CLIC1 PE=2 SV=1	CLIC1	0	12	111.41	1.171	0.499	0.23	-1	0.851158	0.107159	7663.6	8975.3	4478.2
G7N8S7	Isocitrate dehydrogenase [NADP] OS=Macaca mulatta GN=EGK_04742 PE=3 SV=1	EGK_04742	0	12	73.36	1.489	0.499	0.57	-1	0.215242	0.107198	7440.5	11076.2	5527.6
A0A1D5QRV5	Neurofilament medium OS=Macaca mulatta GN=NEFM PE=3 SV=1	NEFM	0	32	808.36	0.516	0.5	-0.96	-1	0.0302445	0.10802	88748.3	45774.7	22868.9
I0FLC3	Leukotriene A(4) hydrolase OS=Macaca mulatta GN=LTA4H PE=2 SV=1	LTA4H	0	12	60.98	1.105	0.501	0.14	-1	0.945265	0.11034	6117.3	6758.3	3383.7
A0A1D5QVA2	Phospholysine phosphohistidine inorganic pyrophosphate phosphatase OS=Macaca mulatta GN=LHPP PE=4 SV=1	LHPP	0	6	26.32	1.149	0.501	0.2	-1	0.888228	0.110536	2676	3073.8	1539.7
G7MSQ8	Phosphoglucomutase-2 OS=Macaca mulatta GN=EGK_15643 PE=4 SV=1	EGK_15643	0	12	41.66	1.102	0.503	0.14	-0.99	0.945265	0.114036	5504.9	6067.4	3050.9
I2CWU4	Glyceraldehyde-3-phosphate dehydrogenase OS=Macaca mulatta GN=GAPDH PE=2 SV=1	GAPDH	0	8	1026.87	1.171	0.508	0.23	-0.98	0.851469	0.124149	64096	75027.2	38098.8
F6QDW4	Transaldolase OS=Macaca mulatta GN=TALDO1 PE=3 SV=2	TALDO1	0	12	84.23	1.205	0.508	0.27	-0.98	0.788297	0.124149	10793.3	13004.1	6603.4
H9EWD6	Hepatoma-derived growth factor OS=Macaca mulatta GN=HDGF PE=2 SV=1	HDGF	0	10	60.92	0.971	0.508	-0.04	-0.98	0.995194	0.123866	9818.5	9532.2	4837.6
F6VKN1	Aminopeptidase OS=Macaca mulatta GN=ANPEP PE=3 SV=2	ANPEP	0	15	109.34	0.709	0.509	-0.5	-0.97	0.638432	0.125786	13119.9	9307.3	4738.3
F1D884	Anti-quaternary epitope monoclonal antibody heavy chain (Fragment) OS=Macaca mulatta PE=2 SV=1		0	2	10.77	2.331	0.51	1.22	-0.97	6.09072e-05	0.108726	989.1	2305.6	1176.4
F6YS66	Filamin B OS=Macaca mulatta GN=FLNB PE=4 SV=2	FLNB	0	82	1263.73	0.839	0.511	-0.25	-0.97	0.950025	0.129049	72935.1	61161.9	31234.7
F6SYJ3	Fructose-bisphosphate aldolase OS=Macaca mulatta GN=ALDOA PE=3 SV=1	ALDOA	0	16	403.91	1.132	0.513	0.18	-0.96	0.913462	0.13234	41820.9	47328.4	24260.4
F7BLE8	Caveolae associated protein 2 OS=Macaca mulatta GN=CAVIN2 PE=2 SV=1	CAVIN2	0	9	107.01	0.697	0.513	-0.52	-0.96	0.589558	0.13234	13155.3	9170.6	4700.4
A0A1D5R005	Receptor for activated C kinase 1 OS=Macaca mulatta GN=RACK1 PE=4 SV=1	RACK1	0	13	96.79	1.208	0.514	0.27	-0.96	0.779286	0.135116	12342.3	14914.1	7662.1
H9FMP4	Superoxide dismutase [Cu-Zn] OS=Macaca mulatta GN=SOD1 PE=2 SV=1	SOD1	0	5	110.02	1.305	0.516	0.38	-0.95	0.560275	0.140428	6169.1	8048.3	4153.1
H9Z2M1	Gamma-glutamyltransferase 5 isoform b OS=Macaca mulatta GN=GGT5 PE=2 SV=1	GGT5	0	11	93.31	1.111	0.517	0.15	-0.95	0.939828	0.142688	9151.6	10167.6	5259.5
A0A1D5Q3A9	NDRG family member 2 OS=Macaca mulatta GN=NDRG2 PE=4 SV=1	NDRG2	0	2	9.82	0.936	0.517	-0.1	-0.95	0.995194	0.142678	2964.3	2775.4	1435.1
F7EW08	Carnosine dipeptidase 2 OS=Macaca mulatta GN=CNDP2 PE=2 SV=1	CNDP2	0	9	46.79	1.092	0.519	0.13	-0.95	0.946048	0.146043	4272.1	4663.7	2420.6
H9EM17	Destrin isoform a OS=Macaca mulatta GN=DSTN PE=2 SV=1	DSTN	0	10	227.62	1.49	0.519	0.58	-0.95	0.212863	0.146043	21339.7	31800.2	16504.8
F6ZLQ5	Creatine kinase, M-type OS=Macaca mulatta GN=CKM PE=3 SV=2	CKM	0	4	44.76	0.644	0.519	-0.64	-0.94	0.414637	0.125027	2033	1308.8	679.9
A0A1D5QNJ4	Cofilin 1 OS=Macaca mulatta GN=CFL1 PE=3 SV=1	CFL1	0	11	213.42	1.448	0.52	0.53	-0.94	0.267891	0.147079	24227.8	35093.2	18231.9
A0A1D5R7P5	Inositol-1-monophosphatase OS=Macaca mulatta GN=IMPA1 PE=3 SV=1	IMPA1	0	7	32.72	1.121	0.52	0.16	-0.94	0.925294	0.147618	2683.6	3007.3	1563.9
F7ERJ8	Obg-like ATPase 1 OS=Macaca mulatta GN=OLA1 PE=3 SV=2	OLA1	0	13	78.94	1.123	0.52	0.17	-0.94	0.919751	0.147079	7607.7	8539.7	4437.4
F7D7B0	Autophagy-related protein 3 OS=Macaca mulatta GN=ATG3 PE=2 SV=1	ATG3	0	2	11.44	1.09	0.52	0.12	-0.94	0.736938	0.122284	580.7	633	329.1
F6XFG9	14-3-3 protein beta/alpha OS=Macaca mulatta GN=YWHAB PE=2 SV=1	YWHAB	0	5	330.26	1.19	0.521	0.25	-0.94	0.817391	0.149622	9876	11751.7	6125.4
A0A1D5RKL1	Activated leukocyte cell adhesion molecule OS=Macaca mulatta GN=ALCAM PE=4 SV=1	ALCAM	0	14	102.59	0.579	0.523	-0.79	-0.93	0.129264	0.153955	25788.7	14925.2	7812.1
I0FGG7	Desmoplakin isoform I OS=Macaca mulatta GN=DSP PE=2 SV=1	DSP	0	74	403.01	0.808	0.523	-0.31	-0.94	0.931873	0.15173	61489.4	49661.4	25949.8
A0A1D5QQB8	Ubiquitin conjugating enzyme E2 L3 OS=Macaca mulatta GN=UBE2L3 PE=3 SV=1	UBE2L3	0	7	46.98	1.073	0.524	0.1	-0.93	0.950835	0.15499	2876.8	3086.8	1617.9
F7F7R4	Endothelial cell protein C receptor OS=Macaca mulatta GN=EGK_02471 PE=4 SV=1	EGK_02471	0	2	23.95	0.874	0.524	-0.19	-0.93	0.980639	0.154449	3431	2999	1570.6
I2CVY8	Selenium-binding protein 1 OS=Macaca mulatta GN=SELENBP1 PE=2 SV=1	SELENBP1	0	20	247.84	0.934	0.525	-0.1	-0.93	0.995194	0.157892	27229	25418.6	13353.8
I2CWE4	BTB/POZ domain-containing protein KCTD12 OS=Macaca mulatta GN=KCTD12 PE=2 SV=1	KCTD12	0	7	42.92	0.951	0.525	-0.07	-0.93	0.999502	0.157892	3981.9	3786.9	1989
H9FQ52	Cysteine-rich protein 2 OS=Macaca mulatta GN=CRIP2 PE=2 SV=1	CRIP2	0	7	209.43	1.127	0.526	0.17	-0.93	0.917869	0.158701	23716.2	26718.3	14049.9
G7MGP9	Alcohol dehydrogenase [NADP+] OS=Macaca mulatta GN=AKR1A1 PE=2 SV=1	AKR1A1	0	9	82.83	1.079	0.527	0.11	-0.93	0.948183	0.160624	3327.6	3590.7	1891
F6WZM7	Stathmin OS=Macaca mulatta GN=STMN1 PE=3 SV=2	STMN1	0	4	19.12	0.639	0.528	-0.65	-0.92	0.330233	0.147618	3471.3	2219.4	1171.3
F6R1N2	L-lactate dehydrogenase OS=Macaca mulatta GN=LOC696854 PE=2 SV=2	LOC696854	0	8	224.34	1.354	0.53	0.44	-0.92	0.438845	0.17134	28785	38971.1	20657.2
F6XLR8	14-3-3 protein gamma OS=Macaca mulatta GN=YWHAG PE=2 SV=1	YWHAG	0	8	324.4	1.221	0.531	0.29	-0.91	0.753916	0.173691	21856.4	26676.9	14161.3
G7MRK7	Heat shock 70 kDa protein 1/2 OS=Macaca mulatta GN=HSPA1B PE=2 SV=1	HSPA1B	0	24	814.76	1.144	0.531	0.19	-0.91	0.895416	0.175682	76336.2	87354.4	46428.3
A0A1D5Q9E7	HOP homeobox OS=Macaca mulatta GN=HOPX PE=4 SV=1	HOPX	0	3	41.03	1.185	0.533	0.24	-0.91	0.827872	0.178721	2262.5	2680.2	1428.3
G7MME8	Aldo-keto reductase family 1 member B OS=Macaca mulatta GN=AKR1B1 PE=2 SV=1	AKR1B1	0	8	93.14	1.09	0.537	0.12	-0.9	0.946048	0.190209	8488.3	9249.5	4969.8
F7GWI2	Serine/threonine-protein kinase PAK 2 OS=Macaca mulatta GN=PAK2 PE=2 SV=1	PAK2	0	4	44.6	0.955	0.537	-0.07	-0.9	0.99926	0.189665	3777.6	3607.5	1937.7
A0A1D5R999	Alpha-crystallin B chain OS=Macaca mulatta GN=CRYAB PE=2 SV=1	CRYAB	0	14	497.3	1.929	0.538	0.95	-0.9	0.00724731	0.191193	28972	55898.8	30055.8
H9ES33	Adenosylhomocysteinase OS=Macaca mulatta GN=AHCY PE=2 SV=1	AHCY	0	16	205.55	1.19	0.538	0.25	-0.89	0.816916	0.192482	27921.9	33231.6	17885.9
I0FUX3	14-3-3 protein epsilon OS=Macaca mulatta GN=YWHAE PE=2 SV=1	YWHAE	0	11	370.07	1.192	0.538	0.25	-0.89	0.816496	0.191516	28051.2	33442.8	17987.7
H9ESJ6	Isochorismatase domain containing 1 OS=Macaca mulatta GN=ISOC1 PE=2 SV=1	ISOC1	0	4	14.55	0.99	0.539	-0.02	-0.89	0.995194	0.160624	1885.2	1865.7	1006
A0A075TEP6	Dipeptidylpeptidase 4 OS=Macaca mulatta GN=DPP4 PE=2 SV=1	DPP4	0	5	15.97	0.419	0.54	-1.26	-0.89	0.0010494	0.194244	6060.5	2537.8	1371.5
H9EWM2	Pyridoxal (pyridoxine, vitamin B6) kinase OS=Macaca mulatta GN=PDXK PE=2 SV=1	PDXK	0	2	13.69	0.952	0.54	-0.07	-0.89	0.945265	0.132205	328.3	312.7	168.9
H9EQK3	Hypoxanthine phosphoribosyltransferase OS=Macaca mulatta GN=HPRT1 PE=2 SV=1	HPRT1	0	3	21.75	0.98	0.541	-0.03	-0.89	0.995194	0.17169	2390.9	2343.8	1267.6
F6QVP0	Tryptophanyl-tRNA synthetase OS=Macaca mulatta GN=WARS PE=3 SV=2	WARS	0	9	77.93	1.155	0.542	0.21	-0.88	0.878652	0.202486	6816	7874.1	4269.8
F6S8R2	Programmed cell death 5 OS=Macaca mulatta GN=PDCD5 PE=2 SV=1	PDCD5	0	4	26.04	1.05	0.546	0.07	-0.87	0.964699	0.211034	2783.5	2922	1594.2
A0A1D5QJF6	Apolipoprotein A-I OS=Macaca mulatta GN=APOA1 PE=3 SV=1	APOA1	0	2	238.66	1.163	0.548	0.22	-0.87	0.86466	0.216327	6186.3	7194.7	3940.4
F7CU68	Abhydrolase domain containing 14B OS=Macaca mulatta GN=ABHD14B PE=4 SV=2	ABHD14B	0	2	7.77	0.904	0.548	-0.15	-0.87	0.995194	0.191516	986.1	891.6	488.4
H9FQG2	Coxsackievirus and adenovirus receptor isoform 1 OS=Macaca mulatta GN=CXADR PE=2 SV=1	CXADR	0	3	15.02	0.589	0.549	-0.76	-0.87	0.173957	0.184997	2724.5	1604.2	880.4
F7E9B2	Copine 6 OS=Macaca mulatta GN=CPNE6 PE=4 SV=2	CPNE6	0	3	17.81	0.799	0.55	-0.32	-0.86	0.950025	0.20533	1345.9	1075.6	591.1
F7H5D7	Glutathione S-transferase OS=Macaca mulatta GN=GSTM3 PE=2 SV=1	GSTM3	0	8	75.15	1.462	0.551	0.55	-0.86	0.254656	0.228842	3037.4	4440.7	2448.5
A0A1D5R5H2	Glyoxylate and hydroxypyruvate reductase OS=Macaca mulatta GN=GRHPR PE=3 SV=1	GRHPR	0	5	21.66	1.074	0.551	0.1	-0.86	0.946048	0.204991	1924.6	2067.9	1139.9
I2CUH3	6-phosphogluconate dehydrogenase, decarboxylating OS=Macaca mulatta GN=PGD PE=2 SV=1	PGD	0	4	29.26	0.984	0.552	-0.02	-0.86	0.995194	0.230345	2810.3	2766.1	1527.1
F7HPD4	Podocalyxin OS=Macaca mulatta GN=PODXL PE=3 SV=2	PODXL	0	4	14.67	0.632	0.554	-0.66	-0.85	0.29748	0.235564	4783.5	3022	1673.3
F7EHJ7	Acidic nuclear phosphoprotein 32 family member E OS=Macaca mulatta GN=ANP32E PE=4 SV=2	ANP32E	0	3	28.19	1.004	0.554	0.01	-0.85	0.965611	0.202486	1487.6	1493.3	826.6
G7NQT3	Hydroxyacylglutathione hydrolase, mitochondrial OS=Macaca mulatta GN=EGK_12355 PE=3 SV=1	EGK_12355	0	7	41.09	1.161	0.555	0.22	-0.85	0.867029	0.239414	3436.8	3990.7	2214.9
H9YV72	28 kDa heat-and acid-stable phosphoprotein OS=Macaca mulatta GN=PDAP1 PE=2 SV=1	PDAP1	0	3	20.14	1.058	0.556	0.08	-0.85	0.961287	0.243068	3163.5	3348.3	1861.6
F6SEN6	Alpha-1-antitrypsin OS=Macaca mulatta GN=SERPINA1 PE=2 SV=1	SERPINA1	0	20	213.25	1.343	0.557	0.43	-0.85	0.466511	0.244668	13306.2	17874.6	9948.2
F6RIX6	14-3-3 protein eta OS=Macaca mulatta GN=YWHAH PE=2 SV=1	YWHAH	0	11	252.6	1.472	0.557	0.56	-0.85	0.238787	0.244599	14123.5	20787	11568.2
F7H4J1	Biliverdin reductase A OS=Macaca mulatta GN=BLVRA PE=2 SV=1	BLVRA	0	6	30.1	1.138	0.56	0.19	-0.84	0.906237	0.255744	4588.9	5221.5	2922.1
A0A1D5R215	DEAD-box helicase 19B OS=Macaca mulatta GN=DDX19A PE=4 SV=1	DDX19A	0	3	12.88	1.034	0.56	0.05	-0.84	0.961838	0.224549	1867.7	1930.7	1082
F7GF78	Disks large-associated protein 4 isoform a OS=Macaca mulatta GN=DLGAP4 PE=2 SV=1	DLGAP4	0	3	9.34	1.014	0.561	0.02	-0.83	0.895557	0.216165	515	522	293.1
G7N6L3	Serine/threonine-protein kinase 38-like protein OS=Macaca mulatta GN=EGK_03482 PE=3 SV=1	EGK_03482	0	7	53.83	1.339	0.562	0.42	-0.83	0.475464	0.264974	5651.3	7569.2	4253.6
A0A1D5QYU2	Tyrosine-protein phosphatase non-receptor type OS=Macaca mulatta GN=PTPN11 PE=3 SV=1	PTPN11	0	12	47.62	1.016	0.563	0.02	-0.83	0.995194	0.266937	4503	4575.1	2573.6
G7NBX7	Coronin OS=Macaca mulatta GN=CORO1B PE=2 SV=1	CORO1B	0	18	193.96	1.371	0.563	0.46	-0.83	0.405449	0.267221	27803.7	38124.2	21452.6
H9FNY2	Nuclear migration protein nudC OS=Macaca mulatta GN=NUDC PE=2 SV=1	NUDC	0	7	57.07	1.022	0.564	0.03	-0.83	0.993642	0.269651	7961.2	8133.3	4587
G7MUZ2	Histidyl-tRNA synthetase OS=Macaca mulatta GN=HARS PE=2 SV=1	HARS	0	12	67.84	1.004	0.564	0.01	-0.83	0.995194	0.269651	9727.5	9762.1	5502.7
F6SD23	Apolipoprotein A-II OS=Macaca mulatta GN=APOA2 PE=4 SV=2	APOA2	0	3	25.66	1.933	0.565	0.95	-0.82	0.00711879	0.272221	3367.9	6508.7	3678.5
G7NNN2	EH domain containing 2 OS=Macaca mulatta GN=EHD2 PE=2 SV=1	EHD2	0	30	932.86	1.453	0.565	0.54	-0.82	0.261124	0.270847	63323.6	92029.7	51973.8
F6XI05	Serine/threonine-protein phosphatase OS=Macaca mulatta GN=PPP5C PE=2 SV=1	PPP5C	0	5	23.38	0.976	0.566	-0.04	-0.82	0.995194	0.269434	2502.1	2441.1	1381.6
G7N6F2	Rho GDP-dissociation inhibitor 2 OS=Macaca mulatta GN=ARHGDIB PE=2 SV=1	ARHGDIB	0	4	12.23	0.901	0.566	-0.15	-0.82	0.995194	0.244346	1573.3	1416.9	801.9
F6R248	Histidine triad nucleotide-binding protein 1 OS=Macaca mulatta GN=HINT1 PE=2 SV=1	HINT1	0	2	7.36	1.2	0.569	0.26	-0.81	0.69522	0.23217	1444.8	1733.6	987.3
G7MXX4	Fermitin family homolog 2 isoform 2 OS=Macaca mulatta GN=FERMT2 PE=2 SV=1	FERMT2	0	36	606.32	1.24	0.569	0.31	-0.81	0.712277	0.280255	57175.4	70918.4	40359.2
A0A1D5QSK0	WD repeat domain 1 OS=Macaca mulatta GN=WDR1 PE=4 SV=1	WDR1	0	24	538.27	1.596	0.57	0.67	-0.81	0.0997785	0.281396	42262.7	67438.2	38425.4
H9F2E4	Hepatitis B virus X-interacting protein (Fragment) OS=Macaca mulatta GN=HBXIP PE=2 SV=1	HBXIP	0	2	10.36	0.705	0.57	-0.51	-0.81	0.837377	0.231061	783.9	552.4	314.7
F7E865	Arginyl-tRNA--protein transferase 1 OS=Macaca mulatta GN=ATE1 PE=3 SV=2	ATE1	0	3	14.64	1.004	0.57	0.01	-0.81	0.964699	0.259181	1410	1416.4	807.5
F6YB63	Coronin OS=Macaca mulatta GN=CORO1C PE=3 SV=2	CORO1C	0	20	218.81	1.224	0.57	0.29	-0.81	0.744753	0.28167	34344.3	42032.1	23975.7
H9FSD0	Methionine-R-sulfoxide reductase B3 isoform 2 OS=Macaca mulatta GN=MSRB3 PE=2 SV=1	MSRB3	0	7	31.67	1.195	0.572	0.26	-0.81	0.812683	0.286299	2753.2	3290.8	1881.6
F7CTK0	Eukaryotic peptide chain release factor subunit 1 OS=Macaca mulatta GN=ETF1 PE=2 SV=1	ETF1	0	8	34.7	1.729	0.573	0.79	-0.8	0.0363273	0.293311	1780.3	3078.7	1765.6
F7D3L5	Coagulation factor XIII A chain OS=Macaca mulatta GN=F13A1 PE=4 SV=1	F13A1	0	13	112.67	0.871	0.573	-0.2	-0.8	0.978275	0.289385	13184.6	11484.6	6576.2
F7GWS5	Pyrophosphatase (inorganic) 1 OS=Macaca mulatta GN=PPA1 PE=4 SV=2	PPA1	0	4	20.41	0.817	0.573	-0.29	-0.8	0.950835	0.267844	1759	1436.9	823.5
F7HD37	NEDD8-activating enzyme E1 regulatory subunit OS=Macaca mulatta GN=NAE1 PE=3 SV=2	NAE1	0	4	27.41	0.945	0.573	-0.08	-0.8	0.995194	0.272221	1426.8	1348.8	772.6
G7NKZ5	Intercellular adhesion molecule 1 OS=Macaca mulatta GN=ICAM1 PE=2 SV=1	ICAM1	0	3	17.1	0.775	0.574	-0.37	-0.8	0.938389	0.281396	1444.7	1119.4	642.1
A0A1D5QN88	Ubiquitin thioesterase OS=Macaca mulatta GN=COX8A PE=3 SV=1	COX8A	0	7	33.72	1.008	0.575	0.01	-0.8	0.995194	0.299075	3865	3897.2	2241.4
A0A1D5Q8Y9	Ubiquitin like modifier activating enzyme 1 OS=Macaca mulatta GN=UBA1 PE=3 SV=1	UBA1	0	31	349.03	1.295	0.575	0.37	-0.8	0.589432	0.300037	26176.9	33905.1	19511.9
G7ME67	Phosphoprotein enriched in astrocytes 15 OS=Macaca mulatta GN=PEA15 PE=4 SV=1	PEA15	0	5	51.48	1.089	0.575	0.12	-0.8	0.946048	0.298492	2798.4	3047.6	1751.8
H9FY84	Seryl-tRNA synthetase, cytoplasmic OS=Macaca mulatta GN=SARS PE=2 SV=1	SARS	0	13	102.83	1.262	0.575	0.34	-0.8	0.663625	0.298239	8822.6	11138	6400.4
F7FFN3	Proteasome activator complex subunit 1 isoform 1 OS=Macaca mulatta GN=PSME1 PE=2 SV=2	PSME1	0	6	46.74	1.231	0.576	0.3	-0.8	0.732464	0.302818	4312.3	5310.2	3059.3
H9EW35	Nicotinamide phosphoribosyltransferase OS=Macaca mulatta GN=NAMPT PE=2 SV=1	NAMPT	0	5	19.1	0.971	0.576	-0.04	-0.8	0.993642	0.281396	1340.8	1301.6	750.1
A0A1D5Q0T7	Eukaryotic translation initiation factor 4A1 OS=Macaca mulatta GN=EIF4A1 PE=3 SV=1	EIF4A1	0	5	116.25	1.166	0.576	0.22	-0.79	0.859167	0.304189	13599	15859.5	9142.8
A0A1D5RBB0	Ubiquitin carboxyl-terminal hydrolase OS=Macaca mulatta GN=UCHL1 PE=2 SV=1	UCHL1	0	5	26.35	0.914	0.578	-0.13	-0.79	0.999502	0.280039	1544	1411.2	815.4
F7D2J0	WD repeat domain 44 OS=Macaca mulatta GN=WDR44 PE=2 SV=1	WDR44	0	7	38.63	1.008	0.58	0.01	-0.79	0.995194	0.31369	2990.3	3013	1747
F7HS52	GRB2 associated binding protein 1 OS=Macaca mulatta GN=GAB1 PE=4 SV=2	GAB1	0	2	4.56	1.033	0.581	0.05	-0.78	0.873596	0.2829	597.7	617.3	358.4
G7MY28	Acidic leucine-rich nuclear phosphoprotein 32 family member A OS=Macaca mulatta GN=ANP32A PE=2 SV=1	ANP32A	0	5	50.33	1.026	0.581	0.04	-0.78	0.988053	0.315753	6003.8	6160.5	3580.5
F6TP26	NHL repeat containing 2 OS=Macaca mulatta GN=NHLRC2 PE=4 SV=2	NHLRC2	0	8	30.15	1.077	0.581	0.11	-0.78	0.950025	0.314066	2503.9	2696.4	1565.8
A0A1D5QEP0	Proline-serine-threonine phosphatase interacting protein 2 OS=Macaca mulatta GN=PSTPIP2 PE=4 SV=1	PSTPIP2	0	5	17.94	1.221	0.581	0.29	-0.78	0.753203	0.314066	3222.6	3934.2	2284.5
G7N634	Density-regulated protein OS=Macaca mulatta GN=EGK_04310 PE=3 SV=1	EGK_04310	0	3	11.79	0.895	0.581	-0.16	-0.78	0.998419	0.310153	1307.9	1170.3	679.9
A0A1D5RIS2	Leukocyte elastase inhibitor OS=Macaca mulatta GN=SERPINB1 PE=2 SV=1	SERPINB1	0	4	28.88	0.994	0.583	-0.01	-0.78	0.995194	0.299349	2018.3	2006.1	1170.5
F7EW39	Myristoylated alanine rich protein kinase C substrate OS=Macaca mulatta GN=MARCKS PE=4 SV=1	MARCKS	0	8	87.13	0.826	0.583	-0.28	-0.78	0.946048	0.319866	8239.3	6806.6	3965.2
A0A1D5R9X3	Signal transducer and activator of transcription OS=Macaca mulatta GN=STAT1 PE=3 SV=1	STAT1	0	5	35.96	1.171	0.583	0.23	-0.78	0.851158	0.321496	3455.5	4045.8	2359.7
I2CYU7	Translationally-controlled tumor protein OS=Macaca mulatta GN=TPT1 PE=2 SV=1	TPT1	0	6	27.7	1.118	0.583	0.16	-0.78	0.931873	0.320041	2999.4	3353.4	1953.8
F7DA08	Myelin protein zero OS=Macaca mulatta GN=MPZ PE=4 SV=1	MPZ	0	12	497.43	0.296	0.584	-1.76	-0.77	1.97074e-07	0.325619	155474	45954.7	26860.3
F6RCU6	AKT serine/threonine kinase 1 OS=Macaca mulatta GN=AKT1 PE=2 SV=1	AKT1	0.001	2	5.75	1.042	0.585	0.06	-0.77	0.946048	0.298492	1450.5	1511.2	884.6
F6V370	Mitogen-activated protein kinase OS=Macaca mulatta GN=MAPK14 PE=2 SV=1	MAPK14	0	2	33.64	0.773	0.585	-0.37	-0.77	0.941508	0.311535	1324	1023.7	599.3
F6SX65	Nuclear receptor interacting protein 2 OS=Macaca mulatta GN=NRIP2 PE=4 SV=2	NRIP2	0	9	80.7	0.973	0.585	-0.04	-0.77	0.995194	0.325881	11209.9	10905.5	6375.8
F6YY71	Aldehyde dehydrogenase 1 family member A1 OS=Macaca mulatta GN=ALDH1A1 PE=2 SV=1	ALDH1A1	0	10	81.56	0.908	0.586	-0.14	-0.77	0.995194	0.329222	5842.4	5306.5	3108.7
I0FJ64	Transketolase OS=Macaca mulatta GN=TKT PE=2 SV=1	TKT	0	16	170.44	1.038	0.586	0.05	-0.77	0.975933	0.327742	16272.3	16891.2	9890.5
G7NPP1	Calcineurin-like phosphoesterase domain-containing protein 1 OS=Macaca mulatta GN=EGK_12517 PE=4 SV=1	EGK_12517	0	2	6.59	1.01	0.586	0.01	-0.77	0.946048	0.311535	987.7	997.9	584.4
F6Y7M3	Antioxidant 1 copper chaperone OS=Macaca mulatta GN=ATOX1 PE=4 SV=2	ATOX1	0	3	18.31	1.082	0.587	0.11	-0.77	0.948183	0.333549	2553.4	2761.6	1621.8
H9FUI2	Muscleblind like splicing regulator 1 OS=Macaca mulatta GN=MBNL1 PE=2 SV=1	MBNL1	0	3	13.26	2.028	0.587	1.02	-0.77	0.00247285	0.333544	1301.4	2639.4	1549.8
F7H0J3	EPH-related receptor tyrosine kinase ligand 2 OS=Macaca mulatta GN=EFNB1 PE=2 SV=1	EFNB1	0	2	7.15	0.869	0.588	-0.2	-0.77	0.99994	0.30309	805.7	700.3	411.9
A0A1D5RA77	Cell division cycle 37 OS=Macaca mulatta GN=CDC37 PE=4 SV=1	CDC37	0	10	93.61	1.097	0.588	0.13	-0.76	0.945265	0.337512	9265.1	10168.3	5983.6
F6UEV5	HEAT repeat containing 1 OS=Macaca mulatta GN=HEATR1 PE=4 SV=2	HEATR1	0.001	2	3.05	0.932	0.589	-0.1	-0.76	0.995194	0.312771	937.4	873.3	514.2
I2CYV1	Cellular nucleic acid-binding protein isoform 3 OS=Macaca mulatta GN=CNBP PE=2 SV=1	CNBP	0	4	21.2	1.132	0.59	0.18	-0.76	0.91233	0.338396	3215.6	3640.6	2146.4
F6Z5Z5	Inositol-3-phosphate synthase 1 OS=Macaca mulatta GN=ISYNA1 PE=4 SV=2	ISYNA1	0	15	163.5	1.173	0.591	0.23	-0.76	0.847938	0.342138	13428.2	15752.5	9303.6
H9ER03	14 kDa phosphohistidine phosphatase isoform 3 OS=Macaca mulatta GN=PHPT1 PE=2 SV=1	PHPT1	0	3	9.47	0.892	0.591	-0.16	-0.76	0.995194	0.319866	1542.4	1376.2	813.4
F7HEH5	Serine/threonine-protein phosphatase 2A activator OS=Macaca mulatta GN=PTPA PE=3 SV=2	PTPA	0	2	10.02	0.913	0.592	-0.13	-0.76	0.995194	0.325881	1051.9	960.7	568.5
[truncated: 205 more rows]
