# Supplementary material for: Proteome Profiling of Cerebral Vessels in Rhesus Macaques: Dysregulation of Antioxidant Activity and Extracellular Matrix Proteins Contributes to Cerebrovascular Aging in Rhesus Macaques
Source: Front Aging Neurosci. 2019 Oct 23;11:293. doi: 10.3389/fnagi.2019.00293 (PMC6819311; doi:10.3389/fnagi.2019.00293)
Supplement: FIGURE S2 — The binding sequences of anti-NOS3, anti-FN1 and anti-ACTB antibodies showed a high level of similarity between human and rhesus macaque NOS3, FN1 and ACTB. (A) Protein sequence alignment of ACTB (Human and Rhesus macaque), and anti-ACTB information. (B) Protein sequence alignment of NOS3 (Human and Rhesus macaque), and anti-NOS3 information. (C) Protein sequence alignment of FN1 (Human and Rhesus macaque), and anti-FN1 information. [file Table_2.XLSX]

## Sheet: P1+P4+P6+P9
Accession	Description	Gene Name	Exp. q-value: Combined	# Unique Peptides	Score Sequest HT: Sequest HT	129/127	130/129	log2:129/127	log2:130/129	Adj. P-Value_129/127	Adj. P-Value_130/129	Abundances_Normalized_127	Abundances_Normalized_129	Abundances_Normalized_130	Homolog - Human Gene ID
F7ANQ9	Protein S100 OS=Macaca mulatta GN=S100B PE=2 SV=1	S100B	0	2	22.23	0.505	0.286	-0.98	-1.81	0.0442465	1.62176e-05	1253.1	633.2	180.9	131870
F7HI93	Calcyphosine OS=Macaca mulatta GN=CAPS PE=4 SV=2	CAPS	0	2	6.49	0.586	0.45	-0.77	-1.15	0.197702	0.033817	2077.7	1218.6	548.6	112487
A0A1D5R6S4	Solute carrier family 13 member 3 OS=Macaca mulatta GN=SLC13A3 PE=4 SV=1	SLC13A3	0	2	10.86	0.406	0.455	-1.3	-1.14	0.00131383	0.0302686	1422.1	578.1	262.8	256691
F7ED68	Neurofilament light OS=Macaca mulatta GN=NEFL PE=2 SV=1	NEFL	0	31	789.38	0.494	0.46	-1.02	-1.12	0.0179322	0.0545398	110182	54386.8	25015.6	169611
F6WVM8	Transporter OS=Macaca mulatta GN=SLC6A1 PE=2 SV=1	SLC6A1	0	5	32.71	0.357	0.491	-1.49	-1.03	2.97124e-05	0.0929164	8402.3	2998.2	1472.5	285590
G7N9F6	Visinin like 1 OS=Macaca mulatta GN=VSNL1 PE=2 SV=1	VSNL1	0	3	13.01	0.574	0.499	-0.8	-1	0.208409	0.0850574	1265.6	726.3	362.7	115098
A0A1D5QRV5	Neurofilament medium OS=Macaca mulatta GN=NEFM PE=3 SV=1	NEFM	0	32	808.36	0.516	0.5	-0.96	-1	0.0302445	0.10802	88748.3	45774.7	22868.9	115207
F6ZLQ5	Creatine kinase, M-type OS=Macaca mulatta GN=CKM PE=3 SV=2	CKM	0	4	44.76	0.644	0.519	-0.64	-0.94	0.414637	0.125027	2033	1308.8	679.9	83643
A0A1D5RKL1	Activated leukocyte cell adhesion molecule OS=Macaca mulatta GN=ALCAM PE=4 SV=1	ALCAM	0	14	102.59	0.579	0.523	-0.79	-0.93	0.129264	0.153955	25788.7	14925.2	7812.1	114902
F6WZM7	Stathmin OS=Macaca mulatta GN=STMN1 PE=3 SV=2	STMN1	0	4	19.12	0.639	0.528	-0.65	-0.92	0.330233	0.147618	3471.3	2219.4	1171.3	83714
A0A075TEP6	Dipeptidylpeptidase 4 OS=Macaca mulatta GN=DPP4 PE=2 SV=1	DPP4	0	5	15.97	0.419	0.54	-1.26	-0.89	0.0010494	0.194244	6060.5	2537.8	1371.5	255743
H9FQG2	Coxsackievirus and adenovirus receptor isoform 1 OS=Macaca mulatta GN=CXADR PE=2 SV=1	CXADR	0	3	15.02	0.589	0.549	-0.76	-0.87	0.173957	0.184997	2724.5	1604.2	880.4	112483
F7HPD4	Podocalyxin OS=Macaca mulatta GN=PODXL PE=3 SV=2	PODXL	0	4	14.67	0.632	0.554	-0.66	-0.85	0.29748	0.235564	4783.5	3022	1673.3	84836
F7DA08	Myelin protein zero OS=Macaca mulatta GN=MPZ PE=4 SV=1	MPZ	0	12	497.43	0.296	0.584	-1.76	-0.77	1.97074e-07	0.325619	155474	45954.7	26860.3	493753
F6WUB1	Sodium/potassium-transporting ATPase subunit beta OS=Macaca mulatta GN=ATP1B3 PE=2 SV=1	ATP1B3	0	11	137.72	0.608	0.612	-0.72	-0.71	0.218735	0.432719	27543.7	16740.2	10250.4	92241
F7AF44	Activated RNA polymerase II transcriptional coactivator p15 OS=Macaca mulatta GN=SUB1 PE=2 SV=1	SUB1	0	2	18.35	0.499	0.618	-1	-0.69	0.0191245	0.417894	3569.8	1781.8	1100.8	134147
G7MLN3	Membrane palmitoylated protein 6 OS=Macaca mulatta GN=MPP6 PE=3 SV=1	MPP6	0	11	61.55	0.63	0.618	-0.67	-0.69	0.289888	0.455296	10709.9	6744.8	4167.1	88455
G7NIG8	Sodium/potassium-transporting ATPase subunit beta OS=Macaca mulatta GN=ATP1B2 PE=2 SV=1	ATP1B2	0	7	32.37	0.47	0.626	-1.09	-0.68	0.00770997	0.487226	7282.9	3420.9	2139.8	253827
A9UKW2	ATP-binding cassette transporter sub-family G member 2 OS=Macaca mulatta PE=2 SV=1		0	2	10.12	0.628	0.631	-0.67	-0.67	0.315821	0.456215	2623.2	1646.4	1038.1	91408
G7N141	Adducin 3 OS=Macaca mulatta GN=ADD3 PE=2 SV=1	ADD3	0	15	143.64	0.636	0.635	-0.65	-0.65	0.316346	0.507262	17377.9	11045.2	7016	84525
G7N5T5	Cytochrome c oxidase subunit 6A, mitochondrial OS=Macaca mulatta GN=EGK_04259 PE=3 SV=1	EGK_04259	0	3	23.28	0.339	0.637	-1.56	-0.65	1.10654e-05	0.492027	2683.2	910.6	580	374354
F7ENR1	Sulfurtransferase OS=Macaca mulatta GN=TST PE=2 SV=2	TST	0	7	66.66	0.599	0.643	-0.74	-0.64	0.188934	0.538688	8480.5	5078.5	3267.1	92689
A0A1D5RDW1	Myelin P2 protein OS=Macaca mulatta GN=PMP2 PE=2 SV=1	PMP2	0	11	308.93	0.84	0.299	-0.25	-1.74	0.950025	0.000169886	47967.5	40284.3	12030.9	11269
A0A1D5RAM0	Tubulin-specific chaperone A OS=Macaca mulatta GN=TBCA PE=3 SV=1	TBCA	0	3	11.42	1.448	0.33	0.53	-1.6	0.242648	0.000493344	1614.6	2337.6	770.3
H9FXQ3	Parathymosin OS=Macaca mulatta GN=PTMS PE=2 SV=1	PTMS	0	4	43.47	1.191	0.332	0.25	-1.59	0.816916	0.00106642	6260.8	7456.2	2475.7
H9ZD06	Triosephosphate isomerase OS=Macaca mulatta GN=TPI1 PE=2 SV=1	TPI1	0	15	298.12	1.319	0.339	0.4	-1.56	0.523366	0.00146673	25732.5	33934.5	11502.9
I0FSL5	Phosphoglycerate kinase OS=Macaca mulatta GN=PGK1 PE=2 SV=1	PGK1	0	23	318.5	1.444	0.36	0.53	-1.47	0.275643	0.00294151	31831.1	45949.1	16534
G7MDL9	Protein S100-A10 OS=Macaca mulatta GN=S100A10 PE=2 SV=1	S100A10	0	3	49.79	0.975	0.361	-0.04	-1.47	0.995194	0.00310738	6686.8	6518.4	2355.9	5816
G7NS79	SH3 domain-binding glutamic acid-rich-like protein OS=Macaca mulatta GN=SH3BGRL PE=2 SV=1	SH3BGRL	0	7	92.97	1.346	0.369	0.43	-1.44	0.459668	0.00418085	5421.8	7299	2691.7
A0A1D5R1D5	Phosphate cytidylyltransferase 2, ethanolamine OS=Macaca mulatta GN=PCYT2 PE=4 SV=1	PCYT2	0	2	6.59	1.033	0.37	0.05	-1.43	0.830246	0.00150978	398.1	411.3	152.2	3053
F7HQ10	L-lactate dehydrogenase OS=Macaca mulatta GN=LDHB PE=2 SV=1	LDHB	0	13	202.04	1.473	0.38	0.56	-1.4	0.237316	0.00630266	16716.6	24618.1	9352.4
A0A1D5RE81	Nicotinate-nucleotide pyrophosphorylase [carboxylating] OS=Macaca mulatta GN=QPRT PE=3 SV=1	QPRT	0	2	12.55	0.947	0.386	-0.08	-1.37	0.995194	0.00489859	1588.6	1503.9	580.9	7265
F6TS20	Diazepam binding inhibitor, acyl-CoA binding protein OS=Macaca mulatta GN=DBI PE=4 SV=2	DBI	0	2	17.99	1.046	0.39	0.07	-1.36	0.958754	0.0052817	1982.6	2074.4	808.9	2665
F7GGM3	Phosphoglycerate mutase OS=Macaca mulatta GN=PGAM1 PE=2 SV=1	PGAM1	0	9	144.82	1.256	0.396	0.33	-1.34	0.678122	0.0108776	11661.9	14644.2	5793.3
F7GRZ9	Lactoylglutathione lyase OS=Macaca mulatta GN=GLO1 PE=2 SV=1	GLO1	0	6	52.94	1.26	0.404	0.33	-1.31	0.669483	0.0116703	6594.4	8309.5	3356.7
H9Z843	Glutathione S-transferase OS=Macaca mulatta GN=GSTM1 PE=2 SV=1	GSTM1	0	7	148.23	1.376	0.407	0.46	-1.3	0.393042	0.0130043	16824.2	23153.3	9428.6
F7HCD8	Cysteine and glycine rich protein 1 OS=Macaca mulatta GN=CSRP1 PE=2 SV=1	CSRP1	0	13	1332.3	1.378	0.409	0.46	-1.29	0.388718	0.013941	138496	190805	78109.2
H9EQR2	Nuclear transport factor 2 OS=Macaca mulatta GN=NUTF2 PE=2 SV=1	NUTF2	0	4	22.39	1.278	0.41	0.35	-1.29	0.629742	0.0139989	3823.6	4886.2	2001
G7MTJ5	3-hydroxybutyrate dehydrogenase type 2 OS=Macaca mulatta GN=BDH2 PE=2 SV=1	BDH2	0	2	6.84	1.464	0.412	0.55	-1.28	0.122365	0.0108776	1005.8	1473	607.5
G7MKT4	Dyxin OS=Macaca mulatta GN=LMCD1 PE=2 SV=1	LMCD1	0	17	124.52	1.348	0.414	0.43	-1.27	0.454702	0.0162021	21019.7	28339.6	11739.5
H9FYS7	Spermine synthase OS=Macaca mulatta GN=SMS PE=2 SV=1	SMS	0	4	11.37	1.144	0.415	0.19	-1.27	0.857294	0.0108776	1756.9	2010.6	835.2	335
F7F6H0	Peroxiredoxin-6 OS=Macaca mulatta GN=PRDX6 PE=2 SV=1	PRDX6	0	16	114.86	1.407	0.421	0.49	-1.25	0.338353	0.0196353	12291.5	17298.9	7279
A0A1D5Q1R6	S-(hydroxymethyl)glutathione dehydrogenase OS=Macaca mulatta GN=ADH5 PE=3 SV=1	ADH5	0	11	126.21	1.228	0.425	0.3	-1.24	0.736722	0.022123	14476.7	17774	7549
F6TLQ6	Glucose-6-phosphate isomerase OS=Macaca mulatta GN=LOC717980 PE=3 SV=2	LOC717980	0	19	306.33	1.311	0.426	0.39	-1.23	0.543533	0.0229794	31747.4	41616.7	17729.8
F7HEV1	Cellular retinoic acid binding protein 1 OS=Macaca mulatta GN=CRABP1 PE=3 SV=1	CRABP1	0	5	34.24	0.967	0.427	-0.05	-1.23	0.995194	0.0232258	4905.1	4744.4	2023.8	6285
H9FB02	Rho GDP-dissociation inhibitor 1 isoform a (Fragment) OS=Macaca mulatta GN=ARHGDIA PE=2 SV=1	ARHGDIA	0	7	80.13	1.305	0.427	0.38	-1.23	0.559221	0.0232258	10791.7	14085.1	6008.6
I2CYP4	Peptidyl-prolyl cis-trans isomerase OS=Macaca mulatta GN=PIN1 PE=2 SV=1	PIN1	0	4	49.95	1.146	0.43	0.2	-1.22	0.893655	0.0256325	4199.1	4812.2	2068.3	302
G7MP28	Ribosome maturation protein SBDS OS=Macaca mulatta GN=SBDS PE=2 SV=1	SBDS	0	10	80.07	1.277	0.433	0.35	-1.21	0.629742	0.0279967	8393.7	10721.3	4641.6
I2CTK3	Echinoderm microtubule-associated protein-like 2 isoform 1 OS=Macaca mulatta GN=EML2 PE=2 SV=1	EML2	0	10	80.52	1.138	0.438	0.19	-1.19	0.906237	0.0313752	12251.5	13944.2	6112.8	348
F7G9Y1	Phosphoglucomutase-1 isoform 1 OS=Macaca mulatta GN=PGM1 PE=2 SV=1	PGM1	0	16	109.03	1.097	0.45	0.13	-1.15	0.945265	0.0431173	15005.1	16467.5	7413.2	1291
F7DLR1	Cystatin-B OS=Macaca mulatta GN=CSTB PE=2 SV=1	CSTB	0	5	63.75	1.167	0.45	0.22	-1.15	0.857775	0.043165	4989.6	5822.6	2622
F7A9X9	Retinol binding protein 1 OS=Macaca mulatta GN=RBP1 PE=3 SV=2	RBP1	0	3	25.17	0.979	0.451	-0.03	-1.15	0.995194	0.0435719	3774.2	3694.8	1665.8	5720
G7NMT4	Tubulin-specific chaperone B OS=Macaca mulatta GN=EGK_10515 PE=4 SV=1	EGK_10515	0	5	30.99	1.076	0.454	0.11	-1.14	0.950025	0.0471359	2944.2	3168.2	1437.9	1939
F6PP70	Chloride intracellular channel protein OS=Macaca mulatta GN=CLIC4 PE=2 SV=1	CLIC4	0	11	220.22	1.348	0.459	0.43	-1.12	0.454692	0.0538078	18012.8	24286.2	11156.7
A0A1D5QKX6	Apolipoprotein B OS=Macaca mulatta GN=APOB PE=4 SV=1	APOB	0	11	45.34	1	0.46	0	-1.12	0.995194	0.0539469	4446.3	4448.4	2044.2	5049
F6RRJ7	Adenylate kinase isoenzyme 1 OS=Macaca mulatta GN=AK1 PE=3 SV=1	AK1	0	2	24.84	1.29	0.461	0.37	-1.12	0.601092	0.0561422	2321	2994.9	1382
F7D894	NmrA like redox sensor 1 OS=Macaca mulatta GN=NMRAL1 PE=2 SV=1	NMRAL1	0	5	19.58	1.088	0.463	0.12	-1.11	0.946048	0.0575945	4201.7	4569.5	2114.3	1398
F7H0C7	Annexin OS=Macaca mulatta GN=ANXA2 PE=3 SV=2	ANXA2	0	27	708.33	1.263	0.464	0.34	-1.11	0.661038	0.0589556	83685.9	105725	49033.7
F6Y0R1	Calcium-binding protein 39 OS=Macaca mulatta GN=CAB39 PE=2 SV=1	CAB39	0	4	34.22	1.346	0.466	0.43	-1.1	0.459894	0.0612074	5622.3	7568.3	3528.5
F6Z1Q1	Adenosine kinase isoform b OS=Macaca mulatta GN=ADK PE=2 SV=1	ADK	0	4	17.75	0.95	0.468	-0.07	-1.09	0.995194	0.0472999	1671.7	1588.8	743.8	7247
A0A023JCQ5	Flavin-containing monooxygenase OS=Macaca mulatta GN=FMO3 PE=2 SV=1	FMO3	0	7	23.89	0.921	0.47	-0.12	-1.09	0.995194	0.0668241	5111.5	4709.5	2214.7	8125
H9FWC2	Chromosome 1 open reading frame 123 OS=Macaca mulatta GN=C1orf123 PE=2 SV=1	C1orf123	0	4	22.28	1.079	0.47	0.11	-1.09	0.936296	0.0484732	1654.1	1784.8	839.7	1832
F7HMA2	CDV3 homolog OS=Macaca mulatta GN=CDV3 PE=2 SV=2	CDV3	0.001	2	5.65	1.253	0.47	0.33	-1.09	0.685466	0.0672959	2182.5	2734.5	1284.6
H9FZA7	Ubiquitin-conjugating enzyme E2 N OS=Macaca mulatta GN=UBE2N PE=2 SV=1	UBE2N	0	6	64.96	1.185	0.472	0.24	-1.08	0.827872	0.0695706	7024.9	8321.9	3929.1
F6XQP2	Rab GDP dissociation inhibitor OS=Macaca mulatta GN=GDI2 PE=2 SV=1	GDI2	0	13	225.66	1.192	0.474	0.25	-1.08	0.81617	0.0717403	22552.4	26888.8	12750.1
G7MH02	Transcription factor BTF3 OS=Macaca mulatta GN=BTF3L4 PE=2 SV=1	BTF3L4	0	3	32.05	1.046	0.475	0.07	-1.07	0.945265	0.0593478	1275	1334.1	633.5	2687
F7FP94	Calcyclin binding protein OS=Macaca mulatta GN=CACYBP PE=2 SV=2	CACYBP	0	8	60.37	1.272	0.475	0.35	-1.07	0.639125	0.0730751	6516.9	8290.1	3938.7
F7DKF9	Parvalbumin OS=Macaca mulatta GN=PVALB PE=3 SV=2	PVALB	0	2	13.15	0.823	0.476	-0.28	-1.07	0.988053	0.0633334	1004.2	826.6	393.2	23576
A0A1D5R5D2	Secernin 1 OS=Macaca mulatta GN=SCRN1 PE=4 SV=1	SCRN1	0	6	53.75	1.011	0.476	0.02	-1.07	0.995194	0.0739238	4850.6	4902	2335.7	4059
G7NBW9	Glutathione S-transferase P (Fragment) OS=Macaca mulatta GN=EGK_05927 PE=4 SV=1	EGK_05927	0	8	258.38	1.417	0.476	0.5	-1.07	0.320903	0.0731485	21679.3	30723.7	14623.1
F7G7C4	Phosphatidylinositol transfer protein beta OS=Macaca mulatta GN=PITPNB PE=4 SV=2	PITPNB	0	5	31.91	1.035	0.478	0.05	-1.06	0.980518	0.0769164	5005.2	5178.1	2476.2	2946
A0A1D5Q6M6	Serine/threonine-protein phosphatase 2A 56 kDa regulatory subunit OS=Macaca mulatta GN=PPP2R5A PE=2 SV=1	PPP2R5A	0	8	60.67	1.134	0.479	0.18	-1.06	0.91233	0.0785729	6459.7	7325.1	3509.4	396
A0A023JBX5	Glutathione S-transferase OS=Macaca mulatta GN=GSTM2 PE=2 SV=1	GSTM2	0	6	111.25	1.189	0.48	0.25	-1.06	0.821647	0.0796854	6341.2	7538.2	3618
A0A1D5QV65	Glutathione S-transferase alpha 4 OS=Macaca mulatta GN=GSTA4 PE=4 SV=1	GSTA4	0.001	2	6.28	0.914	0.481	-0.13	-1.06	0.995194	0.0731485	1279.2	1169.3	562.3	8436
F7HA35	Cytoplasmic antiproteinase 3 OS=Macaca mulatta GN=SERPINB9 PE=2 SV=1	SERPINB9	0	6	39.77	1.327	0.481	0.41	-1.06	0.503233	0.0806003	3024.1	4013.6	1931.4
F7HB67	Dimethylarginine dimethylaminohydrolase 1 OS=Macaca mulatta GN=DDAH1 PE=2 SV=1	DDAH1	0	12	94.1	0.706	0.485	-0.5	-1.05	0.62547	0.0848686	10451.1	7374	3573.3	55623
F6SMQ4	Dimethylarginine dimethylaminohydrolase 2 OS=Macaca mulatta GN=DDAH2 PE=2 SV=1	DDAH2	0	9	138.1	1.01	0.485	0.01	-1.04	0.995194	0.0848686	9646.9	9742	4721.9	4345
F7FLQ1	Rab GDP dissociation inhibitor OS=Macaca mulatta GN=GDI1 PE=2 SV=1	GDI1	0	13	268.59	1.186	0.485	0.25	-1.04	0.827643	0.0848686	16430	19482.5	9443.7
A0A1D5RF33	Endosulfine alpha OS=Macaca mulatta GN=ENSA PE=4 SV=1	ENSA	0	5	28.08	0.991	0.486	-0.01	-1.04	0.995194	0.0872299	4257.6	4221	2052.6	5272
F7CA88	Ribonuclease/angiogenin inhibitor 1 OS=Macaca mulatta GN=RNH1 PE=4 SV=1	RNH1	0	21	151.71	1.417	0.486	0.5	-1.04	0.320903	0.0862154	13120.3	18589.4	9026.7
F7C5I2	Dual specificity phosphatase 3 OS=Macaca mulatta GN=DUSP3 PE=2 SV=1	DUSP3	0	6	63.58	1.286	0.488	0.36	-1.03	0.611061	0.0886111	4626.8	5952.2	2906.2
H9EVG6	Aspartate aminotransferase OS=Macaca mulatta GN=GOT1 PE=2 SV=1	GOT1	0	6	39.22	1.202	0.489	0.27	-1.03	0.797128	0.0893925	2797.5	3362.5	1644.3
F7DI11	Cysteine-rich protein 1 OS=Macaca mulatta GN=CRIP1 PE=2 SV=1	CRIP1	0	3	82.26	1.272	0.489	0.35	-1.03	0.63965	0.0895346	15875.9	20191.1	9875.8
F7GKB9	Carboxymethylenebutenolidase homolog OS=Macaca mulatta GN=CMBL PE=2 SV=1	CMBL	0	3	11.62	0.856	0.49	-0.22	-1.03	0.961838	0.0804958	2621.3	2244.8	1099.9	11098
F7H2J8	Phosphoserine aminotransferase OS=Macaca mulatta GN=PSAT1 PE=2 SV=1	PSAT1	0	3	9.42	0.943	0.49	-0.08	-1.03	0.995194	0.0806003	1351.1	1274.3	624.2	7334
F7H4H9	Tyrosine 3-monooxygenase/tryptophan 5-monooxygenase activation protein theta OS=Macaca mulatta GN=YWHAQ PE=3 SV=2	YWHAQ	0	9	346.23	1.187	0.49	0.25	-1.03	0.827465	0.091058	21041.7	24971.4	12235.8
F7HNN9	Eukaryotic translation initiation factor 5A OS=Macaca mulatta GN=EIF5A PE=2 SV=1	EIF5A	0	6	43.87	1.282	0.492	0.36	-1.02	0.61942	0.09425	5660.6	7256.3	3571
G7MI71	Fatty acid binding protein 3 OS=Macaca mulatta GN=FABP3 PE=2 SV=1	FABP3	0	5	13.96	1.228	0.494	0.3	-1.02	0.736066	0.0985456	2828.9	3474.1	1717.2
F7HJF7	Eukaryotic translation initiation factor 1A, X-linked OS=Macaca mulatta GN=EIF1AX PE=3 SV=2	EIF1AX	0.001	2	6.38	0.86	0.499	-0.22	-1	0.995194	0.09425	950.7	817.8	408.2	10979
F6WXP0	Platelet activating factor acetylhydrolase 1b catalytic subunit 2 OS=Macaca mulatta GN=PAFAH1B2 PE=2 SV=1	PAFAH1B2	0.001	2	6.14	1.088	0.499	0.12	-1	0.927087	0.0809311	1707.2	1856.7	925.7	1432
H9EMZ8	Chloride intracellular channel protein OS=Macaca mulatta GN=CLIC1 PE=2 SV=1	CLIC1	0	12	111.41	1.171	0.499	0.23	-1	0.851158	0.107159	7663.6	8975.3	4478.2
G7N8S7	Isocitrate dehydrogenase [NADP] OS=Macaca mulatta GN=EGK_04742 PE=3 SV=1	EGK_04742	0	12	73.36	1.489	0.499	0.57	-1	0.215242	0.107198	7440.5	11076.2	5527.6
I0FLC3	Leukotriene A(4) hydrolase OS=Macaca mulatta GN=LTA4H PE=2 SV=1	LTA4H	0	12	60.98	1.105	0.501	0.14	-1	0.945265	0.11034	6117.3	6758.3	3383.7	1072
A0A1D5QVA2	Phospholysine phosphohistidine inorganic pyrophosphate phosphatase OS=Macaca mulatta GN=LHPP PE=4 SV=1	LHPP	0	6	26.32	1.149	0.501	0.2	-1	0.888228	0.110536	2676	3073.8	1539.7	290
G7MSQ8	Phosphoglucomutase-2 OS=Macaca mulatta GN=EGK_15643 PE=4 SV=1	EGK_15643	0	12	41.66	1.102	0.503	0.14	-0.99	0.945265	0.114036	5504.9	6067.4	3050.9	1191
H9EWD6	Hepatoma-derived growth factor OS=Macaca mulatta GN=HDGF PE=2 SV=1	HDGF	0	10	60.92	0.971	0.508	-0.04	-0.98	0.995194	0.123866	9818.5	9532.2	4837.6	6038
I2CWU4	Glyceraldehyde-3-phosphate dehydrogenase OS=Macaca mulatta GN=GAPDH PE=2 SV=1	GAPDH	0	8	1026.87	1.171	0.508	0.23	-0.98	0.851469	0.124149	64096	75027.2	38098.8
F6QDW4	Transaldolase OS=Macaca mulatta GN=TALDO1 PE=3 SV=2	TALDO1	0	12	84.23	1.205	0.508	0.27	-0.98	0.788297	0.124149	10793.3	13004.1	6603.4
F6VKN1	Aminopeptidase OS=Macaca mulatta GN=ANPEP PE=3 SV=2	ANPEP	0	15	109.34	0.709	0.509	-0.5	-0.97	0.638432	0.125786	13119.9	9307.3	4738.3	55573
F6YS66	Filamin B OS=Macaca mulatta GN=FLNB PE=4 SV=2	FLNB	0	82	1263.73	0.839	0.511	-0.25	-0.97	0.950025	0.129049	72935.1	61161.9	31234.7	11333
F7BLE8	Caveolae associated protein 2 OS=Macaca mulatta GN=CAVIN2 PE=2 SV=1	CAVIN2	0	9	107.01	0.697	0.513	-0.52	-0.96	0.589558	0.13234	13155.3	9170.6	4700.4	64077
F6SYJ3	Fructose-bisphosphate aldolase OS=Macaca mulatta GN=ALDOA PE=3 SV=1	ALDOA	0	16	403.91	1.132	0.513	0.18	-0.96	0.913462	0.13234	41820.9	47328.4	24260.4	475
A0A1D5R005	Receptor for activated C kinase 1 OS=Macaca mulatta GN=RACK1 PE=4 SV=1	RACK1	0	13	96.79	1.208	0.514	0.27	-0.96	0.779286	0.135116	12342.3	14914.1	7662.1
H9FMP4	Superoxide dismutase [Cu-Zn] OS=Macaca mulatta GN=SOD1 PE=2 SV=1	SOD1	0	5	110.02	1.305	0.516	0.38	-0.95	0.560275	0.140428	6169.1	8048.3	4153.1
A0A1D5Q3A9	NDRG family member 2 OS=Macaca mulatta GN=NDRG2 PE=4 SV=1	NDRG2	0	2	9.82	0.936	0.517	-0.1	-0.95	0.995194	0.142678	2964.3	2775.4	1435.1	7412
H9Z2M1	Gamma-glutamyltransferase 5 isoform b OS=Macaca mulatta GN=GGT5 PE=2 SV=1	GGT5	0	11	93.31	1.111	0.517	0.15	-0.95	0.939828	0.142688	9151.6	10167.6	5259.5	956
F7EW08	Carnosine dipeptidase 2 OS=Macaca mulatta GN=CNDP2 PE=2 SV=1	CNDP2	0	9	46.79	1.092	0.519	0.13	-0.95	0.946048	0.146043	4272.1	4663.7	2420.6	1307
H9EM17	Destrin isoform a OS=Macaca mulatta GN=DSTN PE=2 SV=1	DSTN	0	10	227.62	1.49	0.519	0.58	-0.95	0.212863	0.146043	21339.7	31800.2	16504.8
F7D7B0	Autophagy-related protein 3 OS=Macaca mulatta GN=ATG3 PE=2 SV=1	ATG3	0	2	11.44	1.09	0.52	0.12	-0.94	0.736938	0.122284	580.7	633	329.1	1381
A0A1D5R7P5	Inositol-1-monophosphatase OS=Macaca mulatta GN=IMPA1 PE=3 SV=1	IMPA1	0	7	32.72	1.121	0.52	0.16	-0.94	0.925294	0.147618	2683.6	3007.3	1563.9	873
F7ERJ8	Obg-like ATPase 1 OS=Macaca mulatta GN=OLA1 PE=3 SV=2	OLA1	0	13	78.94	1.123	0.52	0.17	-0.94	0.919751	0.147079	7607.7	8539.7	4437.4	644
A0A1D5QNJ4	Cofilin 1 OS=Macaca mulatta GN=CFL1 PE=3 SV=1	CFL1	0	11	213.42	1.448	0.52	0.53	-0.94	0.267891	0.147079	24227.8	35093.2	18231.9
F6XFG9	14-3-3 protein beta/alpha OS=Macaca mulatta GN=YWHAB PE=2 SV=1	YWHAB	0	5	330.26	1.19	0.521	0.25	-0.94	0.817391	0.149622	9876	11751.7	6125.4
I0FGG7	Desmoplakin isoform I OS=Macaca mulatta GN=DSP PE=2 SV=1	DSP	0	74	403.01	0.808	0.523	-0.31	-0.94	0.931873	0.15173	61489.4	49661.4	25949.8	24139
F7F7R4	Endothelial cell protein C receptor OS=Macaca mulatta GN=EGK_02471 PE=4 SV=1	EGK_02471	0	2	23.95	0.874	0.524	-0.19	-0.93	0.980639	0.154449	3431	2999	1570.6	10542
A0A1D5QQB8	Ubiquitin conjugating enzyme E2 L3 OS=Macaca mulatta GN=UBE2L3 PE=3 SV=1	UBE2L3	0	7	46.98	1.073	0.524	0.1	-0.93	0.950835	0.15499	2876.8	3086.8	1617.9	1964
I2CVY8	Selenium-binding protein 1 OS=Macaca mulatta GN=SELENBP1 PE=2 SV=1	SELENBP1	0	20	247.84	0.934	0.525	-0.1	-0.93	0.995194	0.157892	27229	25418.6	13353.8	7448
I2CWE4	BTB/POZ domain-containing protein KCTD12 OS=Macaca mulatta GN=KCTD12 PE=2 SV=1	KCTD12	0	7	42.92	0.951	0.525	-0.07	-0.93	0.999502	0.157892	3981.9	3786.9	1989	7078
H9FQ52	Cysteine-rich protein 2 OS=Macaca mulatta GN=CRIP2 PE=2 SV=1	CRIP2	0	7	209.43	1.127	0.526	0.17	-0.93	0.917869	0.158701	23716.2	26718.3	14049.9	633
G7MGP9	Alcohol dehydrogenase [NADP+] OS=Macaca mulatta GN=AKR1A1 PE=2 SV=1	AKR1A1	0	9	82.83	1.079	0.527	0.11	-0.93	0.948183	0.160624	3327.6	3590.7	1891	1803
F6R1N2	L-lactate dehydrogenase OS=Macaca mulatta GN=LOC696854 PE=2 SV=2	LOC696854	0	8	224.34	1.354	0.53	0.44	-0.92	0.438845	0.17134	28785	38971.1	20657.2
G7MRK7	Heat shock 70 kDa protein 1/2 OS=Macaca mulatta GN=HSPA1B PE=2 SV=1	HSPA1B	0	24	814.76	1.144	0.531	0.19	-0.91	0.895416	0.175682	76336.2	87354.4	46428.3	335
F6XLR8	14-3-3 protein gamma OS=Macaca mulatta GN=YWHAG PE=2 SV=1	YWHAG	0	8	324.4	1.221	0.531	0.29	-0.91	0.753916	0.173691	21856.4	26676.9	14161.3
A0A1D5Q9E7	HOP homeobox OS=Macaca mulatta GN=HOPX PE=4 SV=1	HOPX	0	3	41.03	1.185	0.533	0.24	-0.91	0.827872	0.178721	2262.5	2680.2	1428.3
F7GWI2	Serine/threonine-protein kinase PAK 2 OS=Macaca mulatta GN=PAK2 PE=2 SV=1	PAK2	0	4	44.6	0.955	0.537	-0.07	-0.9	0.99926	0.189665	3777.6	3607.5	1937.7	6647
G7MME8	Aldo-keto reductase family 1 member B OS=Macaca mulatta GN=AKR1B1 PE=2 SV=1	AKR1B1	0	8	93.14	1.09	0.537	0.12	-0.9	0.946048	0.190209	8488.3	9249.5	4969.8	1351
H9ES33	Adenosylhomocysteinase OS=Macaca mulatta GN=AHCY PE=2 SV=1	AHCY	0	16	205.55	1.19	0.538	0.25	-0.89	0.816916	0.192482	27921.9	33231.6	17885.9
I0FUX3	14-3-3 protein epsilon OS=Macaca mulatta GN=YWHAE PE=2 SV=1	YWHAE	0	11	370.07	1.192	0.538	0.25	-0.89	0.816496	0.191516	28051.2	33442.8	17987.7
H9ESJ6	Isochorismatase domain containing 1 OS=Macaca mulatta GN=ISOC1 PE=2 SV=1	ISOC1	0	4	14.55	0.99	0.539	-0.02	-0.89	0.995194	0.160624	1885.2	1865.7	1006	5360
H9EWM2	Pyridoxal (pyridoxine, vitamin B6) kinase OS=Macaca mulatta GN=PDXK PE=2 SV=1	PDXK	0	2	13.69	0.952	0.54	-0.07	-0.89	0.945265	0.132205	328.3	312.7	168.9	6888
H9EQK3	Hypoxanthine phosphoribosyltransferase OS=Macaca mulatta GN=HPRT1 PE=2 SV=1	HPRT1	0	3	21.75	0.98	0.541	-0.03	-0.89	0.995194	0.17169	2390.9	2343.8	1267.6	5654
F6QVP0	Tryptophanyl-tRNA synthetase OS=Macaca mulatta GN=WARS PE=3 SV=2	WARS	0	9	77.93	1.155	0.542	0.21	-0.88	0.878652	0.202486	6816	7874.1	4269.8	226
F6S8R2	Programmed cell death 5 OS=Macaca mulatta GN=PDCD5 PE=2 SV=1	PDCD5	0	4	26.04	1.05	0.546	0.07	-0.87	0.964699	0.211034	2783.5	2922	1594.2	2597
F7CU68	Abhydrolase domain containing 14B OS=Macaca mulatta GN=ABHD14B PE=4 SV=2	ABHD14B	0	2	7.77	0.904	0.548	-0.15	-0.87	0.995194	0.191516	986.1	891.6	488.4	8883
A0A1D5QJF6	Apolipoprotein A-I OS=Macaca mulatta GN=APOA1 PE=3 SV=1	APOA1	0	2	238.66	1.163	0.548	0.22	-0.87	0.86466	0.216327	6186.3	7194.7	3940.4	132
F7E9B2	Copine 6 OS=Macaca mulatta GN=CPNE6 PE=4 SV=2	CPNE6	0	3	17.81	0.799	0.55	-0.32	-0.86	0.950025	0.20533	1345.9	1075.6	591.1	27123
A0A1D5R5H2	Glyoxylate and hydroxypyruvate reductase OS=Macaca mulatta GN=GRHPR PE=3 SV=1	GRHPR	0	5	21.66	1.074	0.551	0.1	-0.86	0.946048	0.204991	1924.6	2067.9	1139.9	1947
F7H5D7	Glutathione S-transferase OS=Macaca mulatta GN=GSTM3 PE=2 SV=1	GSTM3	0	8	75.15	1.462	0.551	0.55	-0.86	0.254656	0.228842	3037.4	4440.7	2448.5
I2CUH3	6-phosphogluconate dehydrogenase, decarboxylating OS=Macaca mulatta GN=PGD PE=2 SV=1	PGD	0	4	29.26	0.984	0.552	-0.02	-0.86	0.995194	0.230345	2810.3	2766.1	1527.1	5464
F7EHJ7	Acidic nuclear phosphoprotein 32 family member E OS=Macaca mulatta GN=ANP32E PE=4 SV=2	ANP32E	0	3	28.19	1.004	0.554	0.01	-0.85	0.965611	0.202486	1487.6	1493.3	826.6	4905
G7NQT3	Hydroxyacylglutathione hydrolase, mitochondrial OS=Macaca mulatta GN=EGK_12355 PE=3 SV=1	EGK_12355	0	7	41.09	1.161	0.555	0.22	-0.85	0.867029	0.239414	3436.8	3990.7	2214.9	207
H9YV72	28 kDa heat-and acid-stable phosphoprotein OS=Macaca mulatta GN=PDAP1 PE=2 SV=1	PDAP1	0	3	20.14	1.058	0.556	0.08	-0.85	0.961287	0.243068	3163.5	3348.3	1861.6	2317
F6SEN6	Alpha-1-antitrypsin OS=Macaca mulatta GN=SERPINA1 PE=2 SV=1	SERPINA1	0	20	213.25	1.343	0.557	0.43	-0.85	0.466511	0.244668	13306.2	17874.6	9948.2
F6RIX6	14-3-3 protein eta OS=Macaca mulatta GN=YWHAH PE=2 SV=1	YWHAH	0	11	252.6	1.472	0.557	0.56	-0.85	0.238787	0.244599	14123.5	20787	11568.2
A0A1D5R215	DEAD-box helicase 19B OS=Macaca mulatta GN=DDX19A PE=4 SV=1	DDX19A	0	3	12.88	1.034	0.56	0.05	-0.84	0.961838	0.224549	1867.7	1930.7	1082	3043
F7H4J1	Biliverdin reductase A OS=Macaca mulatta GN=BLVRA PE=2 SV=1	BLVRA	0	6	30.1	1.138	0.56	0.19	-0.84	0.906237	0.255744	4588.9	5221.5	2922.1	345
F7GF78	Disks large-associated protein 4 isoform a OS=Macaca mulatta GN=DLGAP4 PE=2 SV=1	DLGAP4	0	3	9.34	1.014	0.561	0.02	-0.83	0.895557	0.216165	515	522	293.1	4048
G7N6L3	Serine/threonine-protein kinase 38-like protein OS=Macaca mulatta GN=EGK_03482 PE=3 SV=1	EGK_03482	0	7	53.83	1.339	0.562	0.42	-0.83	0.475464	0.264974	5651.3	7569.2	4253.6
A0A1D5QYU2	Tyrosine-protein phosphatase non-receptor type OS=Macaca mulatta GN=PTPN11 PE=3 SV=1	PTPN11	0	12	47.62	1.016	0.563	0.02	-0.83	0.995194	0.266937	4503	4575.1	2573.6	3945
G7NBX7	Coronin OS=Macaca mulatta GN=CORO1B PE=2 SV=1	CORO1B	0	18	193.96	1.371	0.563	0.46	-0.83	0.405449	0.267221	27803.7	38124.2	21452.6
G7MUZ2	Histidyl-tRNA synthetase OS=Macaca mulatta GN=HARS PE=2 SV=1	HARS	0	12	67.84	1.004	0.564	0.01	-0.83	0.995194	0.269651	9727.5	9762.1	5502.7	4747
H9FNY2	Nuclear migration protein nudC OS=Macaca mulatta GN=NUDC PE=2 SV=1	NUDC	0	7	57.07	1.022	0.564	0.03	-0.83	0.993642	0.269651	7961.2	8133.3	4587	3849
G7NNN2	EH domain containing 2 OS=Macaca mulatta GN=EHD2 PE=2 SV=1	EHD2	0	30	932.86	1.453	0.565	0.54	-0.82	0.261124	0.270847	63323.6	92029.7	51973.8
G7N6F2	Rho GDP-dissociation inhibitor 2 OS=Macaca mulatta GN=ARHGDIB PE=2 SV=1	ARHGDIB	0	4	12.23	0.901	0.566	-0.15	-0.82	0.995194	0.244346	1573.3	1416.9	801.9	9491
F6XI05	Serine/threonine-protein phosphatase OS=Macaca mulatta GN=PPP5C PE=2 SV=1	PPP5C	0	5	23.38	0.976	0.566	-0.04	-0.82	0.995194	0.269434	2502.1	2441.1	1381.6	5781
F6R248	Histidine triad nucleotide-binding protein 1 OS=Macaca mulatta GN=HINT1 PE=2 SV=1	HINT1	0	2	7.36	1.2	0.569	0.26	-0.81	0.69522	0.23217	1444.8	1733.6	987.3
G7MXX4	Fermitin family homolog 2 isoform 2 OS=Macaca mulatta GN=FERMT2 PE=2 SV=1	FERMT2	0	36	606.32	1.24	0.569	0.31	-0.81	0.712277	0.280255	57175.4	70918.4	40359.2
H9F2E4	Hepatitis B virus X-interacting protein (Fragment) OS=Macaca mulatta GN=HBXIP PE=2 SV=1	HBXIP	0	2	10.36	0.705	0.57	-0.51	-0.81	0.837377	0.231061	783.9	552.4	314.7	55748
F7E865	Arginyl-tRNA--protein transferase 1 OS=Macaca mulatta GN=ATE1 PE=3 SV=2	ATE1	0	3	14.64	1.004	0.57	0.01	-0.81	0.964699	0.259181	1410	1416.4	807.5	4854
F6YB63	Coronin OS=Macaca mulatta GN=CORO1C PE=3 SV=2	CORO1C	0	20	218.81	1.224	0.57	0.29	-0.81	0.744753	0.28167	34344.3	42032.1	23975.7
H9FSD0	Methionine-R-sulfoxide reductase B3 isoform 2 OS=Macaca mulatta GN=MSRB3 PE=2 SV=1	MSRB3	0	7	31.67	1.195	0.572	0.26	-0.81	0.812683	0.286299	2753.2	3290.8	1881.6
F7GWS5	Pyrophosphatase (inorganic) 1 OS=Macaca mulatta GN=PPA1 PE=4 SV=2	PPA1	0	4	20.41	0.817	0.573	-0.29	-0.8	0.950835	0.267844	1759	1436.9	823.5	23760
F7D3L5	Coagulation factor XIII A chain OS=Macaca mulatta GN=F13A1 PE=4 SV=1	F13A1	0	13	112.67	0.871	0.573	-0.2	-0.8	0.978275	0.289385	13184.6	11484.6	6576.2	10598
F7HD37	NEDD8-activating enzyme E1 regulatory subunit OS=Macaca mulatta GN=NAE1 PE=3 SV=2	NAE1	0	4	27.41	0.945	0.573	-0.08	-0.8	0.995194	0.272221	1426.8	1348.8	772.6	7329
G7NKZ5	Intercellular adhesion molecule 1 OS=Macaca mulatta GN=ICAM1 PE=2 SV=1	ICAM1	0	3	17.1	0.775	0.574	-0.37	-0.8	0.938389	0.281396	1444.7	1119.4	642.1	50810
A0A1D5QN88	Ubiquitin thioesterase OS=Macaca mulatta GN=COX8A PE=3 SV=1	COX8A	0	7	33.72	1.008	0.575	0.01	-0.8	0.995194	0.299075	3865	3897.2	2241.4	4359
G7ME67	Phosphoprotein enriched in astrocytes 15 OS=Macaca mulatta GN=PEA15 PE=4 SV=1	PEA15	0	5	51.48	1.089	0.575	0.12	-0.8	0.946048	0.298492	2798.4	3047.6	1751.8	1396
H9FY84	Seryl-tRNA synthetase, cytoplasmic OS=Macaca mulatta GN=SARS PE=2 SV=1	SARS	0	13	102.83	1.262	0.575	0.34	-0.8	0.663625	0.298239	8822.6	11138	6400.4
A0A1D5Q8Y9	Ubiquitin like modifier activating enzyme 1 OS=Macaca mulatta GN=UBA1 PE=3 SV=1	UBA1	0	31	349.03	1.295	0.575	0.37	-0.8	0.589432	0.300037	26176.9	33905.1	19511.9
H9EW35	Nicotinamide phosphoribosyltransferase OS=Macaca mulatta GN=NAMPT PE=2 SV=1	NAMPT	0	5	19.1	0.971	0.576	-0.04	-0.8	0.993642	0.281396	1340.8	1301.6	750.1	6237
A0A1D5Q0T7	Eukaryotic translation initiation factor 4A1 OS=Macaca mulatta GN=EIF4A1 PE=3 SV=1	EIF4A1	0	5	116.25	1.166	0.576	0.22	-0.79	0.859167	0.304189	13599	15859.5	9142.8	120
F7FFN3	Proteasome activator complex subunit 1 isoform 1 OS=Macaca mulatta GN=PSME1 PE=2 SV=2	PSME1	0	6	46.74	1.231	0.576	0.3	-0.8	0.732464	0.302818	4312.3	5310.2	3059.3
A0A1D5RBB0	Ubiquitin carboxyl-terminal hydrolase OS=Macaca mulatta GN=UCHL1 PE=2 SV=1	UCHL1	0	5	26.35	0.914	0.578	-0.13	-0.79	0.999502	0.280039	1544	1411.2	815.4	8547
F7D2J0	WD repeat domain 44 OS=Macaca mulatta GN=WDR44 PE=2 SV=1	WDR44	0	7	38.63	1.008	0.58	0.01	-0.79	0.995194	0.31369	2990.3	3013	1747	4638
G7N634	Density-regulated protein OS=Macaca mulatta GN=EGK_04310 PE=3 SV=1	EGK_04310	0	3	11.79	0.895	0.581	-0.16	-0.78	0.998419	0.310153	1307.9	1170.3	679.9	9588
G7MY28	Acidic leucine-rich nuclear phosphoprotein 32 family member A OS=Macaca mulatta GN=ANP32A PE=2 SV=1	ANP32A	0	5	50.33	1.026	0.581	0.04	-0.78	0.988053	0.315753	6003.8	6160.5	3580.5	3383
F7HS52	GRB2 associated binding protein 1 OS=Macaca mulatta GN=GAB1 PE=4 SV=2	GAB1	0	2	4.56	1.033	0.581	0.05	-0.78	0.873596	0.2829	597.7	617.3	358.4	3094
F6TP26	NHL repeat containing 2 OS=Macaca mulatta GN=NHLRC2 PE=4 SV=2	NHLRC2	0	8	30.15	1.077	0.581	0.11	-0.78	0.950025	0.314066	2503.9	2696.4	1565.8	1845
A0A1D5QEP0	Proline-serine-threonine phosphatase interacting protein 2 OS=Macaca mulatta GN=PSTPIP2 PE=4 SV=1	PSTPIP2	0	5	17.94	1.221	0.581	0.29	-0.78	0.753203	0.314066	3222.6	3934.2	2284.5
F7EW39	Myristoylated alanine rich protein kinase C substrate OS=Macaca mulatta GN=MARCKS PE=4 SV=1	MARCKS	0	8	87.13	0.826	0.583	-0.28	-0.78	0.946048	0.319866	8239.3	6806.6	3965.2	23475
A0A1D5RIS2	Leukocyte elastase inhibitor OS=Macaca mulatta GN=SERPINB1 PE=2 SV=1	SERPINB1	0	4	28.88	0.994	0.583	-0.01	-0.78	0.995194	0.299349	2018.3	2006.1	1170.5	5236
I2CYU7	Translationally-controlled tumor protein OS=Macaca mulatta GN=TPT1 PE=2 SV=1	TPT1	0	6	27.7	1.118	0.583	0.16	-0.78	0.931873	0.320041	2999.4	3353.4	1953.8	954
A0A1D5R9X3	Signal transducer and activator of transcription OS=Macaca mulatta GN=STAT1 PE=3 SV=1	STAT1	0	5	35.96	1.171	0.583	0.23	-0.78	0.851158	0.321496	3455.5	4045.8	2359.7
F6V370	Mitogen-activated protein kinase OS=Macaca mulatta GN=MAPK14 PE=2 SV=1	MAPK14	0	2	33.64	0.773	0.585	-0.37	-0.77	0.941508	0.311535	1324	1023.7	599.3	51035
F6SX65	Nuclear receptor interacting protein 2 OS=Macaca mulatta GN=NRIP2 PE=4 SV=2	NRIP2	0	9	80.7	0.973	0.585	-0.04	-0.77	0.995194	0.325881	11209.9	10905.5	6375.8	5910
F6RCU6	AKT serine/threonine kinase 1 OS=Macaca mulatta GN=AKT1 PE=2 SV=1	AKT1	0.001	2	5.75	1.042	0.585	0.06	-0.77	0.946048	0.298492	1450.5	1511.2	884.6	2752
F6YY71	Aldehyde dehydrogenase 1 family member A1 OS=Macaca mulatta GN=ALDH1A1 PE=2 SV=1	ALDH1A1	0	10	81.56	0.908	0.586	-0.14	-0.77	0.995194	0.329222	5842.4	5306.5	3108.7	8572
G7NPP1	Calcineurin-like phosphoesterase domain-containing protein 1 OS=Macaca mulatta GN=EGK_12517 PE=4 SV=1	EGK_12517	0	2	6.59	1.01	0.586	0.01	-0.77	0.946048	0.311535	987.7	997.9	584.4	4245
I0FJ64	Transketolase OS=Macaca mulatta GN=TKT PE=2 SV=1	TKT	0	16	170.44	1.038	0.586	0.05	-0.77	0.975933	0.327742	16272.3	16891.2	9890.5	2941
F6Y7M3	Antioxidant 1 copper chaperone OS=Macaca mulatta GN=ATOX1 PE=4 SV=2	ATOX1	0	3	18.31	1.082	0.587	0.11	-0.77	0.948183	0.333549	2553.4	2761.6	1621.8	1476
F7H0J3	EPH-related receptor tyrosine kinase ligand 2 OS=Macaca mulatta GN=EFNB1 PE=2 SV=1	EFNB1	0	2	7.15	0.869	0.588	-0.2	-0.77	0.99994	0.30309	805.7	700.3	411.9	10611
A0A1D5RA77	Cell division cycle 37 OS=Macaca mulatta GN=CDC37 PE=4 SV=1	CDC37	0	10	93.61	1.097	0.588	0.13	-0.76	0.945265	0.337512	9265.1	10168.3	5983.6	1292
F6UEV5	HEAT repeat containing 1 OS=Macaca mulatta GN=HEATR1 PE=4 SV=2	HEATR1	0.001	2	3.05	0.932	0.589	-0.1	-0.76	0.995194	0.312771	937.4	873.3	514.2	7529
I2CYV1	Cellular nucleic acid-binding protein isoform 3 OS=Macaca mulatta GN=CNBP PE=2 SV=1	CNBP	0	4	21.2	1.132	0.59	0.18	-0.76	0.91233	0.338396	3215.6	3640.6	2146.4	481
H9ER03	14 kDa phosphohistidine phosphatase isoform 3 OS=Macaca mulatta GN=PHPT1 PE=2 SV=1	PHPT1	0	3	9.47	0.892	0.591	-0.16	-0.76	0.995194	0.319866	1542.4	1376.2	813.4	9674
F6Z5Z5	Inositol-3-phosphate synthase 1 OS=Macaca mulatta GN=ISYNA1 PE=4 SV=2	ISYNA1	0	15	163.5	1.173	0.591	0.23	-0.76	0.847938	0.342138	13428.2	15752.5	9303.6
F7HEH5	Serine/threonine-protein phosphatase 2A activator OS=Macaca mulatta GN=PTPA PE=3 SV=2	PTPA	0	2	10.02	0.913	0.592	-0.13	-0.76	0.995194	0.325881	1051.9	960.7	568.5	8566
F7AF32	Tetratricopeptide repeat domain 1 OS=Macaca mulatta GN=TTC1 PE=4 SV=2	TTC1	0.001	2	6.9	1.082	0.593	0.11	-0.75	0.917869	0.31681	1488.6	1610	955.3	1525
F7FQN1	Apolipoprotein C3 OS=Macaca mulatta GN=APOC3 PE=4 SV=2	APOC3	0	4	22.76	0.797	0.594	-0.33	-0.75	0.91233	0.355256	4271.4	3404.1	2022	29789
F7D1C5	Carbonyl reductase 1 OS=Macaca mulatta GN=CBR1 PE=3 SV=2	CBR1	0	9	90.1	1.046	0.597	0.06	-0.75	0.965852	0.36475	5032.7	5261.7	3138.7	2664
A0A1D5QMV8	Sorting nexin 12 OS=Macaca mulatta GN=SNX12 PE=4 SV=1	SNX12	0	5	19.85	1.061	0.597	0.08	-0.74	0.958762	0.366603	3800.4	4030.6	2406.9	2162
F7CT78	Ubiquitinyl hydrolase 1 OS=Macaca mulatta GN=USP5 PE=2 SV=1	USP5	0	20	102.71	0.983	0.599	-0.02	-0.74	0.995194	0.375392	13017.3	12796.6	7666.4	5536
F6PWX4	SUMO-conjugating enzyme UBC9 OS=Macaca mulatta GN=UBE2I PE=2 SV=1	UBE2I	0	2	6.96	1.01	0.599	0.01	-0.74	0.980518	0.342599	1839.5	1858.6	1113.4	4313
F6XIG8	Heparin cofactor 2 OS=Macaca mulatta GN=SERPIND1 PE=2 SV=1	SERPIND1	0	3	10.3	1.003	0.601	0	-0.73	0.950025	0.356649	966.5	969.4	582.4	4982
A0A1D5QAG8	Coiled-coil domain containing 124 OS=Macaca mulatta GN=CCDC124 PE=4 SV=1	CCDC124	0	3	14.52	1.026	0.601	0.04	-0.74	0.967465	0.342599	1906.4	1955.5	1174.4	3612
F7CAM5	Glutamine synthetase OS=Macaca mulatta GN=GLUL PE=2 SV=1	GLUL	0.001	2	5.92	0.77	0.602	-0.38	-0.73	0.917869	0.365542	1591.4	1225.1	737.3	51678
G7NR42	Synaptic vesicle membrane protein VAT-1-like protein-like protein OS=Macaca mulatta GN=EGK_13027 PE=4 SV=1	EGK_13027	0	6	23.19	0.756	0.604	-0.4	-0.73	0.814379	0.395302	4558.4	3445	2079.3	54505
A0A1D5R093	PDZ and LIM domain 5 OS=Macaca mulatta GN=PDLIM5 PE=4 SV=1	PDLIM5	0	5	417.65	1.308	0.604	0.39	-0.73	0.550932	0.398581	41484.6	54242	32773.6
F6XVN0	Sorbitol dehydrogenase OS=Macaca mulatta GN=SORD PE=2 SV=1	SORD	0	2	10.73	1.167	0.605	0.22	-0.72	0.704136	0.37033	1066.1	1244.5	753.5
F7AGN0	Zinc finger FYVE-type containing 1 OS=Macaca mulatta GN=ZFYVE1 PE=4 SV=2	ZFYVE1	0	2	5.06	0.998	0.607	0	-0.72	0.91233	0.357983	456.4	455.5	276.3	5062
H9FV36	HDGF like 3 OS=Macaca mulatta GN=HDGFRP3 PE=2 SV=1	HDGFRP3	0	3	24.53	0.876	0.608	-0.19	-0.72	0.995194	0.379995	1646.7	1442.7	876.6	10327
G7N5G0	Ankyrin repeat domain 13A OS=Macaca mulatta GN=ANKRD13A PE=2 SV=1	ANKRD13A	0	3	14.28	0.957	0.608	-0.06	-0.72	0.945265	0.324253	321.4	307.4	187	6529
F6RQ47	Nudix hydrolase 16 OS=Macaca mulatta GN=NUDT16 PE=2 SV=1	NUDT16	0	2	28.36	1.062	0.608	0.09	-0.72	0.781106	0.364478	490.7	521.3	317.1	2029
F7HPJ0	Serine/threonine kinase 24 OS=Macaca mulatta GN=STK24 PE=4 SV=1	STK24	0	4	42.38	1.048	0.609	0.07	-0.72	0.965611	0.418032	4006.1	4198.3	2556.6	2615
A0A1D5R708	N-acetylneuraminate synthase OS=Macaca mulatta GN=NANS PE=4 SV=1	NANS	0	3	11.24	0.824	0.612	-0.28	-0.71	0.995194	0.375392	586.6	483.5	295.8	23564
A0A1D5QU47	Apolipoprotein A-I OS=Macaca mulatta GN=APOA1 PE=3 SV=1	APOA1	0	2	217.37	1.17	0.614	0.23	-0.7	0.85214	0.441566	22717	26585	16324.8
I2CU54	Leucine-rich repeat-containing protein 47 OS=Macaca mulatta GN=LRRC47 PE=2 SV=1	LRRC47	0	9	55.28	1.091	0.615	0.13	-0.7	0.946048	0.443572	2826.6	3083.9	1895.6	1346
H9YX93	UV excision repair protein RAD23 homolog B OS=Macaca mulatta GN=RAD23B PE=2 SV=1	RAD23B	0	6	76.89	1.107	0.615	0.15	-0.7	0.943509	0.444265	13665	15132.1	9303.5	977
G7NBF7	Cysteine and histidine rich domain containing 1 OS=Macaca mulatta GN=CHORDC1 PE=2 SV=1	CHORDC1	0	3	18.81	1.044	0.616	0.06	-0.7	0.945265	0.417407	1295.4	1352.5	832.8	2739
F7H6E9	Myosin light chain kinase OS=Macaca mulatta GN=MYLK PE=4 SV=2	MYLK	0	48	1302.56	1.284	0.616	0.36	-0.7	0.614471	0.447058	122214	156916	96620.9
G7NDZ2	Olfactomedin-like protein 1 OS=Macaca mulatta GN=EGK_06509 PE=4 SV=1	EGK_06509	0	2	303.15	1.325	0.618	0.41	-0.69	0.508	0.455296	38470.6	50986.2	31501.8
F7HB87	Far upstream element binding protein 1 OS=Macaca mulatta GN=FUBP1 PE=4 SV=2	FUBP1	0	6	38.25	1.178	0.619	0.24	-0.69	0.836906	0.458875	3845.7	4532	2805.4
H9FWW5	THUMP domain-containing protein 1 OS=Macaca mulatta GN=THUMPD1 PE=2 SV=1	THUMPD1	0	2	15.38	1.024	0.62	0.03	-0.69	0.950835	0.42349	1400	1434.2	889.1	3699
A0A1D5Q0P6	RNA-binding protein 12 OS=Macaca mulatta GN=CPNE1 PE=4 SV=1	CPNE1	0	7	29.4	1.129	0.622	0.17	-0.69	0.917869	0.469212	3881.7	4380.7	2723	483
A0A1D5R4B0	NudC domain containing 3 OS=Macaca mulatta GN=NUDCD3 PE=4 SV=1	NUDCD3	0	3	13.89	0.898	0.623	-0.15	-0.68	0.983165	0.386818	326.9	293.7	183	9532
A0A1D5R8U2	RCSD domain containing 1 OS=Macaca mulatta GN=RCSD1 PE=4 SV=1	RCSD1	0	5	29.65	0.934	0.623	-0.1	-0.68	0.999502	0.454501	2117.6	1977.5	1231.5	7453
H9F7Z4	Heat shock protein HSP 90-alpha isoform 2 (Fragment) OS=Macaca mulatta GN=HSP90AA1 PE=2 SV=1	HSP90AA1	0	3	54.41	0.958	0.623	-0.06	-0.68	0.997396	0.47478	7310.8	7006.2	4362.3	6451
F6R7I6	SH3 and PX domains 2B OS=Macaca mulatta GN=SH3PXD2B PE=4 SV=2	SH3PXD2B	0	3	10.59	1.237	0.623	0.31	-0.68	0.639125	0.448867	1625.9	2010.6	1252.2
A0A1D5RKB8	GTP-binding nuclear protein Ran OS=Macaca mulatta GN=RAN PE=3 SV=1	RAN	0	9	74.02	1.085	0.624	0.12	-0.68	0.946048	0.482062	11468.5	12447.7	7769	1464
G7NLX0	Endophilin-2 OS=Macaca mulatta GN=EGK_09938 PE=4 SV=1	EGK_09938	0	8	59.51	1.183	0.625	0.24	-0.68	0.830246	0.482102	6748.4	7984.2	4986.4
G7MY48	Pyruvate kinase OS=Macaca mulatta GN=EGK_17651 PE=3 SV=1	EGK_17651	0	4	817.61	1.04	0.626	0.06	-0.68	0.973698	0.488909	5035.3	5235.9	3278.5	2935
G7MGP8	Peroxiredoxin-1 OS=Macaca mulatta GN=PRDX1 PE=2 SV=1	PRDX1	0	10	169.75	1.296	0.627	0.37	-0.67	0.588154	0.491706	26650.2	34528.3	21658.4
A0A1D5Q097	CD34 molecule OS=Macaca mulatta GN=CD34 PE=4 SV=1	CD34	0	3	11.89	0.702	0.629	-0.51	-0.67	0.760998	0.491268	1191.5	836.2	526.3	57452
F7GX43	Eukaryotic translation initiation factor 2D OS=Macaca mulatta GN=EIF2D PE=2 SV=1	EIF2D	0	3	12.43	0.956	0.629	-0.06	-0.67	0.946048	0.453134	428.2	409.4	257.5	6611
F6RZ93	Methionine adenosyltransferase 2 subunit beta OS=Macaca mulatta GN=MAT2B PE=2 SV=1	MAT2B	0	6	40.54	1.002	0.629	0	-0.67	0.995194	0.492027	4305.9	4312.9	2712.9	5023
A0A1D5Q1D4	Seryl-tRNA synthetase 2, mitochondrial OS=Macaca mulatta GN=SARS2 PE=4 SV=1	SARS2	0	2	11.35	1.146	0.631	0.2	-0.66	0.534062	0.463601	443.9	508.5	320.7	325
F6W8H1	Sorting nexin 3 OS=Macaca mulatta GN=SNX3 PE=2 SV=1	SNX3	0	4	36.68	1.001	0.632	0	-0.66	0.995194	0.497153	4308.6	4314.4	2728.6	5048
G7N7B2	Cell cycle protein p38-2G4-like protein OS=Macaca mulatta GN=EGK_03786 PE=4 SV=1	EGK_03786	0	7	26.87	1.1	0.633	0.14	-0.66	0.945265	0.498246	4388.9	4827.2	3054.1	1284
F6V3C0	Programmed cell death 10 OS=Macaca mulatta GN=PDCD10 PE=2 SV=1	PDCD10	0	4	19.39	1.142	0.634	0.19	-0.66	0.900694	0.504779	2295.5	2621.6	1662.9	338
H9YVT1	Farnesyl pyrophosphate synthase isoform a OS=Macaca mulatta GN=FDPS PE=2 SV=1	FDPS	0	5	32.7	1.316	0.634	0.4	-0.66	0.530729	0.50335	3167.1	4166.9	2641.3
H9Z638	Eukaryotic translation initiation factor 4B OS=Macaca mulatta GN=EIF4B PE=2 SV=1	EIF4B	0	8	28.27	0.974	0.635	-0.04	-0.65	0.995194	0.507262	5661.9	5513.5	3502.2	5901
F7EMC7	Glutathione synthetase OS=Macaca mulatta GN=GSS PE=3 SV=2	GSS	0	5	17.79	1.028	0.635	0.04	-0.66	0.984635	0.506989	2793.3	2872.2	1823.7	3320
F6ZM32	Calcium binding protein 39 like OS=Macaca mulatta GN=CAB39L PE=4 SV=1	CAB39L	0	3	31.98	0.876	0.636	-0.19	-0.65	0.996251	0.491675	1001	877.1	558	10399
A0A1D5RGB4	Pyridoxal dependent decarboxylase domain containing 1 OS=Macaca mulatta GN=PDXDC1 PE=4 SV=1	PDXDC1	0	3	8.17	0.971	0.636	-0.04	-0.65	0.945265	0.487972	433.4	420.8	267.7	6281
F6XCQ0	Rap1 GTPase-GDP dissociation stimulator 1 OS=Macaca mulatta GN=RAP1GDS1 PE=4 SV=2	RAP1GDS1	0	7	28.14	0.881	0.637	-0.18	-0.65	0.988928	0.491756	2509.6	2211.1	1408.1	10061
H9FUH5	S-adenosylmethionine synthase OS=Macaca mulatta GN=MAT2A PE=2 SV=1	MAT2A	0	11	89.03	1.072	0.637	0.1	-0.65	0.950835	0.512243	7401.7	7931.5	5048.4	1975
F7GI64	Dynamin 1 like OS=Macaca mulatta GN=DNM1L PE=3 SV=2	DNM1L	0	18	125.91	1.053	0.638	0.07	-0.65	0.961838	0.517837	10997.5	11583.1	7386.3	2549
A0A1D5RJM5	Vascular cell adhesion molecule 1 OS=Macaca mulatta GN=VCAM1 PE=4 SV=1	VCAM1	0	3	14.39	0.806	0.639	-0.31	-0.65	0.995194	0.492027	576.5	464.8	297.2	26973
F7FGF5	Small glutamine rich tetratricopeptide repeat containing alpha OS=Macaca mulatta GN=SGTA PE=2 SV=1	SGTA	0	5	25.27	0.943	0.64	-0.08	-0.64	0.997195	0.492583	2001.2	1887.6	1207.2	7332
H9Z9J6	UBX domain-containing protein 1 OS=Macaca mulatta GN=UBXN1 PE=2 SV=1	UBXN1	0	2	5.81	1.13	0.64	0.18	-0.64	0.745826	0.510765	842.9	952.3	609.5	482
F7AE78	Platelet-activating factor acetylhydrolase IB subunit alpha OS=Macaca mulatta GN=PAFAH1B1 PE=2 SV=1	PAFAH1B1	0	13	89.33	1.22	0.64	0.29	-0.64	0.753927	0.526053	13127.8	16011.1	10245.4
F7BWK5	Erythrocyte membrane protein band 4.1 like 2 OS=Macaca mulatta GN=EPB41L2 PE=4 SV=2	EPB41L2	0	35	349.42	0.689	0.641	-0.54	-0.64	0.543612	0.528556	47376.3	32630.4	20902.4	64856
F6VY10	Putative D-tyrosyl-tRNA(Tyr) deacylase 2 OS=Macaca mulatta GN=DTD2 PE=2 SV=1	DTD2	0	2	8.02	0.77	0.641	-0.38	-0.64	0.935002	0.522391	1328	1023.1	655.4	51719
F7D9X5	ATP-dependent RNA helicase DHX29 OS=Macaca mulatta GN=DHX29 PE=3 SV=1	DHX29	0	2	5.12	1.163	0.641	0.22	-0.64	0.676846	0.527353	880.7	1024	656.8	203
F6ZLE6	Prolyl endopeptidase OS=Macaca mulatta GN=PREP PE=2 SV=1	PREP	0	6	37.9	0.9	0.642	-0.15	-0.64	0.995194	0.501764	2460.3	2214.3	1421.4	9520
G7NEB3	Protein phosphatase methylesterase 1 OS=Macaca mulatta GN=EGK_06671 PE=3 SV=1	EGK_06671	0	2	2.82	0.929	0.642	-0.11	-0.64	0.950884	0.465405	344.7	320.2	205.6	7533
F7GKZ3	Family with sequence similarity 114 member A1 OS=Macaca mulatta GN=FAM114A1 PE=4 SV=2	FAM114A1	0	7	45.72	1.015	0.642	0.02	-0.64	0.995194	0.540585	2386.1	2421.1	1555.3	3987
H9FTU6	DnaJ heat shock protein family (Hsp40) member B1 OS=Macaca mulatta GN=DNAJB1 PE=2 SV=1	DNAJB1	0	7	59.49	0.93	0.644	-0.1	-0.64	0.999502	0.505245	1961.7	1824.1	1174	7532
F6Z7R5	Diamine acetyltransferase 2 OS=Macaca mulatta GN=SAT2 PE=2 SV=1	SAT2	0	3	9.51	0.939	0.644	-0.09	-0.63	0.995194	0.517837	1553.8	1458.4	939.6	7345
F6RRV0	Protein phosphatase 2 scaffold subunit Aalpha OS=Macaca mulatta GN=PPP2R1A PE=2 SV=1	PPP2R1A	0	21	213.25	1.208	0.645	0.27	-0.63	0.77927	0.545926	19342.8	23375.1	15069.7
H9ZFL2	Aminopeptidase OS=Macaca mulatta GN=NPEPPS PE=2 SV=1	NPEPPS	0	20	111.6	1.035	0.647	0.05	-0.63	0.980351	0.556171	13310.7	13776.3	8912.6	2944
H9G276	A-kinase anchor protein 12 isoform 1 OS=Macaca mulatta GN=AKAP12 PE=2 SV=1	AKAP12	0	48	440.16	0.908	0.648	-0.14	-0.63	0.995194	0.559736	46071.7	41851.4	27113.1	8724
F7F6H6	Calcium-regulated heat stable protein 1 OS=Macaca mulatta GN=CARHSP1 PE=2 SV=1	CARHSP1	0	4	29.47	0.83	0.649	-0.27	-0.62	0.946048	0.56124	2821	2340.4	1518.8	23042
G7NLG9	Xaa-Pro dipeptidase OS=Macaca mulatta GN=PEPD PE=2 SV=1	PEPD	0	5	18.38	1.015	0.649	0.02	-0.62	0.995194	0.56438	3036.3	3081.1	2000.7	3955
H9EV10	HBS1-like protein isoform 1 OS=Macaca mulatta GN=HBS1L PE=2 SV=1	HBS1L	0	2	10.16	1.019	0.649	0.03	-0.62	0.789582	0.469212	204	207.9	134.9	3915
F7CPF6	Sorting nexin-2 OS=Macaca mulatta GN=SNX2 PE=2 SV=1	SNX2	0	5	32.07	0.953	0.65	-0.07	-0.62	0.999502	0.564644	3405.4	3246.9	2108.9	6772
G7NF18	Asporin OS=Macaca mulatta GN=ASPN PE=3 SV=1	ASPN	0	15	162.05	0.983	0.651	-0.02	-0.62	0.995194	0.572645	20084.2	19745.8	12861.8	5525
F6TLE0	SUMO-activating enzyme subunit 2 OS=Macaca mulatta GN=UBA2 PE=4 SV=2	UBA2	0	13	76.35	1.061	0.652	0.09	-0.62	0.958762	0.576417	10093.9	10708.3	6983.8	2037
F7HRP5	LIM and senescent cell antigen-like-containing domain protein OS=Macaca mulatta GN=EGK_05658 PE=4 SV=1	EGK_05658	0	8	123.5	1.283	0.652	0.36	-0.62	0.616978	0.576737	21024.4	26976.8	17598.2
G7MDR8	Protein S100-A13 OS=Macaca mulatta GN=S100A13 PE=2 SV=1	S100A13	0	3	14.55	0.891	0.653	-0.17	-0.62	0.995194	0.579278	3924.1	3496	2282.2	10054
H9ER37	Bleomycin hydrolase OS=Macaca mulatta GN=BLMH PE=2 SV=1	BLMH	0	5	38.01	1.011	0.653	0.02	-0.61	0.995194	0.579895	3735.9	3776.5	2466.2	4082
H9ESI1	Phenylalanyl-tRNA synthetase beta chain OS=Macaca mulatta GN=FARSB PE=2 SV=1	FARSB	0	10	39.88	1.027	0.653	0.04	-0.61	0.985881	0.580251	4979.9	5116.3	3342.5	3326
H9FND3	SUMO-activating enzyme subunit 1 isoform a OS=Macaca mulatta GN=SAE1 PE=2 SV=1	SAE1	0	11	53.11	0.954	0.654	-0.07	-0.61	0.999502	0.584288	7216.6	6882.4	4502.7	6652
F7GST0	Heat shock protein 90 alpha family class B member 1 OS=Macaca mulatta GN=HSP90AB1 PE=2 SV=2	HSP90AB1	0	30	728.32	1.16	0.654	0.21	-0.61	0.869092	0.584288	75218.4	87227.2	57062.2	216
F7DMF0	BAG family molecular chaperone regulator 2 OS=Macaca mulatta GN=BAG2 PE=2 SV=1	BAG2	0	2	10.26	1.326	0.654	0.41	-0.61	0.487568	0.589202	1837.5	2436.6	1594.5
A0A1D5R978	N-ethylmaleimide sensitive factor, vesicle fusing ATPase OS=Macaca mulatta GN=NSF PE=4 SV=1	NSF	0	22	143.28	0.817	0.655	-0.29	-0.61	0.945265	0.587034	26778.5	21890.6	14333.2	23603
A0A1D5RC75	Nudix hydrolase 5 OS=Macaca mulatta GN=NUDT5 PE=3 SV=1	NUDT5	0	2	6.5	0.861	0.655	-0.22	-0.61	0.995194	0.556171	994.3	856	560.7	10923
F6T1H7	Protein phosphatase inhibitor 2 OS=Macaca mulatta GN=PPP1R2 PE=2 SV=1	PPP1R2	0	4	21.21	0.959	0.655	-0.06	-0.61	0.995194	0.564854	1872	1795	1175.9	6449
A0A1D5Q6F0	Translin OS=Macaca mulatta GN=TSN PE=2 SV=1	TSN	0	3	18.6	0.988	0.656	-0.02	-0.61	0.995194	0.564644	1877	1853.7	1216.3	5420
A0A1D5QHP9	G1 to S phase transition 1 OS=Macaca mulatta GN=GSPT1 PE=4 SV=1	GSPT1	0	7	23.44	1.016	0.656	0.02	-0.61	0.995194	0.589202	3425.2	3480.4	2282.5	3925
G7NMI2	Perilipin OS=Macaca mulatta GN=PLIN3 PE=2 SV=1	PLIN3	0	7	44.66	1.211	0.656	0.28	-0.61	0.771477	0.590231	2602.8	3152.8	2069
F6RD61	Proteasome inhibitor subunit 1 OS=Macaca mulatta GN=PSMF1 PE=4 SV=1	PSMF1	0	2	6.72	0.92	0.659	-0.12	-0.6	0.988053	0.562844	581.4	534.7	352.4	8428
H9FQ57	Adapter molecule crk isoform a OS=Macaca mulatta GN=CRK PE=2 SV=1	CRK	0	9	40.01	0.955	0.66	-0.07	-0.6	0.99926	0.608731	2558.4	2443	1611.9	6643
F7C527	Ectonucleoside triphosphate diphosphohydrolase 2 OS=Macaca mulatta GN=ENTPD2 PE=2 SV=2	ENTPD2	0.001	2	10.28	0.788	0.662	-0.34	-0.59	0.917869	0.590231	2255	1776.9	1176.7	30846
H9FQI5	G protein-coupled receptor kinase OS=Macaca mulatta GN=ADRBK1 PE=2 SV=1	ADRBK1	0	3	8.81	1.062	0.663	0.09	-0.59	0.897918	0.600468	917.3	974.2	645.8	1992
F7H1X2	ATP binding cassette subfamily F member 2 OS=Macaca mulatta GN=ABCF2 PE=4 SV=2	ABCF2	0.001	2	4.36	0.867	0.666	-0.21	-0.59	0.995194	0.559736	274.3	237.8	158.5	10617
F7E5V8	Cyclin-dependent kinase 6 OS=Macaca mulatta GN=CDK6 PE=2 SV=1	CDK6	0	2	18.95	0.885	0.666	-0.18	-0.59	0.995194	0.589202	694.4	614.7	409.4	10056
H9G169	N-acetylserotonin O-methyltransferase-like protein isoform 1 OS=Macaca mulatta GN=ASMTL PE=2 SV=1	ASMTL	0	2	8.92	0.999	0.666	0	-0.59	0.945265	0.634928	759.6	759	505.7	5052
F6XZX0	STAM-binding protein OS=Macaca mulatta GN=STAMBP PE=2 SV=1	STAMBP	0	3	13.63	1.082	0.666	0.11	-0.59	0.851158	0.621801	861.7	932.7	621.4	1622
G7NLC4	RAD23 homolog A, nucleotide excision repair protein OS=Macaca mulatta GN=RAD23A PE=2 SV=1	RAD23A	0	5	41.87	0.923	0.667	-0.11	-0.58	0.9971	0.613273	1592.5	1470.6	980.5	8078
A0A1D5QXA8	Activator of 90 kDa heat shock protein ATPase homolog 1 OS=Macaca mulatta GN=AHSA1 PE=2 SV=1	AHSA1	0	6	32.63	0.927	0.667	-0.11	-0.58	0.995194	0.636095	2837.3	2628.9	1752.6	7555
F7BEU8	Microtubule-associated protein OS=Macaca mulatta GN=MAP4 PE=4 SV=2	MAP4	0	9	664.56	1.184	0.667	0.24	-0.58	0.829273	0.636682	64966.3	76933.4	51295.2
A0A1D5QS02	Tetraspanin OS=Macaca mulatta GN=CD9 PE=2 SV=1	CD9	0	6	100.43	0.675	1.501	-0.57	0.59	0.481092	0.553377	23687.7	15994.1	24015.1	79006
H9END9	Tropomyosin 4 OS=Macaca mulatta GN=TPM4 PE=2 SV=1	TPM4	0	5	2070.44	1.188	1.509	0.25	0.59	0.822676	0.537669	4586.2	5448.8	8220
F7AV81	Globin A1 OS=Macaca mulatta GN=HBB PE=2 SV=1	HBB	0	7	1407.39	0.864	1.517	-0.21	0.6	0.967465	0.524244	100829	87128.3	132199	10726
F6XD59	Collagen type VI alpha 2 chain OS=Macaca mulatta GN=COL6A2 PE=4 SV=2	COL6A2	0	35	1555.39	0.849	1.525	-0.24	0.61	0.957915	0.510619	150436	127681	194761	11164
I2CWG4	Collagen alpha-3(VI) chain isoform 4 OS=Macaca mulatta GN=COL6A3 PE=2 SV=1	COL6A3	0	13	5101.17	0.789	1.533	-0.34	0.62	0.894632	0.498666	45072	35543.4	54490.4	29968
H9Z5B0	Collagen alpha-1(VI) chain OS=Macaca mulatta GN=COL6A1 PE=2 SV=1	COL6A1	0	44	2154.38	0.881	1.537	-0.18	0.62	0.989831	0.492027	173116	152594	234595	10059
F7GP66	Amine oxidase OS=Macaca mulatta GN=AOC3 PE=3 SV=2	AOC3	0	4	881.13	1.069	1.54	0.1	0.62	0.951219	0.492027	63123.5	67453	103897	1984
I0FRM8	Laminin subunit beta-2 OS=Macaca mulatta GN=LAMB2 PE=2 SV=1	LAMB2	0	87	1653.98	0.988	1.543	-0.02	0.63	0.995194	0.492027	130314	128809	198708	5375
I2CX04	Laminin subunit gamma-1 OS=Macaca mulatta GN=LAMC1 PE=2 SV=1	LAMC1	0	73	1846.6	0.984	1.546	-0.02	0.63	0.995194	0.492027	161119	158565	245092	5504
F6XT18	CD200 molecule OS=Macaca mulatta GN=CD200 PE=4 SV=2	CD200	0	3	30.94	0.775	1.547	-0.37	0.63	0.86117	0.491675	3441.7	2665.6	4123.3	51015
F7F0H8	Laminin subunit alpha 5 OS=Macaca mulatta GN=LAMA5 PE=4 SV=2	LAMA5	0	34	1348.74	1.02	1.547	0.03	0.63	0.995194	0.491675	103363	105433	163110	3913
F7GL19	Chondroitin sulfate proteoglycan 4 OS=Macaca mulatta GN=CSPG4 PE=4 SV=2	CSPG4	0	54	593.66	1.119	1.548	0.16	0.63	0.928107	0.491268	35287.6	39502.6	61155.1	947
I0FVB6	Collagen alpha-1(XVIII) chain isoform 2 OS=Macaca mulatta GN=COL18A1 PE=2 SV=1	COL18A1	0	24	857.25	1.055	1.55	0.08	0.63	0.961838	0.487972	64526	68069.9	105518	2328
H9EPG6	Ras-related protein R-Ras OS=Macaca mulatta GN=RRAS PE=2 SV=1	RRAS	0	13	530.47	1.107	1.55	0.15	0.63	0.943509	0.487972	37365.6	41352.7	64113	1021
F6YRW1	Leucine rich repeat containing 32 OS=Macaca mulatta GN=LRRC32 PE=4 SV=1	LRRC32	0	5	30.61	0.806	1.557	-0.31	0.64	0.961838	0.365429	1169.7	942.6	1467.4	25932
I0FUR1	Tropomyosin 4 OS=Macaca mulatta GN=TPM4 PE=2 SV=1	TPM4	0	4	2370.81	1.361	1.562	0.44	0.64	0.428254	0.468779	24004.3	32676.6	51034
A0A1D5R7J7	Insulin like growth factor 2 OS=Macaca mulatta GN=IGF2 PE=3 SV=1	IGF2	0	2	13.68	0.903	1.567	-0.15	0.65	0.995194	0.449979	1708.7	1543	2418.5	8991
H9FYK6	von Willebrand factor A domain-containing protein 1 isoform 1 OS=Macaca mulatta GN=VWA1 PE=2 SV=1	VWA1	0	16	267.81	1.093	1.573	0.13	0.65	0.946048	0.450385	21309.3	23283.9	36629.8	1306
A0A1D5Q1N7	Nephronectin OS=Macaca mulatta GN=NPNT PE=4 SV=1	NPNT	0	4	31.57	0.756	1.576	-0.4	0.66	0.814327	0.446818	2681.8	2026.7	3194	54521
W0UVA6	Ribonuclease 4 OS=Macaca mulatta GN=RAB1 PE=2 SV=1	RAB1	0	3	18.28	0.972	1.604	-0.04	0.68	0.985881	0.331201	1222.4	1187.8	1905.5	5947
F7GY84	Sodium/potassium-transporting ATPase subunit beta OS=Macaca mulatta GN=ATP1B1 PE=2 SV=2	ATP1B1	0	12	98.43	0.804	1.605	-0.32	0.68	0.919751	0.399552	14357.6	11540.4	18525.3	27101
G7NIT9	Amine oxidase OS=Macaca mulatta GN=EGK_08760 PE=3 SV=1	EGK_08760	0	2	749.81	0.904	1.611	-0.15	0.69	0.995194	0.389073	5272.9	4768.7	7683.3	8880
F7GAT4	Inter-alpha-trypsin inhibitor heavy chain 3 OS=Macaca mulatta GN=ITIH3 PE=4 SV=2	ITIH3	0	10	41.96	0.827	1.623	-0.27	0.7	0.946048	0.36869	4769.7	3942.7	6400.4	23386
F6PPY8	Stimulator of chondrogenesis 1 OS=Macaca mulatta GN=SCRG1 PE=4 SV=1	SCRG1	0.002	2	5.88	1.101	1.624	0.14	0.7	0.77927	0.280039	785.2	864.7	1404.6	1282
F7HTA8	Inositol polyphosphate-5-phosphatase A OS=Macaca mulatta GN=INPP5A PE=4 SV=2	INPP5A	0	7	36.81	0.92	1.627	-0.12	0.7	0.995194	0.364478	5944.9	5468.5	8896	8241
F7ESZ3	Biglycan OS=Macaca mulatta GN=BGN PE=3 SV=2	BGN	0	21	3278.72	1.034	1.662	0.05	0.73	0.980518	0.32354	159453	164946	274135	2947
F7EDU0	Calpain 5 OS=Macaca mulatta GN=CAPN5 PE=3 SV=2	CAPN5	0	4	17.02	0.737	1.67	-0.44	0.74	0.85227	0.244599	1454.6	1072.8	1791.9	54987
A0A1D5QTJ7	Matrix metalloproteinase OS=Macaca mulatta GN=MMP2 PE=3 SV=1	MMP2	0	3	9.43	0.743	1.671	-0.43	0.74	0.945265	0.239414	591.8	439.5	734.5	54938
I0FPA1	Collagen alpha-1(XV) chain OS=Macaca mulatta GN=COL15A1 PE=2 SV=1	COL15A1	0	15	182.66	0.758	1.675	-0.4	0.74	0.816916	0.312429	20833.3	15784.9	26444.3	54187
H9Z2N4	Basal cell adhesion molecule (Lutheran blood group) OS=Macaca mulatta GN=BCAM PE=2 SV=1	BCAM	0	30	771.24	1.032	1.68	0.04	0.75	0.983165	0.30758	64658.7	66705.9	112082	3251
I2CYL7	Apolipoprotein E OS=Macaca mulatta GN=APOE PE=2 SV=1	APOE	0	16	242.65	1.323	1.691	0.4	0.76	0.514574	0.295115	12875.1	17038.3	28803.9
G7MI74	Tubulointerstitial nephritis antigen-like isoform 1 OS=Macaca mulatta GN=TINAGL1 PE=2 SV=1	TINAGL1	0	18	604.73	0.992	1.703	-0.01	0.77	0.995194	0.281396	31879.5	31639.1	53866.4	5265
G7MUK4	Alpha-1,3-mannosyl-glycoprotein 2-beta-N-acetylglucosaminyltransferase OS=Macaca mulatta GN=MGAT1 PE=2 SV=1	MGAT1	0	2	6.47	0.853	1.706	-0.23	0.77	0.995194	0.193744	927.9	791.1	1349.9	11101
I0FVB3	Inter-alpha-trypsin inhibitor heavy chain H5 isoform 1 OS=Macaca mulatta GN=ITIH5 PE=2 SV=1	ITIH5	0	2	419.48	0.709	1.709	-0.5	0.77	0.809781	0.191516	1070.7	759.4	1298.2	55127
Q53CF7	Cytochrome c oxidase subunit 7A1 OS=Macaca mulatta GN=COX7AH PE=2 SV=1	COX7AH	0	2	6.63	0.902	1.711	-0.15	0.77	0.995194	0.204991	539.7	486.6	832.4	9141
H9ZFR0	KIAA0040 OS=Macaca mulatta GN=KIAA0040 PE=2 SV=1	KIAA0040	0	2	8.75	0.83	1.717	-0.27	0.78	0.995194	0.196548	814.9	676.1	1161.1	22839
F7D3I3	Amine oxidase OS=Macaca mulatta PE=3 SV=2	Amine oxidase OS=Macaca mulatta	0	16	268	0.798	1.719	-0.32	0.78	0.914228	0.269651	37293.1	29773.4	51189.3	27430
F7A9S3	Inter-alpha-trypsin inhibitor heavy chain family member 5 OS=Macaca mulatta GN=ITIH5 PE=4 SV=2	ITIH5	0	5	490.64	0.947	1.719	-0.08	0.78	0.999502	0.270216	49498.2	46850.6	80514.3	7263
F6V8Y4	Olfactomedin like 2A OS=Macaca mulatta GN=OLFML2A PE=4 SV=1	OLFML2A	0	3	8.22	0.842	1.725	-0.25	0.79	0.995194	0.176797	917.3	772.6	1332.9	11235
G7NH24	Matrix metalloproteinase-28 OS=Macaca mulatta GN=EGK_08417 PE=3 SV=1	EGK_08417	0	3	11.47	0.996	1.726	-0.01	0.79	0.946048	0.17665	768.5	765.7	1321.4	5230
I2CUI5	Coiled-coil domain-containing protein 3 OS=Macaca mulatta GN=CCDC3 PE=2 SV=1	CCDC3	0.001	2	8.01	0.69	1.728	-0.54	0.79	0.669483	0.202459	1680.2	1159.4	2003.7	64849
F6X897	Collagen alpha-2(IV) chain preproprotein OS=Macaca mulatta GN=COL4A2 PE=2 SV=2	COL4A2	0	21	601.67	1.093	1.734	0.13	0.79	0.946048	0.255744	48475.8	52967.5	91848	1293
F7EGF5	Collagen type IV alpha 1 chain OS=Macaca mulatta GN=COL4A1 PE=3 SV=2	COL4A1	0	8	470.3	0.895	1.747	-0.16	0.8	0.995194	0.241004	35684.5	31929.8	55773.1	9590
F7AEK9	Cytokeratin-2e OS=Macaca mulatta GN=KRT2 PE=3 SV=1	KRT2	0	4	56.47	1.223	1.749	0.29	0.81	0.745826	0.239414	2904.4	3552.6	6213
G7NIA0	Cytokeratin-10 (Fragment) OS=Macaca mulatta GN=EGK_08667 PE=3 SV=1	EGK_08667	0	11	109.08	1.123	1.752	0.17	0.81	0.919751	0.235719	11713	13158.6	23054	642
G7MWN8	Carbohydrate sulfotransferase OS=Macaca mulatta GN=EGK_17365 PE=3 SV=1	EGK_17365	0	5	26.79	0.981	1.768	-0.03	0.82	0.995194	0.22051	2389.7	2344.9	4145.7	5550
F7GPF4	LFNG O-fucosylpeptide 3-beta-N-acetylglucosaminyltransferase OS=Macaca mulatta GN=LFNG PE=4 SV=2	LFNG	0	3	18.67	0.821	1.77	-0.29	0.82	0.961194	0.190219	1636.5	1343.1	2376.8	23589
F7BM98	Tetraspanin OS=Macaca mulatta GN=CD151 PE=2 SV=1	CD151	0	6	58.59	1.221	1.78	0.29	0.83	0.752633	0.2091	6557	8006.1	14252.8
F7HPQ5	RNA binding motif protein 10 OS=Macaca mulatta GN=RBM10 PE=4 SV=2	RBM10	0	2	6.4	0.832	1.81	-0.26	0.86	0.9971	0.127424	412	342.9	620.6	11341
F7H1G7	PDZ and LIM domain 4 OS=Macaca mulatta GN=PDLIM4 PE=2 SV=2	PDLIM4	0	8	47.52	1.152	1.814	0.2	0.86	0.886001	0.183442	5073.9	5844	10600.5	231
A0A1D5RH88	Phospholipid transfer protein OS=Macaca mulatta GN=PLTP PE=4 SV=1	PLTP	0	4	30.15	0.876	1.832	-0.19	0.87	0.995194	0.170368	2214.9	1941.1	3555.5	10135
F7GS28	Dickkopf WNT signaling pathway inhibitor 2 OS=Macaca mulatta GN=DKK2 PE=4 SV=1	DKK2	0	3	29.13	1.214	1.853	0.28	0.89	0.64681	0.154071	1357.1	1647	3052.3
I0FMJ9	Protein C2orf64 OS=Macaca mulatta GN=COA5 PE=2 SV=1	COA5	0	2	18.86	0.675	1.863	-0.57	0.9	0.618977	0.10441	1525.9	1030.6	1920.2	81611
F7B5B4	Protein-glutamine gamma-glutamyltransferase 2 isoform a OS=Macaca mulatta GN=TGM2 PE=2 SV=2	TGM2	0	34	982.21	0.694	1.875	-0.53	0.91	0.570084	0.142688	87719.2	60877.9	114124	64422
F6SSW9	Vitronectin OS=Macaca mulatta GN=VTN PE=4 SV=2	VTN	0	7	95.51	0.862	1.875	-0.21	0.91	0.965611	0.142688	7492.4	6459.6	12114.2	10767
H9Z9C9	Neurogenic locus notch homolog protein 3 OS=Macaca mulatta GN=NOTCH3 PE=2 SV=1	NOTCH3	0	14	76.54	0.971	1.897	-0.04	0.92	0.995194	0.130203	6455.4	6265.4	11887.1	6050
F6XK13	Ectonucleoside triphosphate diphosphohydrolase 3 OS=Macaca mulatta GN=ENTPD3 PE=2 SV=2	ENTPD3	0	12	66.23	0.872	1.905	-0.2	0.93	0.980351	0.126388	5990.8	5225.4	9953.9	10544
G7MF99	Dermatopontin OS=Macaca mulatta GN=DPT PE=2 SV=1	DPT	0	4	63.92	0.852	1.91	-0.23	0.93	0.95921	0.124445	8613.7	7335.9	14012.1	11140
F7AFB0	Polypeptide N-acetylgalactosaminyltransferase OS=Macaca mulatta GN=GALNT16 PE=3 SV=1	GALNT16	0	3	9.78	0.759	1.939	-0.4	0.95	0.948183	0.0731485	620.9	471.3	913.7	53349
H9FCV7	Protein AHNAK2 (Fragment) OS=Macaca mulatta GN=AHNAK2 PE=2 SV=1	AHNAK2	0	3	16.44	0.946	1.96	-0.08	0.97	0.995194	0.100208	1652.3	1563.8	3065	7317
H9FZM8	Meteorin OS=Macaca mulatta GN=METRN PE=2 SV=1	METRN	0	2	20.22	1.123	2.015	0.17	1.01	0.665686	0.0437504	594.8	668.2	1346	726
F7AVY7	Oncogene c-mel OS=Macaca mulatta GN=RAB8A PE=2 SV=1	RAB8A	0	2	89.98	1.006	2.075	0.01	1.05	0.946048	0.0343542	866.6	871.7	1808.4	4741
F7G263	Complement C1q tumor necrosis factor-related protein 5 OS=Macaca mulatta GN=C1QTNF5 PE=2 SV=1	C1QTNF5	0	6	155.37	0.984	2.17	-0.02	1.12	0.995194	0.0395952	6807.4	6698.5	14535.7	5518
F7HFD0	Ficolin 3 OS=Macaca mulatta GN=FCN3 PE=4 SV=2	FCN3	0	2	10.73	1.122	2.171	0.17	1.12	0.484997	0.0178952	253.8	284.8	618.4	859
G7NBE6	Serine protease 23 OS=Macaca mulatta GN=PRSS23 PE=2 SV=1	PRSS23	0	3	9.59	0.795	2.175	-0.33	1.12	0.950025	0.0243007	1285.7	1022.2	2223.7	29934
F7HRZ5	MAM domain containing 2 OS=Macaca mulatta GN=MAMDC2 PE=2 SV=1	MAMDC2	0	13	71.54	1.084	2.181	0.12	1.12	0.946357	0.0374655	7825.7	8481.8	18495.6	1465
H9FX91	Serine protease HTRA1 OS=Macaca mulatta GN=HTRA1 PE=2 SV=1	HTRA1	0	7	334.14	1.325	2.364	0.41	1.24	0.508	0.014412	20380.2	27013.6	63865.9
F7FE47	Collagen type XVI alpha 1 chain OS=Macaca mulatta GN=COL16A1 PE=4 SV=2	COL16A1	0	6	34.15	1.187	2.41	0.25	1.27	0.826354	0.0111494	6068.6	7204.1	17364.1
F6Y316	Caveolin OS=Macaca mulatta GN=CAV3 PE=3 SV=2	CAV3	0	2	66.1	0.703	2.601	-0.51	1.38	0.807622	0.00201399	1040.7	731.6	1903.1	56898
F7HDR7	p2X purinoceptor OS=Macaca mulatta GN=P2RX1 PE=3 SV=2	P2RX1	0	16	203.64	0.771	2.678	-0.38	1.42	0.851158	0.00318896	18835.2	14523.5	38899.4	51477
F7G7U5	TNF receptor superfamily member 11b OS=Macaca mulatta GN=TNFRSF11B PE=4 SV=1	TNFRSF11B	0.001	2	5.34	1.456	2.747	0.54	1.46	0.0483705	0.000758226	418.7	609.6	1674.5
H9H481	Sushi domain containing 2 OS=Macaca mulatta GN=SUSD2 PE=4 SV=2	SUSD2	0	8	70.97	0.67	3.09	-0.58	1.63	0.454949	0.00044066	4712.7	3156	9751.6	81617
F7H1V9	Pentaxin OS=Macaca mulatta GN=APCS PE=3 SV=1	APCS	0.001	2	5.59	1.16	3.78	0.21	1.92	0.669336	7.67971e-06	818	948.8	3586.7	214
G7MYS0	Lactadherin isoform a OS=Macaca mulatta GN=MFGE8 PE=2 SV=1	MFGE8	0	20	668.97	1.617	1.675	0.69	0.74	0.0859838	0.312376	34313.5	55480.7	92955.3
F6S885	Clusterin OS=Macaca mulatta GN=CLU PE=3 SV=2	CLU	0	17	576.01	1.628	2.009	0.7	1.01	0.0786049	0.0825085	30398.3	49483.8	99404.8
G1K371	Metalloproteinase inhibitor 3 OS=Macaca mulatta GN=TIMP3 PE=2 SV=2	TIMP3	0	10	123.57	1.743	2.564	0.8	1.36	0.0320258	0.00594242	9080	15830.9	40588.4
